# Supplementary material for: Prognostic impact of ER-staining patterns and heterogeneity of ER positive HER2 negative breast cancer
Source: Breast Cancer. 2025 May 18;32(5):917–34. doi: 10.1007/s12282-025-01716-4 (PMC12394359; doi:10.1007/s12282-025-01716-4)
Supplement: Supplementary file 2 — Supplementary file2 (XLSX 4550 KB) [file 12282_2025_1716_MOESM2_ESM.xlsx]

## Sheet: Allred Scoring System
Supplemental Table 1 : Allred Scoreing System
Allred Score	% Stained Cells	ER status
(Proportion Score)
0	0	Negative
1	<1	Negative
2	1–10	Low
3	11–33	Intermediate
4	34–66	Intermediate
5	67–100	High

## Sheet: Sample list for RNA seduencing
Supplemental Table 2 : Sample list for RNA seduencing.
Case ID	Subtype	Sample*
D006	ER low	FFPE
D027	ER low	Frozen tissue
D001	Island (D002:High area, D003:Low area)	FFPE
D019(D020,D021)	Island (D020:High area, D021:Low area)	FFPE
D023(D024,D025)	Island (D024:High area, D025:Low area)	FFPE
D018	Scatter	FFPE
D022	Scatter	FFPE
D014	Triple Negative	FFPE
D026	Triple Negative	FFPE
D016	ER high	FFPE
D017	ER high	FFPE
*For an ER-low case, frozen tissue from a preoperative biopsy was analyzed due to recent shifts favoring neoadjuvant chemotherapy in low-ER patients, as remaining FFPE samples showed age-related degradation.

## Sheet: GeneExpTracks
Supplemental Table 3 : Sample with gene names and transcripts per million (TPM)
Sample:D001			Sample:D006			Sample:D014			Sample:D016			Sample:D017			Sample:D018			Sample:D019			Sample:D022			Sample:D023			Sample:D026			Sample:D027
Name	TPM		Name	TPM		Name	TPM		Name	TPM		Name	TPM		Name	TPM		Name	TPM		Name	TPM		Name	TPM		Name	TPM		Name	TPM
DDX11L1	1.58244		DDX11L1	3.4059		ENSG00000237094	2.38543		DDX11L1	3.63568		DDX11L1	1.38275		DDX11L1	1.60428		DDX11L1	17.1475		DDX11L1	2.4272		DDX11L1	3.3824		ENSG00000241599	1.16817		DDX11L1	2.8446
ENSG00000237094	37.9428		ENSG00000241860	1.52192		ENSG00000228327	79.4455		ENSG00000237094	5.73659		ENSG00000241860	1.30337		ENSG00000237094	24.9947		ENSG00000237094	49.9529		ENSG00000237094	42.0857		ENSG00000237094	141.255		ENSG00000228463	1.8955		ENSG00000238009	1.06262
OR4F29	2.07181		ENSG00000237094	15.6743		ENSG00000230092	3.67717		ENSG00000228327	47.3897		ENSG00000237094	33.7551		ENSG00000228327	70.84		OR4F29	20.2175		OR4F29	2.39856		OR4F29	4.14496		ENSG00000237094	19.1204		ENSG00000241860	1.59632
OR4F16	2.34205		OR4F29	21.1513		LINC00115	1.93527		LINC01409	2.3355		ENSG00000228327	94.0649		LINC01409	1.21123		OR4F16	15.7991		OR4F16	3.76916		OR4F16	2.65277		ENSG00000228327	56.8624		ENSG00000237094	12.2168
ENSG00000228327	105.225		OR4F16	22.5382		NOC2L	31.0617		ENSG00000230092	8.71549		LINC01409	1.38894		ENSG00000230092	6.60508		ENSG00000228327	252.337		ENSG00000228327	165.655		ENSG00000228327	149.285		LINC01409	1.04068		OR4F29	1.80709
ENSG00000230092	6.49899		ENSG00000228327	83.4655		KLHL17	3.52845		LINC00115	3.23718		ENSG00000230092	12.6122		LINC00115	3.44818		LINC01409	1.47945		ENSG00000230092	4.24326		LINC01409	2.59073		ENSG00000230092	3.91821		OR4F16	2.00788
LINC00115	2.69744		LINC01409	3.08317		PLEKHN1	1.57241		NOC2L	16.8969		LINC00115	1.82671		NOC2L	28.0304		ENSG00000230092	5.47876		LINC00115	3.54242		ENSG00000230092	11.0693		NOC2L	16.8059		ENSG00000228327	71.1488
SAMD11	3.38579		ENSG00000230092	10.8281		HES4	4.70656		KLHL17	2.66985		SAMD11	1.34551		KLHL17	6.15345		LINC00115	6.39594		SAMD11	1.00258		LINC00115	2.0096		KLHL17	2.00863		LINC01409	1.4791
NOC2L	31.8793		LINC00115	1.97777		ISG15	54.148		PLEKHN1	1.07426		NOC2L	17.6597		PLEKHN1	6.57961		SAMD11	5.5147		NOC2L	38.215		NOC2L	30.3782		PLEKHN1	1.94917		ENSG00000230092	2.37837
KLHL17	3.08301		NOC2L	9.12908		AGRN	56.2712		HES4	12.6836		KLHL17	3.40112		HES4	21.0032		NOC2L	61.6588		KLHL17	5.58002		KLHL17	4.30169		HES4	14.3253		LINC00115	2.86317
PLEKHN1	3.55395		KLHL17	1.14847		C1orf159	1.83371		ISG15	28.5422		PLEKHN1	1.52703		ISG15	13.9251		KLHL17	9.79325		PLEKHN1	4.56845		PLEKHN1	3.29324		ISG15	53.5703		NOC2L	70.175
HES4	25.6475		HES4	6.01867		TTLL10-AS1	1.51307		AGRN	34.5371		HES4	7.27531		AGRN	40.338		PLEKHN1	7.79622		HES4	23.311		HES4	9.60844		AGRN	32.1673		KLHL17	7.31548
ISG15	6.73159		ISG15	1.12661		SDF4	51.6807		C1orf159	1.49534		ISG15	10.3065		C1orf159	3.3989		ENSG00000272512	1.08486		ISG15	10.2054		ISG15	12.3901		C1orf159	1.41866		PLEKHN1	5.68187
AGRN	37.9256		AGRN	24.3969		B3GALT6	1.64142		ENSG00000285812	1.01569		AGRN	46.7249		TTLL10-AS1	1.41118		HES4	19.2296		AGRN	125.025		AGRN	54.9909		TTLL10-AS1	1.75332		ENSG00000272512	1.80767
C1orf159	3.55889		C1orf159	1.11586		UBE2J2	10.8666		TTLL10-AS1	2.28293		RNF223	1.02502		TNFRSF18	2.70152		ISG15	73.6648		C1orf159	4.37685		C1orf159	3.66925		TNFRSF18	1.34409		HES4	40.4737
TTLL10-AS1	1.7003		ENSG00000285812	1.18937		ACAP3	7.04427		TNFRSF18	2.11469		C1orf159	2.60941		SDF4	41.1389		AGRN	155.387		ENSG00000272141	1.46694		TTLL10-AS1	7.58147		TNFRSF4	1.24008		ISG15	27.8352
SDF4	64.3651		SDF4	9.44835		PUSL1	4.146		SDF4	23.3463		ENSG00000285812	1.56932		B3GALT6	2.05334		RNF223	2.84531		TTLL10-AS1	9.01846		TTLL10	1.4408		SDF4	15.8671		AGRN	55.6632
B3GALT6	3.04562		UBE2J2	2.05909		INTS11	31.1119		B3GALT6	1.81729		TNFRSF18	1.26188		UBE2J2	7.05988		C1orf159	8.15351		TNFRSF18	8.86014		TNFRSF4	1.62736		B3GALT6	1.02774		RNF223	1.29001
C1QTNF12	3.25323		ACAP3	3.98871		CPTP	9.52503		UBE2J2	6.81629		SDF4	25.7665		SCNN1D	2.88945		ENSG00000285812	1.03334		SDF4	66.3303		SDF4	32.7843		UBE2J2	4.57493		C1orf159	6.5312
UBE2J2	6.34695		PUSL1	1.80957		DVL1	23.4242		SCNN1D	2.99345		B3GALT6	2.94059		ACAP3	11.6779		TTLL10-AS1	17.7977		B3GALT6	2.29411		UBE2J2	7.89872		ACAP3	3.4826		ENSG00000285812	2.23837
SCNN1D	2.85799		INTS11	6.57839		MXRA8	20.1118		ACAP3	8.18563		UBE2J2	7.64388		PUSL1	5.2701		TTLL10	2.16981		C1QTNF12	1.79348		SCNN1D	1.39246		PUSL1	1.86708		ENSG00000272141	4.39353
ACAP3	14.2803		CPTP	1.99645		AURKAIP1	19.0512		PUSL1	2.41221		SCNN1D	1.67927		INTS11	23.2956		TNFRSF18	3.26425		UBE2J2	5.79574		ACAP3	15.9493		INTS11	12.5277		TTLL10-AS1	22.6867
PUSL1	3.50856		DVL1	6.17856		CCNL2	47.8262		INTS11	15.4432		ACAP3	5.92078		CPTP	4.50852		TNFRSF4	1.31418		SCNN1D	4.1168		PUSL1	4.24191		CPTP	2.42377		TTLL10	1.32044
INTS11	24.8728		MXRA8	15.1019		MRPL20-AS1	3.4095		ENSG00000240731	2.40108		PUSL1	2.60894		TAS1R3	2.03994		SDF4	38.9307		ACAP3	31.5763		INTS11	25.24		DVL1	13.9446		SDF4	46.3004
CPTP	7.18384		AURKAIP1	2.27906		MRPL20	15.7185		CPTP	6.1667		INTS11	17.792		DVL1	38.2903		B3GALT6	2.15141		PUSL1	7.39278		CPTP	5.78866		MXRA8	17.2154		B3GALT6	5.91498
DVL1	24.0766		CCNL2	27.537		VWA1	7.04492		TAS1R3	1.17353		ENSG00000240731	2.96789		MXRA8	31.9259		C1QTNF12	1.82208		INTS11	42.9404		TAS1R3	1.88165		AURKAIP1	7.19024		UBE2J2	10.9322
MXRA8	73.8416		MRPL20-AS1	1.50022		ATAD3C	26.2081		DVL1	13.0595		CPTP	4.0354		AURKAIP1	14.918		UBE2J2	9.56793		CPTP	8.43727		DVL1	29.0354		CCNL2	18.8355		LINC01786	1.4701
AURKAIP1	16.9658		MRPL20	6.23647		ATAD3B	14.9652		MXRA8	18.475		DVL1	13.811		CCNL2	62.1803		LINC01786	1.22537		TAS1R3	3.10176		MXRA8	23.3828		MRPL20-AS1	1.30723		SCNN1D	1.03053
CCNL2	76.0662		VWA1	1.90705		ENSG00000284740	1.66658		AURKAIP1	8.65746		MXRA8	37.0376		MRPL20-AS1	2.84342		SCNN1D	2.46761		DVL1	89.5545		AURKAIP1	10.5969		MRPL20	7.44735		ACAP3	17.388
MRPL20-AS1	3.20697		ATAD3C	2.97156		ATAD3A	43.7642		CCNL2	38.6603		AURKAIP1	8.95911		MRPL20	17.2128		ACAP3	18.6845		MXRA8	42.8614		CCNL2	63.7346		VWA1	3.68903		PUSL1	10.3509
MRPL20	13.8782		ATAD3B	5.29519		SSU72	13.1068		MRPL20-AS1	1.64719		CCNL2	51.3028		VWA1	4.83286		PUSL1	10.9925		AURKAIP1	17.8232		MRPL20-AS1	2.02906		ATAD3C	4.42533		INTS11	37.428
VWA1	7.29776		ATAD3A	11.2944		MIB2	5.13684		MRPL20	12.8622		MRPL20-AS1	2.75995		ATAD3C	1.44678		INTS11	37.0314		CCNL2	79.0266		MRPL20	19.13		ATAD3B	6.94582		CPTP	11.2165
ATAD3C	8.11632		SSU72	7.93703		MMP23B	1.64063		VWA1	2.81797		MRPL20	13.0418		ATAD3B	15.1314		CPTP	13.3842		MRPL20-AS1	2.22378		MRPL20-DT	2.04445		ENSG00000284740	1.73142		TAS1R3	2.27876
ATAD3B	17.4428		MIB2	2.87407		CDK11B	70.7685		ATAD3C	2.88685		VWA1	4.36529		ATAD3A	37.7267		TAS1R3	5.86105		MRPL20	11.9769		VWA1	3.53479		ATAD3A	19.3491		DVL1	45.1194
ENSG00000284740	1.37163		CDK11B	20.5554		SLC35E2B	12.5921		ATAD3B	5.47457		ATAD3C	1.1223		SSU72	15.3841		DVL1	53.7611		VWA1	3.62087		ATAD3C	3.28498		SSU72	8.90402		MXRA8	13.482
ATAD3A	34.6784		SLC35E2B	14.852		ENSG00000269737	1.5611		ATAD3A	17.0175		ATAD3B	9.24116		FNDC10	1.51229		MXRA8	56.1277		ATAD3C	7.43556		ATAD3B	20.5189		ENSG00000272106	1.0478		AURKAIP1	27.8509
SSU72	13.3251		ENSG00000269737	1.60277		CDK11A	29.1521		SSU72	13.9847		ATAD3A	15.7932		ENSG00000272106	1.84785		AURKAIP1	14.2019		ATAD3B	37.55		ATAD3A	47.9065		MIB2	2.58268		CCNL2	42.1611
FNDC10	2.30973		CDK11A	14.1292		ENSG00000268575	1.52165		ENSG00000272106	1.04597		SSU72	11.2425		MIB2	6.51393		CCNL2	80.9244		ENSG00000284740	1.95659		SSU72	13.4331		MMP23B	1.11371		MRPL20-AS1	4.98901
ENSG00000272106	1.07909		ENSG00000268575	2.32916		SLC35E2A	30.6301		MIB2	3.4		FNDC10	1.1866		MMP23B	2.81301		MRPL20-AS1	3.9723		ATAD3A	48.8301		MIB2	7.85294		CDK11B	47.5422		MRPL20	25.1432
MIB2	7.28219		ENSG00000227775	1.10323		NADK	9.77166		MMP23B	1.38707		MIB2	4.07128		CDK11B	87.245		MRPL20	13.8582		SSU72	9.18421		MMP23B	4.37752		SLC35E2B	9.87967		MRPL20-DT	3.46626
MMP23B	2.80028		SLC35E2A	21.9454		GNB1	132.635		CDK11B	52.741		MMP23B	2.96143		SLC35E2B	25.1839		VWA1	3.37579		FNDC10	1.74205		CDK11B	89.4405		ENSG00000269737	2.10239		VWA1	5.13692
CDK11B	110.832		NADK	3.87747		PRKCZ	5.54529		SLC35E2B	21.1716		CDK11B	57.5757		ENSG00000269737	3.50513		ATAD3C	2.52646		MIB2	11.3791		SLC35E2B	34.11		CDK11A	22.5931		ATAD3C	6.01471
SLC35E2B	21.8107		GNB1	36.2106		FAAP20	2.77172		ENSG00000269737	3.45439		SLC35E2B	16.7333		CDK11A	57.483		ATAD3B	39.0452		MMP23B	1.82398		ENSG00000269737	5.91207		ENSG00000268575	1.45052		ATAD3B	32.9933
ENSG00000269737	2.79567		PRKCZ	1.88994		SKI	39.8913		CDK11A	28.5792		ENSG00000269737	2.41689		ENSG00000268575	4.51423		ENSG00000284740	2.71834		CDK11B	114.272		CDK11A	56.7935		SLC35E2A	13.3137		ATAD3A	156.177
CDK11A	66.037		FAAP20	1.60071		RER1	25.1466		ENSG00000268575	3.48538		CDK11A	28.1614		ENSG00000227775	1.26666		ATAD3A	76.7348		SLC35E2B	24.3156		ENSG00000268575	4.1381		NADK	7.28421		SSU72	21.8814
ENSG00000268575	3.78038		SKI	23.9264		PEX10	3.15219		ENSG00000227775	1.68798		ENSG00000268575	5.27804		SLC35E2A	70.414		SSU72	16.8443		ENSG00000269737	1.81012		ENSG00000227775	1.78038		GNB1	63.8763		FNDC10	6.47995
SLC35E2A	41.6441		MORN1	1.23493		PANK4	5.39797		SLC35E2A	50.2027		ENSG00000227775	1.94088		NADK	17.0419		FNDC10	1.4206		CDK11A	93.203		SLC35E2A	78.9393		PRKCZ	3.45497		ENSG00000272106	1.29517
NADK	13.1204		RER1	11.9805		TNFRSF14	4.02224		NADK	10.8822		SLC35E2A	70.8633		GNB1	121.239		MIB2	13.1013		ENSG00000268575	3.64257		NADK	14.5343		FAAP20	1.8193		MIB2	8.79694
GNB1	111.421		PEX10	2.35311		PRXL2B	2.17069		GNB1	101.882		NADK	8.61775		PRKCZ	7.18263		MMP23B	10.6052		SLC35E2A	136.034		GNB1	105.367		SKI	17.8006		MMP23B	3.33472
GABRD	1.04103		PLCH2	2.06839		ARHGEF16	1.34353		PRKCZ	6.39559		GNB1	104.581		FAAP20	5.49955		CDK11B	116.933		NADK	17.3294		PRKCZ	8.23439		RER1	18.8806		CDK11B	112.53
PRKCZ	8.07917		PANK4	2.95291		MEGF6	4.03752		FAAP20	4.36409		CALML6	1.46009		SKI	26.0756		SLC35E2B	33.6074		GNB1	127.005		FAAP20	2.85241		PEX10	2.23028		SLC35E2B	15.3737
FAAP20	3.68059		TNFRSF14	4.92525		TPRG1L	11.0263		SKI	17.2204		PRKCZ	6.66967		MORN1	6.34071		ENSG00000269737	2.91763		CALML6	2.12923		SKI	30.6378		PLCH2	1.0767		ENSG00000269737	1.59105
SKI	29.585		ARHGEF16	1.14157		WRAP73	3.33868		MORN1	4.05488		FAAP20	3.75711		ENSG00000272420	1.17002		CDK11A	85.472		GABRD	1.01912		MORN1	3.54297		PANK4	3.95761		CDK11A	56.321
MORN1	7.22959		MEGF6	1.45573		TP73-AS1	4.31431		RER1	37.3562		SKI	22.23		RER1	43.0666		ENSG00000268575	2.74764		PRKCZ	11.2476		RER1	29.9656		TNFRSF14	3.98631		ENSG00000268575	4.78867
RER1	38.1661		TPRG1L	5.01743		LRRC47	13.0739		PEX10	4.4846		MORN1	6.20448		PEX10	7.17523		SLC35E2A	91.4806		FAAP20	6.98558		PEX10	4.28112		PRXL2B	2.09045		ENSG00000227775	2.23597
PEX10	5.85959		WRAP73	1.8766		CEP104	13.2337		PANK4	6.2129		ENSG00000269896	1.52303		PLCH2	3.38158		NADK	19.6372		SKI	50.9641		PLCH2	2.34773		ARHGEF16	2.16591		SLC35E2A	36.1599
PLCH2	4.48391		TP73-AS1	3.61394		DFFB	2.2732		TNFRSF14	13.6323		ENSG00000272420	1.21015		PANK4	8.01453		GNB1	127.291		MORN1	10.1744		PANK4	8.65596		MEGF6	5.08941		NADK	20.8849
PANK4	7.6379		LRRC47	5.96928		C1orf174	13.1333		PRXL2B	4.56398		RER1	34.4547		TNFRSF14	22.2808		CALML6	7.14897		RER1	30.6819		TNFRSF14	15.4081		TPRG1L	7.47087		GNB1	201.673
TNFRSF14	11.2978		CEP104	8.5564		NPHP4	5.53863		ARHGEF16	3.27276		PEX10	3.87725		PRXL2B	5.09289		TMEM52	4.71462		PEX10	6.63577		PRXL2B	4.71072		WRAP73	2.81124		GABRD	1.02375
PRXL2B	3.011		DFFB	1.99112		KCNAB2	1.31647		MEGF6	4.41782		PLCH2	2.72385		ARHGEF16	9.00826		PRKCZ	17.1552		PLCH2	15.4787		ARHGEF16	7.01809		TP73-AS1	1.9483		PRKCZ	5.46386
ARHGEF16	8.83333		C1orf174	6.53448		RPL22	86.6944		TPRG1L	9.14852		PANK4	6.82123		MEGF6	7.4529		ENSG00000271806	1.19851		PANK4	11.3551		MEGF6	6.07482		LRRC47	9.14031		FAAP20	2.81532
MEGF6	8.69186		NPHP4	9.28116		RNF207	1.24667		WRAP73	2.37957		TNFRSF14-AS1	1.40004		TPRG1L	11.6252		FAAP20	7.16378		TNFRSF14	22.4717		TPRG1L	10.1153		CEP104	6.98931		SKI	36.2975
TPRG1L	12.4005		RPL22	77.0995		ICMT	12.8099		TP73-AS1	3.09576		TNFRSF14	11.1537		WRAP73	2.93083		SKI	50.6924		PRXL2B	5.20182		WRAP73	3.24258		DFFB	1.5726		MORN1	2.82718
WRAP73	3.26857		RNF207	3.07735		ACOT7	10.8058		LRRC47	11.5313		PRXL2B	4.99567		TP73-AS1	4.76163		MORN1	5.96622		ARHGEF16	16.5286		TP73-AS1	3.33839		C1orf174	8.96501		RER1	69.8615
TP73-AS1	4.578		ICMT	5.45967		TNFRSF25	4.89874		CEP104	19.0822		ARHGEF16	5.37944		LRRC47	16.9742		RER1	41.7015		MEGF6	10.5217		LRRC47	16.0898		NPHP4	3.21927		PEX10	5.38401
LRRC47	16.8455		ESPN	2.15809		PLEKHG5	18.6842		DFFB	2.49067		MEGF6	6.59094		ENSG00000272153	2.29451		PEX10	11.7346		TPRG1L	13.6017		ENSG00000272153	1.17276		KCNAB2	1.51898		PANK4	9.07014
ENSG00000272153	1.43363		TNFRSF25	3.15687		NOL9	9.46449		C1orf174	10.0217		TPRG1L	12.2147		CEP104	16.6539		PANK4	9.84071		WRAP73	3.91966		CEP104	21.915		RPL22	39.3668		TNFRSF14	3.85333
CEP104	13.9064		PLEKHG5	13.3335		ZBTB48	4.02885		NPHP4	6.89817		WRAP73	2.76122		DFFB	2.06069		TNFRSF14	19.2004		TP73	1.94942		DFFB	2.41371		RNF207	1.45707		PRXL2B	2.57278
DFFB	1.66108		NOL9	6.74676		KLHL21	2.61322		KCNAB2	1.87905		TP73-AS1	4.2163		C1orf174	16.8763		PRXL2B	6.75049		TP73-AS1	8.27593		C1orf174	12.3068		ICMT	6.13227		ARHGEF16	7.40136
C1orf174	14.464		ZBTB48	3.24869		PHF13	7.3344		RPL22	116.642		SMIM1	1.15368		NPHP4	11.7517		MMEL1	1.10454		SMIM1	1.29607		NPHP4	11.209		ACOT7	6.92487		MEGF6	9.80215
NPHP4	9.1798		KLHL21	4.45836		THAP3	2.78978		RNF207	7.71529		LRRC47	12.2716		KCNAB2	2.60924		ARHGEF16	11.3822		LRRC47	19.6946		KCNAB2	3.8289		TNFRSF25	3.30607		TPRG1L	20.1025
RPL22	53.1981		PHF13	4.75119		DNAJC11	9.95495		ICMT	13.3266		ENSG00000272153	1.29447		RPL22	107.509		MEGF6	9.89507		CEP104	24.2564		RPL22	113.568		PLEKHG5	8.17527		WRAP73	5.77919
RNF207	7.45159		DNAJC11	4.70399		CAMTA1	4.89006		ACOT7	6.46125		CEP104	12.2706		RNF207	6.96987		TPRG1L	13.3525		DFFB	4.5311		RNF207	5.78358		NOL9	5.65354		TP73-AS1	4.35391
ICMT	11.1458		CAMTA1	6.19202		VAMP3	22.1413		ESPN	5.32854		DFFB	2.42738		ICMT	12.4523		WRAP73	3.65608		C1orf174	15.6493		ICMT	10.4318		ZBTB48	2.27273		LRRC47	22.8723
GPR153	1.47085		ENSG00000269978	1.21944		PER3	11.7844		TNFRSF25	2.89155		C1orf174	6.4518		GPR153	3.08699		TP73	1.61636		NPHP4	16.14		ACOT7	12.3213		KLHL21	2.62526		ENSG00000272153	1.0652
ACOT7	11.3826		VAMP3	16.4801		UTS2	3.16399		PLEKHG5	10.8118		NPHP4	5.42916		ACOT7	11.7724		TP73-AS1	7.05087		RPL22	40.9343		ESPN	35.3992		PHF13	6.20284		CEP104	26.1592
ESPN	20.8047		ENSG00000269925	1.38079		PARK7	126.225		NOL9	11.4848		KCNAB2	1.84094		ESPN	43.7463		SMIM1	1.51931		RNF207	12.3675		TNFRSF25	7.08487		DNAJC11	6.92408		DFFB	5.16414
TNFRSF25	4.42463		PER3	23.2069		ERRFI1	97.8783		ZBTB48	4.31556		ENSG00000285629	1.20954		TNFRSF25	5.74207		LRRC47	23.7561		ICMT	10.1243		PLEKHG5	16.5225		CAMTA1	3.77359		C1orf174	16.0624
PLEKHG5	27.3571		ENSG00000236266	1.96139		RERE	25.897		KLHL21	2.84854		RPL22	111.466		PLEKHG5	20.9705		CEP104	22.1298		ACOT7	8.27356		NOL9	12.1833		VAMP3	12.9313		NPHP4	14.8203
NOL9	8.22457		UTS2	1.69484		ENO1	488.94		PHF13	7.73199		RNF207	5.43706		NOL9	9.93218		DFFB	1.98168		ESPN	67.1084		ZBTB48	5.28154		PER3	5.08371		KCNAB2	2.30218
ZBTB48	4.91374		PARK7	85.8009		SLC2A5	4.98365		THAP3	2.37003		ICMT	10.1728		ZBTB48	6.06613		C1orf174	13.5687		TNFRSF25	8.79283		KLHL21	2.66087		TNFRSF9	2.15088		ENSG00000285629	1.42187
KLHL21	4.18481		ERRFI1	67.8606		GPR157	1.3641		DNAJC11	6.61904		GPR153	1.77381		KLHL21	5.16447		NPHP4	12.1646		PLEKHG5	69.6157		PHF13	8.31575		PARK7	96.1252		RPL22	136.08
PHF13	7.56877		SLC45A1	2.04538		H6PD	13.0797		CAMTA1	6.40153		ACOT7	14.271		PHF13	6.00775		KCNAB2	2.32445		NOL9	8.71746		THAP3	2.79444		ERRFI1	45.3758		RNF207	10.0059
THAP3	1.7054		RERE	15.8581		SPSB1	6.98693		VAMP3	25.5019		ESPN	20.9808		THAP3	2.96854		ENSG00000285629	1.51702		ZBTB48	7.84755		DNAJC11	10.7607		RERE	16.736		ICMT	25.9578
DNAJC11	13.2757		ENO1	108.052		SLC25A33	5.19046		PER3	12.372		TNFRSF25	4.72969		DNAJC11	9.95604		RPL22	60.5573		KLHL21	4.89619		CAMTA1	6.64996		ENO1	215.18		ACOT7	20.7394
CAMTA1	4.37312		CA6	1.10079		TMEM201	1.44862		ENSG00000236266	1.11665		PLEKHG5	13.8431		CAMTA1	6.02856		RNF207	14.0879		PHF13	10.4976		VAMP3	19.7098		SLC2A5	2.6886		ESPN	2.87972
VAMP3	17.1768		GPR157	1.04356		PIK3CD	9.51913		UTS2	5.47924		NOL9	10.257		VAMP3	17.4674		ICMT	16.0035		THAP3	2.33381		PER3	18.3305		H6PD	15.8633		TNFRSF25	8.44737
PER3	15.6514		H6PD	9.82616		CLSTN1	88.3359		TNFRSF9	1.48781		ZBTB48	3.96263		PER3	13.4501		GPR153	1.46747		DNAJC11	13.4304		ENSG00000236266	1.12543		SPSB1	2.99299		PLEKHG5	14.0012
PARK7	184.765		SPSB1	5.4121		CTNNBIP1	6.18049		PARK7	284.116		KLHL21	3.34922		UTS2	3.45939		ACOT7	10.9559		CAMTA1	7.37525		TNFRSF9	2.7687		SLC25A33	5.46978		NOL9	16.2843
ERRFI1	22.5476		SLC25A33	4.07164		LZIC	8.96127		ERRFI1	93.3915		PHF13	8.264		TNFRSF9	5.22956		HES2	1.1626		VAMP3	10.7132		PARK7	179.976		TMEM201	1.59063		ZBTB48	8.11014
RERE	65.0143		PIK3CD	5.2628		NMNAT1	2.97839		SLC45A1	3.24386		THAP3	1.57743		PARK7	261.818		ESPN	42.3546		PER3	15.4383		ERRFI1	23.9543		PIK3CD	10.4899		KLHL21	8.50832
ENO1	269.141		CLSTN1	40.9396		RBP7	4.76901		RERE	31.4785		DNAJC11	7.57029		ERRFI1	123.325		TNFRSF25	7.13699		PARK7	142.284		RERE	47.9785		PIK3CD-AS1	1.99134		PHF13	9.75922
GPR157	4.2579		CTNNBIP1	1.52768		UBE4B	23.4984		ENSG00000228423	1.05022		CAMTA1	6.36255		SLC45A1	2.55605		PLEKHG5	33.7014		ERRFI1	41.0752		ENO1	166.37		CLSTN1	59.976		THAP3	3.0133
MIR34AHG	1.44829		LZIC	7.91263		KIF1B	42.6715		ENO1	167.666		VAMP3	23.6834		RERE	39.4402		NOL9	16.098		SLC45A1	4.26937		SLC2A5	2.0423		CTNNBIP1	3.00584		DNAJC11	22.7356
H6PD	22.0579		NMNAT1	3.50781		PGD	72.104		SLC2A5	1.03415		PER3	24.8346		ENO1	267.073		ZBTB48	8.16783		RERE	91.6776		GPR157	1.99596		LZIC	6.02409		CAMTA1	12.3942
SPSB1	6.01497		RBP7	2.64401		CENPS-CORT	2.30825		GPR157	1.6076		UTS2	2.10848		GPR157	2.61034		KLHL21	8.80251		ENO1	171.855		H6PD	14.1622		NMNAT1	3.03406		VAMP3	30.0091
SLC25A33	4.63953		UBE4B	22.9703		DFFA	8.30244		MIR34AHG	1.07571		TNFRSF9	1.26208		H6PD	22.3734		PHF13	20.5269		GPR157	4.88327		SPSB1	3.44536		RBP7	1.85797		PER3	10.9255
TMEM201	1.1874		KIF1B	28.4881		PEX14	22.7417		H6PD	18.7213		PARK7	191.078		SPSB1	5.42535		THAP3	3.12221		H6PD	30.7874		SLC25A33	2.45712		UBE4B	17.1074		PARK7	321.706
PIK3CD	6.47973		PGD	23.2495		CASZ1	10.6616		SPSB1	3.25439		ERRFI1	47.3703		SLC25A33	3.41027		DNAJC11	20.2693		SPSB1	2.70577		PIK3CD	26.0909		KIF1B	18.3456		ERRFI1	78.9531
CLSTN1	179.69		CENPS	1.49012		TARDBP	60.876		SLC25A33	5.58729		SLC45A1	2.77589		TMEM201	1.11064		CAMTA1	8.18857		SLC25A33	2.49741		PIK3CD-AS1	5.55101		PGD	36.6155		RERE	43.2338
CTNNBIP1	14.2113		DFFA	4.30845		SRM	18.7095		TMEM201	1.24797		RERE	43.6421		PIK3CD	10.0772		VAMP3	23.553		TMEM201	1.4979		CLSTN1	85.1349		CENPS-CORT	2.28387		ENSG00000228423	2.13643
LZIC	9.9629		PEX14	11.3268		EXOSC10	42.8449		PIK3CD	12.3703		ENO1	150.251		CLSTN1	96.4757		PER3	27.471		PIK3CD	7.03875		CTNNBIP1	6.15464		CENPS	1.03839		ENO1	821.284
NMNAT1	4.10993		CASZ1	6.90281		MTOR	32.9263		PIK3CD-AS1	2.13529		SLC2A5	1.27827		CTNNBIP1	9.75264		UTS2	1.75297		CLSTN1	119.804		LZIC	14.5161		DFFA	4.77045		SLC2A5	1.64887
RBP7	2.45313		TARDBP	42.4508		UBIAD1	12.9061		CLSTN1	97.0321		GPR157	2.93745		LZIC	11.5652		PARK7	234.033		CTNNBIP1	6.21529		NMNAT1	5.9437		PEX14	12.4542		GPR157	8.42458
UBE4B	17.6274		MASP2	2.16704		ENSG00000285833	1.48633		CTNNBIP1	3.88603		MIR34AHG	1.25066		NMNAT1	4.82932		ERRFI1	22.2625		LZIC	7.75052		RBP7	5.96008		CASZ1	6.45185		MIR34AHG	1.42997
KIF1B	25.8961		SRM	14.3255		FBXO44	3.14698		LZIC	15.7894		H6PD	15.3739		RBP7	11.436		SLC45A1	1.98256		NMNAT1	6.21165		UBE4B	26.7817		TARDBP	49.5113		H6PD	18.6072
PGD	115.494		EXOSC10	47.5533		FBXO6	7.62943		NMNAT1	4.70446		SPSB1	5.20576		UBE4B	25.3852		RERE	54.5228		RBP7	11.1978		KIF1B	38.2565		SRM	15.5027		SPSB1	10.3477
CENPS-CORT	2.63854		MTOR	22.4591		MAD2L2	4.72431		RBP7	28.3852		SLC25A33	3.02333		KIF1B	38.1563		ENO1	298.303		UBE4B	37.4103		PGD	69.1308		EXOSC10	26.9467		SLC25A33	10.0977
CENPS	3.53239		UBIAD1	5.45849		AGTRAP	5.84134		UBE4B	27.1915		TMEM201	1.09949		PGD	69.1557		SLC2A5	2.54025		KIF1B	26.5701		CENPS-CORT	5.34212		MTOR	20.8749		TMEM201	7.18402
DFFA	7.40508		FBXO44	2.15399		MTHFR	2.46375		KIF1B	39.6011		PIK3CD	10.7847		CENPS-CORT	4.88656		GPR157	3.69774		PGD	52.4182		CENPS	4.27509		UBIAD1	8.28578		PIK3CD	16.677
PEX14	27.6369		FBXO6	6.13024		CLCN6	4.38602		PGD	58.7569		PIK3CD-AS1	1.63389		CENPS	3.61181		MIR34AHG	1.06912		CENPS-CORT	1.93566		DFFA	6.50938		FBXO44	2.4218		CLSTN1	115.405
CASZ1	60.7369		MAD2L2	4.79962		RNU5E-1	14.3881		CENPS-CORT	4.70843		CLSTN1	92.4616		DFFA	7.50675		H6PD	20.5538		CENPS	3.31321		PEX14	21.5049		FBXO6	6.15396		CTNNBIP1	12.0837
TARDBP	54.9447		AGTRAP	1.29256		KIAA2013	32.0752		CENPS	4.34777		CTNNBIP1	4.66614		PEX14	28.0683		SPSB1	8.42112		DFFA	7.64914		CASZ1	28.6209		MAD2L2	9.15456		LZIC	16.0599
SRM	20.4538		MTHFR	2.05503		PLOD1	155.317		DFFA	6.37931		ENSG00000285701	1.20274		CASZ1	31.0224		SLC25A33	6.27803		PEX14	32.2079		TARDBP	73.3003		DRAXIN	1.13077		NMNAT1	9.89732
EXOSC10	56.3328		CLCN6	2.81517		MFN2	21.7957		PEX14	18.176		LZIC	11.2273		TARDBP	60.4743		TMEM201	2.10709		CASZ1	81.7004		MASP2	2.85257		AGTRAP	5.70031		RN7SKP269	1.7731
MTOR	44.0131		RNU5E-1	8.13977		MIIP	9.32637		CASZ1	13.2368		NMNAT1	6.06351		MASP2	1.09279		PIK3CD	15.7477		TARDBP	69.2175		SRM	24.0842		MTHFR	3.12533		RBP7	124.891
ANGPTL7	1.78752		KIAA2013	10.3205		TNFRSF1B	5.54937		TARDBP	58.1977		RBP7	10.2334		SRM	20.5267		PIK3CD-AS1	1.72412		SRM	22.2541		EXOSC10	56.9102		CLCN6	3.7624		UBE4B	48.5995
UBIAD1	13.693		PLOD1	49.7158		VPS13D	31.6789		MASP2	3.41815		UBE4B	31.0555		EXOSC10	50.0288		CLSTN1	124.884		EXOSC10	76.4498		MTOR	47.3722		RNU5E-1	25.803		KIF1B	69.4353
ENSG00000285833	1.93151		MFN2	10.9336		SNORA59A	31.3726		SRM	9.49328		KIF1B	34.6619		MTOR	40.6969		CTNNBIP1	7.83181		MTOR	59.718		ANGPTL7	1.40004		KIAA2013	27.5958		PGD	182.487
FBXO2	1.31034		MIIP	8.00223		DHRS3	19.5545		EXOSC10	36.8345		PGD	41.3834		ANGPTL7	3.33681		LZIC	16.8353		ANGPTL7	1.37438		UBIAD1	13.3968		PLOD1	146.891		CENPS-CORT	4.78912
FBXO44	8.24975		VPS13D	52.4465		PDPN	8.62765		MTOR	29.6493		CENPS-CORT	2.7568		UBIAD1	16.1682		NMNAT1	5.59073		UBIAD1	19.9118		FBXO2	1.77194		MFN2	14.1054		CENPS	6.68734
FBXO6	6.4352		SNORA59A	7.14015		PRDM2	20.9587		ANGPTL7	1.95865		CENPS	3.60459		FBXO44	7.16013		RBP7	9.62614		ENSG00000285833	1.07148		FBXO44	8.60745		MIIP	8.74305		DFFA	22.9663
MAD2L2	4.30045		DHRS3	8.39836		KAZN	2.48552		UBIAD1	12.3819		DFFA	7.47021		FBXO6	11.1081		UBE4B	51.027		FBXO2	1.3224		FBXO6	10.8575		TNFRSF1B	8.64795		PEX14	39.2899
AGTRAP	10.3168		PDPN	2.16651		TMEM51	6.09837		FBXO44	3.15334		PEX14	17.1919		MAD2L2	4.43182		KIF1B	55.5336		FBXO44	15.417		MAD2L2	6.46344		VPS13D	27.6079		CASZ1	37.5051
MTHFR	10.2709		PRDM2	20.7471		TMEM51-AS2	5.1478		FBXO6	9.24147		CASZ1	23.5265		AGTRAP	9.14299		PGD	122.14		FBXO6	9.36504		AGTRAP	4.79521		SNORA59A	2.10733		ENSG00000272078	1.42779
CLCN6	7.0685		KAZN	1.37033		FHAD1	1.49644		MAD2L2	2.98344		TARDBP	66.5477		MTHFR	15.3353		CENPS-CORT	7.28343		MAD2L2	4.88819		MTHFR	8.54622		DHRS3	13.8514		TARDBP	99.6485
RNU5E-1	10.573		TMEM51	1.06687		EFHD2	22.5499		AGTRAP	8.29759		MASP2	3.84829		CLCN6	10.6114		CENPS	3.5962		AGTRAP	9.38161		CLCN6	8.70523		PDPN	9.93689		MASP2	1.72729
KIAA2013	25.2128		TMEM51-AS2	2.32981		CASP9	2.94917		MTHFR	7.47057		SRM	12.2787		RNU5E-1	8.30716		DFFA	10.0389		MTHFR	13.8895		RNU5E-1	14.2711		PRDM2	18.985		SRM	62.5148
PLOD1	112.757		EFHD2	9.72232		DNAJC16	7.5756		CLCN6	9.17406		EXOSC10	45.9313		KIAA2013	25.2177		PEX14	39.7066		CLCN6	12.322		KIAA2013	20.5934		KAZN	1.39434		EXOSC10	68.9204
MFN2	41.0274		CASP9	3.15148		DDI2	9.26283		RNU5E-1	29.3492		MTOR	28.4353		PLOD1	74.8269		CASZ1	19.5749		KIAA2013	35.1561		PLOD1	57.5038		TMEM51	4.19833		MTOR	64.3606
MIIP	7.55588		DNAJC16	7.61727		RSC1A1	15.9051		KIAA2013	16.6098		ANGPTL7	2.98764		MFN2	33.4321		TARDBP	83.68		PLOD1	69.1278		MFN2	33.5131		TMEM51-AS2	3.82008		ANGPTL7	1.3564
TNFRSF1B	2.7314		DDI2	5.47196		PLEKHM2	32.9547		PLOD1	55.522		UBIAD1	13.1891		MIIP	7.6171		MASP2	1.4176		MFN2	50.9159		MIIP	7.78147		EFHD2	22.1211		UBIAD1	25.7066
VPS13D	62.2813		RSC1A1	13.4202		FBLIM1	4.55401		MFN2	24.4247		FBXO44	5.35937		TNFRSF1B	4.13379		SRM	22.901		MIIP	11.1204		TNFRSF8	1.06186		CASP9	2.85723		FBXO44	4.11612
SNORA59A	5.56473		PLEKHM2	16.6707		SPEN	35.9588		MIIP	6.37372		FBXO6	7.2632		VPS13D	77.0983		EXOSC10	71.8538		TNFRSF1B	3.15107		TNFRSF1B	10.3433		DNAJC16	4.60102		FBXO6	8.58481
DHRS3	10.3474		FBLIM1	3.71662		ZBTB17	6.94197		TNFRSF1B	9.1259		MAD2L2	4.44594		DHRS3	9.83152		MTOR	56.1377		VPS13D	69.6546		VPS13D	74.8362		DDI2	5.63753		MAD2L2	9.86942
PDPN	9.05849		SPEN	31.1373		EPHA2	9.05368		VPS13D	60.7421		AGTRAP	10.5857		PDPN	6.87221		UBIAD1	16.9442		SNORA59A	2.11677		SNORA59A	8.19392		RSC1A1	9.89048		AGTRAP	17.8087
PRDM2	26.7763		ZBTB17	3.25079		ARHGEF19	17.5592		SNORA59A	43.9019		MTHFR	9.55251		PRDM2	34.2124		FBXO2	5.92246		DHRS3	5.85831		DHRS3	15.4134		PLEKHM2	23.0124		MTHFR	8.22088
KAZN	2.42889		HSPB7	1.12167		ANO7L1	1.23574		DHRS3	14.1857		CLCN6	7.45702		KAZN	2.18168		FBXO44	21.9222		PDPN	2.73405		PDPN	5.16569		FBLIM1	7.80354		CLCN6	9.91951
TMEM51	6.34946		CLCNKA	5.77621		CPLANE2	1.0447		PDPN	3.82528		RNU5E-1	21.9574		TMEM51	9.65086		FBXO6	21.3766		PRDM2	45.0708		PRDM2	43.4743		UQCRHL	1.86115		ENSG00000285646	8.47232
TMEM51-AS2	11.6511		EPHA2	5.55624		FBXO42	7.78463		PRDM2	29.4245		KIAA2013	16.8995		TMEM51-AS2	6.53873		MAD2L2	4.99262		KAZN	5.06071		KAZN	2.34762		SPEN	34.6768		KIAA2013	139.178
FHAD1	2.06116		ARHGEF19	5.04259		SZRD1	10.0562		ENSG00000289380	1.34712		PLOD1	59.649		FHAD1	3.19891		AGTRAP	15.7993		TMEM51	2.30026		TMEM51	6.88685		ZBTB17	3.17292		PLOD1	415.851
EFHD2	29.4074		CPLANE2	2.55122		NECAP2	15.2051		KAZN	4.43348		MFN2	30.1345		EFHD2	67.0954		MTHFR	9.70797		TMEM51-AS2	1.43895		TMEM51-AS2	2.22804		HSPB7	1.50476		MFN2	59.0454
CASP9	5.00858		FBXO42	4.49348		CROCCP3	1.03813		ENSG00000231606	1.73517		MIIP	5.96965		CASP9	5.73886		CLCN6	15.5673		FHAD1	1.37934		FHAD1	2.3067		CLCNKA	3.25597		MIIP	18.3795
DNAJC16	9.61114		SZRD1	4.73761		RNU1-1	157.918		KAZN-AS1	2.56188		TNFRSF1B	6.12526		DNAJC16	13.53		RNU5E-1	7.33385		EFHD2	24.8232		EFHD2	45.8329		EPHA2	6.8843		TNFRSF1B	5.88875
DDI2	12.259		NECAP2	6.67727		NBPF1	62.9088		ENSG00000287756	1.08437		VPS13D	45.6631		DDI2	14.2068		RNU5E-4P	1.04769		CASP9	6.35072		CASP9	3.72295		ARHGEF19	19.5616		VPS13D	75.4777
RSC1A1	16.4357		CROCCP3	1.57752		CROCCP2	2.8486		TMEM51	7.57854		DHRS3	11.7657		RSC1A1	26.8673		KIAA2013	23.7192		DNAJC16	15.6309		DNAJC16	9.65415		FBXO42	6.25765		SNORA59A	23.5675
PLEKHM2	34.1077		RNU1-1	279.267		RNU1-3	139.369		TMEM51-AS2	20.0617		PDPN	9.7038		PLEKHM2	38.18		PLOD1	84.5559		DDI2	16.0109		AGMAT	1.71027		SZRD1	6.34953		DHRS3	7.83124
FBLIM1	5.81259		NBPF1	34.7844		CROCC	5.58618		FHAD1	1.9727		PRDM2	32.305		FBLIM1	7.2297		MFN2	51.4981		RSC1A1	17.0509		DDI2	12.5284		NECAP2	13.1187		PDPN	2.64475
SPEN	35.0112		CROCCP2	3.47823		RNU1-4	1850.9		EFHD2	51.9004		KAZN	3.27316		SPEN	41.1418		MIIP	10.7406		PLEKHM2	37.2028		RSC1A1	33.0016		CROCCP3	1.03463		PRDM2	31.9378
ZBTB17	13.9843		RNU1-3	268.678		MST1L	1.19494		CASP9	9.00609		ENSG00000287756	1.41919		ZBTB17	11.4942		TNFRSF1B	6.7221		FBLIM1	5.50916		PLEKHM2	37.8478		RNU1-1	570.965		KAZN	4.76111
SRARP	1.80913		CROCC	2.88599		RNU1-2	1922.59		DNAJC16	13.6052		TMEM51	6.80811		HSPB7	1.80383		VPS13D	91.8527		SPEN	53.2583		FBLIM1	3.8286		NBPF1	15.5016		TMEM51	13.1422
HSPB7	1.3775		RNU1-4	4363.71		MFAP2	138.303		AGMAT	1.3775		TMEM51-AS2	10.042		CLCNKA	2.45359		SNORA59A	14.8883		ZBTB17	24.0174		UQCRHL	1.64254		CROCCP2	1.82653		TMEM51-AS2	16.1895
CLCNKA	5.45075		RNU1-2	4449.08		ATP13A2	25.6373		DDI2	12.8467		FHAD1	2.0765		EPHA2	9.70941		DHRS3	15.1297		HSPB7	1.00767		SPEN	57.741		RNU1-3	570.314		FHAD1	1.85761
EPHA2	11.4998		MFAP2	29.2936		SDHB	76.5927		RSC1A1	28.0721		EFHD2	31.4657		ARHGEF19	9.38613		PDPN	3.90023		CLCNKA	6.06289		ZBTB17	14.1364		CROCC	1.58803		EFHD2	70.5351
ARHGEF19	14.2015		ENSG00000226526	1.36516		PADI2	38.4094		PLEKHM2	30.2438		CASP9	3.93537		CPLANE2	3.09627		PRDM2	38.3276		EPHA2	18.3757		SRARP	3.0225		RNU1-4	1755.21		CASP9	4.75912
ANO7L1	1.35605		ATP13A2	10.8055		RCC2	109.167		FBLIM1	5.24011		DNAJC16	13.499		FBXO42	8.45869		KAZN	3.82794		ARHGEF19	53.9364		HSPB7	1.36523		RNU1-2	1675.79		DNAJC16	16.9979
CPLANE2	3.92289		SDHB	32.7832		ARHGEF10L	11.8045		SPEN	46.7223		DDI2	15.1455		SZRD1	12.4029		TMEM51	12.415		ANO7L1	1.12838		CLCNKA	6.53911		MFAP2	60.4721		AGMAT	6.33543
FBXO42	8.93816		PADI2	32.1973		IGSF21	2.98185		ZBTB17	5.268		RSC1A1	25.4689		NECAP2	13.9709		TMEM51-AS2	15.2937		CPLANE2	8.89206		EPHA2	7.48158		ATP13A2	21.2201		DDI2	31.6297
SZRD1	8.86508		RCC2	31.7688		ALDH4A1	1.85624		EPHA2	10.855		PLEKHM2	26.4093		CROCCP3	1.80511		FHAD1	2.32611		FBXO42	9.08927		ARHGEF19	21.9882		SDHB	46.7239		RSC1A1	39.3164
NECAP2	11.5746		ARHGEF10L	7.04068		IFFO2	6.85259		ARHGEF19	5.7498		FBLIM1	4.39706		RNU1-1	588.93		EFHD2	34.6309		SZRD1	9.36344		CPLANE2	3.75858		PADI2	25.892		PLEKHM2	55.4127
CROCCP3	1.90006		IFFO2	11.2763		UBR4	81.6377		ENSG00000288398	1.63638		SPEN	45.821		NBPF1	66.782		CASP9	3.84161		NECAP2	13.197		FBXO42	8.77875		RCC2	40.1275		FBLIM1	6.84654
RNU1-1	289.855		UBR4	47.4503		EMC1	12.4557		CPLANE2	3.4741		ZBTB17	7.21407		CROCCP2	7.74711		DNAJC16	9.11761		CROCCP3	3.02334		SZRD1	12.8041		ARHGEF10L	6.91314		UQCRHL	1.12432
NBPF1	33.7726		EMC1	6.58547		MRTO4	20.3614		FBXO42	8.8577		SRARP	5.39064		RNU1-3	604.464		DDI2	26.1502		RNU1-1	26.4855		NECAP2	18.5635		IGSF21	1.1265		SPEN	66.1652
CROCCP2	3.24196		MRTO4	7.85528		AKR7A3	1.21804		SZRD1	12.1374		CLCNKA	2.60365		CROCC	7.05134		RSC1A1	49.5093		NBPF1	62.7849		CROCCP3	2.0572		ALDH4A1	1.96962		ZBTB17	13.9626
RNU1-3	293.981		AKR7A3	3.12639		AKR7A2	52.1313		NECAP2	14.4826		EPHA2	5.86497		RNU1-4	2154.46		PLEKHM2	54.9241		CROCCP2	8.67428		RNU1-1	484.141		IFFO2	8.53616		FAM131C	1.42501
CROCC	5.61351		AKR7A2	40.6302		SLC66A1	2.02024		CROCCP3	1.83704		ARHGEF19	11.3714		MST1L	2.80146		FBLIM1	4.94109		RNU1-3	26.4855		NBPF1	127.51		UBR4	41.633		EPHA2	46.2585
RNU1-4	2584.45		SLC66A1	2.26273		CAPZB	16.7544		RNU1-1	113.027		CPLANE2	2.69297		RNU1-2	2214.57		SPEN	69.246		ESPNP	1.93936		CROCCP2	8.09101		EMC1-AS1	2.70487		ARHGEF19	19.8096
MST1L	2.41075		CAPZB	7.50856		MICOS10	3.81082		NBPF1	96.6814		FBXO42	7.96036		MFAP2	30.5494		ZBTB17	13.4915		CROCC	16.5497		RNU1-3	497.431		EMC1	8.58858		ANO7L1	3.02268
RNU1-2	2606.11		MICOS10	2.85189		NBL1	12.2087		CROCCP2	5.19805		SZRD1	10.7989		ATP13A2	43.5205		SRARP	2.10987		RNU1-4	827.917		ESPNP	1.34057		MRTO4	11.2369		ENSG00000288398	1.27488
MFAP2	64.7479		NBL1	3.21058		MICOS10-NBL1	5.92793		RNU1-3	103.984		NECAP2	15.448		SDHB	89.458		HSPB7	1.22061		MST1L	8.01641		CROCC	6.17476		AKR7A3	1.23028		CPLANE2	5.39028
ATP13A2	22.0115		MICOS10-NBL1	9.35605		TMCO4	6.92124		CROCC	7.31012		LINC01772	1.12972		PADI2	3.80283		CLCNKA	12.8038		RNU1-2	865.192		RNU1-4	3034.9		AKR7A2	38.1111		FBXO42	10.0663
SDHB	74.1383		TMCO4	10.5377		OTUD3	1.51658		RNU1-4	3279.47		CROCCP3	1.51379		RCC2	48.1445		EPHA2	11.112		MFAP2	26.5159		MST1L	2.99732		SLC66A1	1.39128		SZRD1	16.2219
PADI2	5.42747		OTUD3	1.79701		CAMK2N1	2.99834		MST1L	2.13424		RNU1-1	315.74		ARHGEF10L	6.58668		ARHGEF19	11.8156		ATP13A2	65.2932		RNU1-2	3036.8		CAPZB	13.5771		NECAP2	22.9601
RCC2	45.8897		PLA2G2A	4.45559		MUL1	5.41797		RNU1-2	3293.6		NBPF1	97.9187		IGSF21	3.35975		ANO7L1	1.63768		SDHB	50.8791		MFAP2	13.4904		MICOS10	2.55238		CROCCP3	1.77163
ARHGEF10L	5.88068		CAMK2N1	3.08301		CDA	3.30876		ENSG00000272426	1.26961		CROCCP2	4.39091		ALDH4A1	5.85527		CPLANE2	4.23337		PADI2	9.38436		ATP13A2	38.3803		NBL1	7.06027		RNU1-1	279.361
IGSF21	7.66916		MUL1	2.41377		PINK1	14.6981		MFAP2	41.4539		RNU1-3	331.108		IFFO2	5.57485		FBXO42	9.62915		RCC2	63.4586		SDHB	57.6113		MICOS10-NBL1	7.86559		NBPF1	73.1495
KLHDC7A	6.20338		CDA	2.25002		PINK1-AS	2.42416		ATP13A2	75.4087		CROCC	6.02814		UBR4	79.3179		SZRD1	20.4148		ARHGEF10L	16.1603		PADI2	4.20348		TMCO4	4.34827		CROCCP2	9.4719
ALDH4A1	17.3267		PINK1	10.2849		DDOST	109.382		SDHB	104.925		RNU1-4	3342.51		EMC1-AS1	1.47683		NECAP2	18.5504		IGSF21	1.06083		PADI3	1.70867		OTUD3	1.00801		RNU1-3	257.518
IFFO2	7.72056		DDOST	41.1226		HP1BP3	65.6737		PADI2	4.94303		MST1L	1.75149		EMC1	11.6952		CROCCP3	3.26722		KLHDC7A	5.48473		RCC2	59.4647		PLA2G2A	5.49557		CROCC	8.26389
UBR4	75.8343		HP1BP3	44.5842		EIF4G3	47.7949		RCC2	57.3723		RNU1-2	3208.39		MRTO4	15.817		RNU1-1	140.289		ALDH4A1	8.23863		ARHGEF10L	9.64954		PLA2G2D	5.65517		RNU1-4	1848.61
EMC1-AS1	1.12779		EIF4G3	32.3445		ECE1	41.3339		ARHGEF10L	5.89603		MFAP2	37.8911		AKR7L	10.0838		NBPF1	113.637		IFFO2	5.103		IGSF21	2.97715		CAMK2N1	2.74613		MST1L	2.20639
EMC1	14.5194		ECE1	11.0342		NBPF3	14.049		IGSF21	4.03363		ATP13A2	26.323		AKR7A3	116.505		CROCCP2	8.35795		UBR4	99.4108		KLHDC7A	1.75897		MUL1	3.56197		RNU1-2	1799.18
MRTO4	12.2442		NBPF3	6.37288		RAP1GAP	4.28054		KLHDC7A	1.65339		SDHB	62.3576		AKR7A2	107.898		RNU1-3	134.156		EMC1	13.6899		PAX7	3.80012		CDA	1.30209		MFAP2	52.0709
AKR7L	2.44462		ALPL	1.3111		USP48	29.6943		ALDH4A1	4.18497		PADI2	3.93324		SLC66A1	3.79379		ESPNP	1.80429		MRTO4	12.3363		ALDH4A1	12.1736		PINK1	9.43333		ATP13A2	79.967
AKR7A3	68.0848		RAP1GAP	4.08193		HSPG2	76.1052		IFFO2	4.21486		RCC2	39.8252		CAPZB	20.9238		CROCC	17.58		AKR7L	11.6239		IFFO2	8.51616		PINK1-AS	1.41785		SDHB	158.604
AKR7A2	81.7312		USP48	22.7186		ENSG00000289694	150.785		UBR4	75.2323		ARHGEF10L	8.4833		MICOS10	7.17528		RNU1-4	1316.26		AKR7A3	113.87		UBR4	88.9121		DDOST	88.9171		PADI2	77.867
SLC66A1	2.23584		HSPG2	55.4032		CDC42	8.39094		EMC1-AS1	1.97721		IGSF21	1.35977		NBL1	10.1189		MST1L	8.99379		AKR7A2	124.612		EMC1	9.7264		HP1BP3	54.914		RCC2	113.984
CAPZB	23.372		ENSG00000289694	71.88		WNT4	4.26118		EMC1	10.2301		KLHDC7A	7.90229		MICOS10-NBL1	9.54846		RNU1-2	1290.2		SLC66A1	3.29416		MRTO4	15.3492		EIF4G3	40.9656		ARHGEF10L	32.9009
MICOS10	2.68569		CDC42	10.1155		ZBTB40	21.2158		MRTO4	15.0118		ALDH4A1	7.12849		TMCO4	10.0118		MFAP2	26.6096		CAPZB	13.5396		AKR7L	4.94951		ECE1	44.1519		ACTL8	43.6586
NBL1	21.6366		ZBTB40	13.6477		C1QA	47.0884		AKR7L	7.60071		IFFO2	4.74632		OTUD3	2.31659		ATP13A2	60.911		MICOS10	4.84386		AKR7A3	26.3959		NBPF3	2.2884		ALDH4A1	7.52706
MICOS10-NBL1	5.30307		ENSG00000289692	2.86634		ENSG00000289692	2.56622		AKR7A3	120.906		UBR4	62.5737		PLA2G2A	2.57902		SDHB	83.0941		NBL1	7.2319		AKR7A2	72.1102		ALPL	10.9637		IFFO2	25.0512
TMCO4	15.8372		C1QC	4.00111		C1QC	65.7363		AKR7A2	132.172		EMC1-AS1	1.98572		UBXN10	5.03826		PADI2	13.5991		MICOS10-NBL1	8.9515		SLC66A1	1.62292		RAP1GAP	4.94535		UBR4	106.277
OTUD3	1.65851		C1QB	10.354		C1QB	63.6331		SLC66A1	3.07099		EMC1	11.3722		CAMK2N1	10.2471		PADI3	1.8135		TMCO4	23.9694		CAPZB	26.5155		USP48	38.5397		EMC1	25.1637
PLA2G2A	106.974		EPHB2	1.68224		EPHB2	13.8212		CAPZB	19.6489		MRTO4	12.3256		MUL1	7.52708		RCC2	62.8154		OTUD3	2.3366		MICOS10	7.30126		HSPG2	143.656		MRTO4	57.3144
UBXN10	1.12535		KDM1A	15.7361		KDM1A	30.7021		MICOS10	10.2829		AKR7L	6.12535		PINK1	16.6155		ARHGEF10L	17.8137		UBXN10	8.53255		NBL1	11.6944		ENSG00000289694	135.128		AKR7L	4.8361
CAMK2N1	12.8256		LUZP1	7.74814		LUZP1	14.7295		NBL1	6.34365		AKR7A3	109.752		PINK1-AS	2.29352		KLHDC7A	1.17126		CAMK2N1	17.23		MICOS10-NBL1	15.6173		CDC42	11.3432		AKR7A3	23.7421
MUL1	8.70922		LINC01355	1.54491		HNRNPR	47.0882		MICOS10-NBL1	8.78879		AKR7A2	95.3061		DDOST	99.8935		ALDH4A1	17.7923		MUL1	6.95711		TMCO4	6.22429		WNT4	2.57169		AKR7A2	169.039
CDA	1.23781		HNRNPR	38.1302		ZNF436	21.1986		TMCO4	6.60533		SLC66A1	4.39305		KIF17	2.37878		IFFO2	15.2601		PINK1	19.3396		OTUD3	2.01248		ZBTB40	14.0553		SLC66A1	3.65007
PINK1	15.2612		ZNF436	29.6837		TCEA3	25.8399		OTUD3	2.96151		CAPZB	21.9653		HP1BP3	65.9607		UBR4	112.998		PINK1-AS	4.52607		PLA2G2A	1.9079		C1QA	60.1396		CAPZB	25.298
PINK1-AS	2.49392		ZNF436-AS1	3.71653		ASAP3	39.032		PLA2G2A	3.29384		MICOS10	7.77674		EIF4G3	85.963		EMC1-AS1	2.68209		DDOST	83.1866		PLA2G2D	4.35522		ENSG00000289692	4.48618		MICOS10	14.0373
DDOST	112.716		TCEA3	32.0127		ID3	16.8173		UBXN10	4.14919		NBL1	21.6961		ECE1	93.9235		EMC1	12.129		KIF17	2.62726		UBXN10	1.48351		C1QC	58.1214		NBL1	8.36618
KIF17	1.02182		ASAP3	9.16023		RPL11	1081.63		CAMK2N1	22.5923		MICOS10-NBL1	10.1452		NBPF3	13.7233		MRTO4	27.4466		HP1BP3	151.253		CAMK2N1	21.5747		C1QB	49.6002		MICOS10-NBL1	13.446
HP1BP3	65.7884		ID3	4.13518		ELOA	18.356		MUL1	5.49678		TMCO4	7.33961		ALPL	1.70975		AKR7L	20.3028		EIF4G3	95.266		MUL1	5.38612		EPHB2	2.54217		TMCO4	20.5535
EIF4G3	75.1754		RPL11	832.16		PITHD1	22.6638		CDA	2.59961		OTUD3	1.9135		RAP1GAP	16.7214		AKR7A3	228.889		ECE1	100.228		PINK1	14.6568		KDM1A	37.4937		OTUD3	5.64114
ECE1	134.931		ELOA	11.6079		LYPLA2	34.7015		PINK1	21.7082		PLA2G2A	1.33373		USP48	45.5784		AKR7A2	166.005		NBPF3	24.0415		PINK1-AS	3.08356		LUZP1	13.6409		PLA2G2A	4.39002
NBPF3	11.0262		PITHD1	15.1333		GALE	7.00566		PINK1-AS	2.64924		PLA2G2D	1.11099		LDLRAD2	2.48931		SLC66A1	7.91036		ALPL	2.75323		DDOST	86.5105		LINC01355	1.2608		PLA2G2D	1.96909
ALPL	5.79031		LYPLA2	8.32369		HMGCL	4.14887		DDOST	95.1343		UBXN10	3.83104		HSPG2	121.546		CAPZB	20.1484		RAP1GAP	20.8412		HP1BP3	93.8073		ENSG00000284726	1.06064		CAMK2N1	1.23039
RAP1GAP	22.0039		GALE	2.85389		FUCA1	20.7657		HP1BP3	84.1832		CAMK2N1	18.8662		ENSG00000289694	150.156		MICOS10	4.8408		USP48	38.6052		EIF4G3	93.2011		HNRNPR	44.7251		MUL1	7.99819
USP48	40.818		HMGCL	4.4546		PNRC2	22.6449		EIF4G3	66.8151		MUL1	5.94507		CDC42	12.1803		NBL1	16.9187		LDLRAD2	1.5393		ECE1	133.316		ZNF436	16.7987		PINK1	16.1115
LDLRAD2	1.76922		FUCA1	18.2212		SRSF10	26.3638		ECE1	79.2894		CDA	1.11766		WNT4	6.93157		MICOS10-NBL1	8.47351		HSPG2	126.974		ECE1-AS1	1.14696		ZNF436-AS1	1.88354		PINK1-AS	4.54057
HSPG2	193.99		PNRC2	17.4795		IL22RA1	1.72199		NBPF3	10.4492		PINK1	16.8771		ZBTB40	24.136		TMCO4	9.86554		ENSG00000289694	77.2381		NBPF3	16.8209		TCEA3	46.5144		DDOST	212.029
ENSG00000289694	131.966		SRSF10	12.0426		IFNLR1	2.16363		ALPL	5.69153		PINK1-AS	2.39796		C1QA	22.8237		OTUD3	2.6295		CDC42	4.37167		ALPL	4.17945		ASAP3	26.3289		HP1BP3	153.214
CDC42	7.46757		STPG1	1.49196		GRHL3	6.53348		RAP1GAP	12.7331		DDOST	87.5308		ENSG00000289692	1.86155		PLA2G2A	3.00441		WNT4	6.05443		RAP1GAP	15.5603		E2F2	3.63593		EIF4G3	68.309
WNT4	1.49159		NIPAL3	4.01964		NIPAL3	2.45883		USP48	38.9972		HP1BP3	55.547		C1QC	29.5408		UBXN10	2.19258		ZBTB40	40.0389		USP48	57.8018		ID3	7.49396		ECE1	102.964
ZBTB40	14.5017		RCAN3	2.88887		RCAN3	5.62094		HSPG2	105.353		EIF4G3	58.9623		C1QB	29.892		CAMK2N1	21.1389		EPHA8	1.6875		LDLRAD2	1.66285		RPL11	604.166		NBPF3	8.91219
C1QA	13.2002		NCMAP	2.98419		NCMAP	1.74509		ENSG00000289694	144.219		ECE1	129.657		EPHB2	2.98233		MUL1	6.83503		C1QA	7.73905		HSPG2	99.2555		ELOA	20.1044		ALPL	5.18801
C1QC	17.8328		SRRM1	42.5106		SRRM1	74.0188		CDC42	20.8513		ECE1-AS1	1.99892		KDM1A	21.1793		PINK1	23.8023		C1QC	7.32091		ENSG00000289694	106.946		PITHD1	21.6687		RAP1GAP	23.1776
C1QB	11.777		CLIC4	41.5462		CLIC4	63.7754		CDC42-IT1	1.2054		NBPF3	14.9003		LUZP1	12.9573		PINK1-AS	2.29205		C1QB	4.90851		CDC42	12.6153		LYPLA2	38.1439		USP48	52.9071
EPHB2	2.02742		SYF2	23.4434		RUNX3	2.87311		WNT4	1.27562		ALPL	3.99809		LINC01355	1.36168		DDOST	90.7924		EPHB2	1.51672		WNT4	4.25203		GALE	9.66474		HSPG2	89.3998
KDM1A	15.4813		RSRP1	29.5112		SYF2	29.723		ZBTB40	23.2084		RAP1GAP	8.3781		HNRNPR	48.9165		KIF17	3.09386		KDM1A	15.1701		ZBTB40	39.0357		HMGCL	7.20914		LINC00339	1.5528
LUZP1	13.9965		RHD	9.59836		RSRP1	15.0264		C1QA	81.0264		USP48	33.6552		ZNF436	18.9541		HP1BP3	121.009		LUZP1	10.535		C1QA	51.7179		FUCA1	34.8587		ENSG00000289694	178.525
HNRNPR	44.5173		TMEM50A	33.2441		RHD	2.03497		ENSG00000289692	1.11263		HSPG2	92.4552		ZNF436-AS1	1.95395		EIF4G3	123.914		HNRNPR	44.8579		ENSG00000289692	2.80344		PNRC2	28.8278		CDC42	16.7459
ZNF436	39.2875		MACO1	23.048		TMEM50A	48.0195		C1QC	87.9837		LINC00339	1.187		TCEA3	101.329		ECE1	116.623		ZNF436	20.9077		C1QC	43.1361		SRSF10	30.1228		WNT4	1.01366
ZNF436-AS1	6.37817		LDLRAP1	3.0108		RHCE	4.46064		C1QB	80.295		ENSG00000289694	144.81		ASAP3	26.6247		NBPF3	22.2396		ZNF436-AS1	2.05893		C1QB	54.2588		IFNLR1	1.79393		ZBTB40	18.0541
TCEA3	131.629		SELENON	30.2199		MACO1	25.0435		EPHB2	4.43564		CDC42	17.8757		ID3	8.07023		ALPL	11.7285		TCEA3	193.05		EPHB2	2.88581		GRHL3	3.37883		C1QA	52.9197
ASAP3	46.9383		MTFR1L	5.44804		LDLRAP1	10.348		KDM1A	22.7039		CDC42-IT1	1.15885		RPL11	1340.31		RAP1GAP	18.7392		ASAP3	35.1551		KDM1A	20.7211		STPG1	1.26705		ENSG00000289692	2.9424
ID3	17.8667		ENSG00000236528	4.33015		MAN1C1	1.78808		LUZP1	12.6284		WNT4	7.48955		ELOA	21.8293		USP48	51.9335		ID3	6.12959		LUZP1	16.0347		NIPAL3	2.22724		C1QC	77.8705
RPL11	751.171		PAQR7	1.63933		SELENON	59.9781		LINC01355	1.919		ZBTB40	23.7517		PITHD1	16.9737		LDLRAD2	1.25891		RPL11	1078.87		LINC01355	1.08289		RCAN3	3.91903		C1QB	84.4257
ELOA	16.0374		STMN1	22.9847		MTFR1L	6.05606		ENSG00000284726	1.68791		C1QA	45.4337		LYPLA2	37.7063		HSPG2	116.355		ELOA	17.7179		HNRNPR	46.6481		NCMAP	1.90571		EPHB2	2.93746
PITHD1	13.9741		PAFAH2	4.48992		AUNIP	8.57004		HNRNPR	44.19		ENSG00000289692	1.65033		GALE	31.8424		ENSG00000289694	153.855		PITHD1	12.1415		ZNF436	19.6476		SRRM1	89.6543		KDM1A	43.8606
LYPLA2	41.3921		PDIK1L	4.33169		ENSG00000236528	1.60527		ZNF436	18.2807		C1QC	57.3463		HMGCL	11.9658		CDC42	13.2999		LYPLA2	29.8506		ZNF436-AS1	1.66939		CLIC4	83.2275		LUZP1	12.2685
GALE	39.8646		ZNF593	3.11357		PAQR7	4.99288		ZNF436-AS1	1.53882		C1QB	58.2403		FUCA1	63.2694		WNT4	22.2517		GALE	28.4734		TCEA3	37.3219		RUNX3	2.84173		LINC01355	1.82989
HMGCL	10.7759		CNKSR1	29.6814		STMN1	69.9516		ENSG00000271420	1.1407		EPHB2	2.52626		PNRC2	40.0876		ZBTB40	39.5722		HMGCL	10.1476		ASAP3	31.7424		SYF2	19.2148		ENSG00000284726	1.87291
FUCA1	41.112		CEP85	3.24852		PAFAH2	3.63968		TCEA3	74.3472		KDM1A	22.0369		SRSF10	26.271		C1QA	25.8113		FUCA1	49.3727		ID3	6.3481		RSRP1	14.3736		HNRNPR	78.6738
PNRC2	25.0415		SH3BGRL3	23.5397		PDIK1L	2.81271		ASAP3	21.6282		LUZP1	10.7308		STPG1	1.83497		ENSG00000289692	1.0565		PNRC2	16.6523		RPL11	1426.75		RHD	6.47781		ZNF436	19.3031
SRSF10	21.8592		UBXN11	4.51149		ZNF593	7.18844		ID3	8.23976		LINC01355	2.52026		NIPAL3	4.99821		C1QC	34.2552		SRSF10	19.5464		ELOA	27.4224		TMEM50A	49.7319		ZNF436-AS1	1.56519
GRHL3	1.68533		CD52	1.85919		CNKSR1	38.9496		RPL11	1100.54		ENSG00000284726	1.32769		RCAN3	4.93449		C1QB	45.3835		IFNLR1	3.71249		PITHD1	22.0667		MACO1	17.8712		ENSG00000271420	1.16025
STPG1	1.5603		DHDDS	5.90259		CEP85	10.7706		ELOA	20.1377		HNRNPR	45.5926		SRRM1	81.2889		EPHB2	6.75024		STPG1	2.66518		LYPLA2	35.1272		LDLRAP1	6.4011		TCEA3	53.6633
NIPAL3	3.03371		HMGN2	84.7754		SH3BGRL3	56.7828		PITHD1	23.501		ZNF436	17.1386		CLIC4	31.8624		KDM1A	31.8887		NIPAL3	6.19803		GALE	18.1074		MAN1C1	3.09242		ASAP3	36.4757
RCAN3	1.13758		RPS6KA1	5.4966		UBXN11	4.67963		LYPLA2	25.6354		ZNF436-AS1	1.14917		RUNX3	2.22784		LUZP1	12.076		RCAN3	1.41988		HMGCL	7.19225		SELENON	47.5293		E2F2	7.59406
SRRM1	75.2948		ARID1A	31.3831		CD52	8.45065		GALE	17.8802		TCEA3	7.20095		SYF2	46.6181		HNRNPR	49.5006		SRRM1	95.3024		FUCA1	22.9374		MTFR1L	3.09428		ID3	8.69602
CLIC4	33.3829		PIGV	6.21592		DHDDS	13.1068		HMGCL	12.1534		ASAP3	6.95907		RSRP1	27.5013		ZNF436	16.2079		CLIC4	9.90386		CNR2	1.9516		AUNIP	2.61607		RPL11	1429.19
SYF2	33.8515		ZDHHC18	2.56418		HMGN2	131.615		FUCA1	56.2079		ID3	14.0138		RHD	6.82025		TCEA3	57.1998		SYF2	21.4898		PNRC2	52.7964		ENSG00000236528	1.08765		ELOA	34.655
RSRP1	23.5905		GPATCH3	4.82682		RPS6KA1	10.8431		PNRC2	63.7334		RPL11	1189.59		TMEM50A	75.9144		ASAP3	25.1799		RSRP1	19.0516		SRSF10	28.4722		PAQR7	3.29134		PITHD1	41.7339
RHD	2.78287		NUDC	61.3912		ARID1A	50.2674		SRSF10	26.0462		ELOA	20.6286		MACO1	35.0185		E2F2	1.61125		RHD	5.0501		IFNLR1	1.2606		STMN1	135.365		LYPLA2	58.9595
TMEM50A	39.8191		KDF1	2.92534		PIGV	2.90874		IFNLR1	3.22698		PITHD1	22.6696		LDLRAP1	14.1262		ID3	13.2783		TMEM50A	33.0301		GRHL3	1.56925		PAFAH2	3.15108		GALE	21.3091
RHCE	2.78122		TENT5B	1.41244		ZDHHC18	6.47503		STPG1	1.45921		LYPLA2	24.3746		MAN1C1	7.05535		RPL11	787.72		MACO1	21.4284		STPG1	1.55483		PDIK1L	2.57562		HMGCL	7.06857
MACO1	33.0768		SLC9A1	7.13023		GPN2	2.05296		NIPAL3	4.7347		GALE	8.31324		SELENON	120.975		ELOA	18.2426		LDLRAP1	16.2642		NIPAL3	4.60625		ZNF593	2.77138		FUCA1	33.4075
LDLRAP1	17.8743		WDTC1	13.0361		GPATCH3	6.72221		RCAN3	8.14115		HMGCL	9.79098		MTFR1L	9.36233		PITHD1	33.962		MAN1C1	3.18367		RCAN3	2.8572		CNKSR1	19.0894		PNRC2	38.4176
MAN1C1	8.24741		TMEM222	2.18224		NUDC	154.476		SRRM1	51.5237		FUCA1	46.2616		PAQR7	4.16553		LYPLA2	29.3002		SELENON	125.506		SRRM1	89.7122		CEP85	7.28409		SRSF10	43.0335
SELENON	74.4023		SYTL1	2.64329		KDF1	10.4157		CLIC4	48.9448		PNRC2	44.6964		STMN1	21.5957		GALE	16.7207		MTFR1L	8.82494		CLIC4	38.7207		SH3BGRL3	49.3634		STPG1	2.85767
MTFR1L	8.91509		MAP3K6	3.36206		TENT5B	2.86485		RUNX3	2.1278		SRSF10	22.4291		PAFAH2	10.0693		HMGCL	14.1405		AUNIP	1.6034		RUNX3	3.8589		UBXN11	3.23204		NIPAL3	11.0363
AUNIP	1.61581		WASF2	46.9387		SLC9A1	13.8158		SYF2	37.2398		IFNLR1	1.11314		PDIK1L	5.68385		FUCA1	14.2154		ENSG00000236528	1.50223		SYF2	29.6267		CD52	32.8087		RCAN3	6.60339
PAQR7	3.59821		AHDC1	4.17273		WDTC1	12.4905		RSRP1	22.5714		STPG1	2.11327		ZNF593	8.92755		PNRC2	43.3183		PAQR7	6.69485		RSRP1	31.322		ZNF683	1.43618		NCMAP	2.09186
STMN1	22.9366		IFI6	6.14541		TMEM222	1.9287		RHD	6.90987		NIPAL3	4.3771		CNKSR1	51.4373		SRSF10	32.3954		STMN1	18.928		RHD	12.3589		DHDDS	8.89125		SRRM1	122.829
PAFAH2	13.9747		FAM76A	5.84765		MAP3K6	11.2609		TMEM50A	108.816		RCAN3	4.01235		CEP85	13.1537		GRHL3	5.95314		PAFAH2	9.74999		TMEM50A	41.0159		HMGN2	147.484		CLIC4	102.69
EXTL1	1.00562		STX12	15.9041		GPR3	1.23115		MACO1	42.9984		SRRM1	68.1116		SH3BGRL3	62.7146		STPG1	1.27038		SLC30A2	2.0323		RHCE	1.21579		RPS6KA1	11.2505		SYF2	33.9302
PDIK1L	6.10266		PPP1R8	17.8506		WASF2	38.6558		LDLRAP1	10.3536		CLIC4	44.0085		UBXN11	17.567		NIPAL3	3.51907		PDIK1L	3.88075		MACO1	43.7435		ARID1A	38.913		RSRP1	32.7494
ZNF593	9.47525		SCARNA1	7.84556		AHDC1	4.41956		MAN1C1	9.78213		RUNX3	2.18787		CD52	8.89417		RCAN3	1.76132		ZNF593	7.47233		LDLRAP1	15.5366		PIGV	2.69437		RHD	3.81291
CNKSR1	48.9561		THEMIS2	1.17432		FGR	2.69845		SELENON	86.7879		SYF2	36.2537		DHDDS	19.178		SRRM1	106.743		CNKSR1	75.8468		MAN1C1	4.39678		ZDHHC18	5.06478		TMEM50A	98.7799
CEP85	11.6395		RPA2	16.7644		IFI6	90.9139		MTFR1L	7.56227		RSRP1	28.7167		HMGN2	191.237		CLIC4	56.2053		CEP85	18.1981		SELENON	54.5939		SFN	18.6931		RHCE	3.71965
SH3BGRL3	49.3406		SMPDL3B	3.3419		FAM76A	7.49836		AUNIP	1.92446		RHD	5.84387		RPS6KA1	31.173		SYF2	24.2583		SH3BGRL3	23.6905		MTFR1L	5.37121		GPN2	1.48353		MACO1	29.6148
UBXN11	17.418		EYA3	9.96775		STX12	14.7088		ENSG00000236528	1.57355		TMEM50A	77.3759		ARID1A	58.9703		RSRP1	18.4382		UBXN11	32.4767		AUNIP	3.23265		GPATCH3	2.82996		LDLRAP1	21.8343
CD52	3.713		DNAJC8	56.6294		PPP1R8	40.0428		PAQR7	4.82837		RHCE	1.08298		PIGV	5.04212		RHD	5.31278		CRYBG2	2.12322		PAQR7	3.07146		NUDC	77.1541		MAN1C1	1.47692
ZNF683	1.1733		ATP5IF1	11.853		SCARNA1	5.44817		STMN1	46.3928		MACO1	28.8201		ZDHHC18	3.38778		TMEM50A	79.7778		DHDDS	16.1219		STMN1	56.9705		NR0B2	1.19144		SELENON	84.1857
LIN28A	4.91544		MED18	3.82035		THEMIS2	5.44441		PAFAH2	6.03226		LDLRAP1	10.4941		SFN	10.7544		RHCE	5.63248		HMGN2	167.483		PAFAH2	5.66126		KDF1	5.29539		MTFR1L	12.5541
DHDDS	13.7253		PHACTR4	13.646		RPA2	30.2143		PDIK1L	10.1625		MAN1C1	5.59696		GPN2	3.14488		MACO1	29.9852		RPS6KA1	39.4531		PDIK1L	5.63332		SLC9A1	7.94536		AUNIP	26.3079
HMGN2	206.991		RCC1	2.87516		SMPDL3B	11.6395		ZNF593	5.19119		SELENON	58.0738		GPATCH3	9.10578		LDLRAP1	24.3207		ARID1A	113.487		ZNF593	7.8693		WDTC1	9.86247		ENSG00000236528	2.24071
RPS6KA1	24.251		SNHG3	11.3362		EYA3	24.3812		CNKSR1	39.0621		MTFR1L	6.8179		NUDC	169.721		MAN1C1	9.35602		PIGV	9.47259		CNKSR1	29.2498		TMEM222	1.26427		PAQR7	2.73162
ARID1A	54.9777		SNORA73A	14605.2		PTAFR	1.42631		CEP85	10.5021		AUNIP	3.09237		KDF1	6.92636		SELENON	108.22		ZDHHC18	5.18571		CEP85	14.6153		SYTL1	1.47231		STMN1	213.59
PIGV	6.26741		SNORA73B	27742.2		DNAJC8	105.814		SH3BGRL3	52.16		PAQR7	4.8381		SLC9A1	14.214		MTFR1L	12.7306		SFN	19.6789		SH3BGRL3	62.2027		MAP3K6	11.242		PAFAH2	7.15408
ZDHHC18	3.2997		TRNAU1AP	3.3483		ATP5IF1	14.0786		UBXN11	8.25858		STMN1	26.7925		WDTC1	22.2986		AUNIP	9.3457		GPN2	2.94797		UBXN11	9.98956		FCN3	1.1322		PDIK1L	9.42699
SFN	19.4		SNHG12	8.06472		SESN2	2.65985		CD52	18.3577		PAFAH2	6.82231		TMEM222	3.31593		PAQR7	8.44872		GPATCH3	11.2742		CD52	56.6732		WASF2	46.3471		ZNF593	20.863
GPN2	3.11697		SNORA61	121.888		MED18	3.83167		ZNF683	2.10375		SLC30A2	2.46685		SYTL1	8.27146		STMN1	45.8053		NUDC	159.689		ZNF683	7.0022		ENSG00000241169	1.24733		CNKSR1	50.4678
GPATCH3	7.75163		SNORA44	1.6444		PHACTR4	23.0012		DHDDS	13.9816		PDIK1L	7.48663		MAP3K6	21.763		PAFAH2	9.47479		NR0B2	1.3809		DHDDS	14.4913		AHDC1	3.70617		CEP85	38.6974
NUDC	165.277		SNORA16A_1	16.8825		RCC1	14.5488		HMGN2	288.712		ZNF593	5.79063		WASF2	70.267		SLC30A2	6.28074		KDF1	23.5025		HMGN2	239.8		FGR	2.62034		SH3BGRL3	89.5349
KDF1	11.673		TAF12	1.4622		SNHG3	6.53639		RPS6KA1	19.9887		CNKSR1	49.4693		AHDC1	5.87385		PDIK1L	7.11329		TENT5B	5.13286		RPS6KA1	24.5275		IFI6	100.953		UBXN11	11.3341
TENT5B	7.20845		ENSG00000270103	62.1356		SNORA73A	14833.9		ARID1A	50.3211		CEP85	11.868		FGR	2.32528		ZNF593	14.7708		SLC9A1	75.4125		ARID1A	81.3048		FAM76A	4.40701		CD52	18.9751
SLC9A1	30.8434		GMEB1	4.1801		SNORA73B	26919.9		PIGV	10.0776		SH3BGRL3	59.1111		IFI6	23.3121		CNKSR1	81.9106		WDTC1	43.818		PIGV	4.75681		STX12	17.416		ZNF683	1.10952
WDTC1	16.2986		YTHDF2	35.4491		TRNAU1AP	4.80605		ZDHHC18	4.32855		UBXN11	8.42536		FAM76A	8.89711		CEP85	57.4246		TMEM222	2.5878		ZDHHC18	7.58463		PPP1R8	25.6023		DHDDS	24.8114
TMEM222	2.45664		EPB41	10.2814		SNHG12	10.6964		SFN	12.4709		CD52	20.3609		STX12	25.0606		SH3BGRL3	66.5931		SYTL1	13.6271		SFN	8.92686		SCARNA1	3.216		HMGN2	498.635
SYTL1	4.07469		SRSF4	14.8881		SNORA61	92.9693		GPN2	2.14628		ZNF683	1.9262		PPP1R8	26.4413		UBXN11	16.027		MAP3K6	27.9697		GPN2	2.97826		THEMIS2	7.09343		RPS6KA1	44.7958
MAP3K6	24.5979		MECR	3.51451		SNORA16A_1	16.4436		GPATCH3	5.99559		DHDDS	13.8502		SCARNA1	3.33621		CD52	9.15329		WASF2	53.3795		GPATCH3	9.93136		RPA2	25.0085		ARID1A	69.0331
WASF2	62.9801		PTPRU	10.0701		TAF12	4.06792		NUDC	134.044		HMGN2	196.538		THEMIS2	5.72866		ZNF683	1.74395		AHDC1	11.1877		NUDC	129.883		SMPDL3B	6.77594		PIGV	6.15717
AHDC1	10.1639		LAPTM5	7.83381		RAB42	1.46498		KDF1	5.04629		RPS6KA1	17.445		RPA2	25.496		DHDDS	21.6115		FGR	1.23677		NR0B2	2.93997		EYA3	20.0279		ZDHHC18	13.0182
FGR	1.37555		SDC3	7.6962		ENSG00000270103	20.7113		SLC9A1	12.956		ARID1A	67.5763		SMPDL3B	5.57346		HMGN2	292.329		IFI6	14.4375		KDF1	6.37845		PTAFR	5.45527		SFN	95.5672
IFI6	15.8143		PUM1	43.5203		GMEB1	7.92306		WDTC1	21.8887		PIGV	6.47627		XKR8	1.28296		RPS6KA1	13.4398		FAM76A	6.24255		TENT5B	2.87578		DNAJC8	88.2376		GPN2	5.96069
FAM76A	8.59219		SNRNP40	14.8821		YTHDF2	39.4663		TMEM222	2.60901		ZDHHC18	4.36421		EYA3	26.8457		ARID1A	100.522		STX12	16.6335		SLC9A1	23.2207		ATP5IF1	10.0293		ENSG00000289554	1.17106
STX12	21.541		ZCCHC17	18.1919		EPB41	12.2917		SYTL1	5.82581		SFN	19.8817		PTAFR	3.10597		PIGV	9.93779		PPP1R8	28.4031		WDTC1	20.6227		SESN2	1.17195		GPATCH3	12.2814
PPP1R8	28.4851		FABP3	1.00922		SRSF4	25.8903		MAP3K6	7.56488		GPN2	3.27579		DNAJC8	132.363		ZDHHC18	8.24339		THEMIS2	1.07923		TMEM222	2.64344		MED18	1.90568		NUDC	299.426
SCARNA1	1.52863		SERINC2	10.438		MECR	4.72881		WASF2	68.455		GPATCH3	5.71259		ATP5IF1	20.7088		SFN	10.9575		RPA2	29.6412		SYTL1	11.5425		PHACTR4	16.0076		KDF1	19.5146
THEMIS2	2.39786		TINAGL1	18.0027		PTPRU	14.6914		AHDC1	4.06607		NUDC	117.457		SESN2	2.87943		GPN2	3.34182		SMPDL3B	5.01412		MAP3K6	16.1754		RCC1	8.84267		TENT5B	7.83604
RPA2	33.0479		PEF1	5.12626		LAPTM5	85.4015		FGR	2.95968		KDF1	7.16389		MED18	5.82091		GPATCH3	10.2228		XKR8	1.14911		WASF2	73.6083		SNHG3	6.71237		SLC9A1	33.995
SMPDL3B	2.09633		COL16A1	56.1007		SDC3	7.11041		IFI6	93.0779		TENT5B	3.46279		PHACTR4	23.206		NUDC	243.854		EYA3	42.7981		AHDC1	8.83782		SNORA73A	10117.3		WDTC1	26.187
EYA3	18.0649		ADGRB2	1.23139		PUM1	68.2851		FAM76A	9.39188		SLC9A1	30.1981		RCC1	10.4837		KDF1	12.2673		PTAFR	2.25561		FGR	2.99216		SNORA73B	25910.3		TMEM222	5.72865
PTAFR	1.18594		PTP4A2	23.4599		SNRNP40	22.7595		STX12	23.652		WDTC1	26.9395		SNHG3	10.3501		TENT5B	4.43356		DNAJC8	96.1243		IFI6	31.27		TRNAU1AP	5.86981		SYTL1	5.40229
DNAJC8	133.106		KHDRBS1	41.4338		ZCCHC17	31.5004		PPP1R8	33.0889		TMEM222	3.30168		SNORA73A	12483.9		SLC9A1	20.8017		ATP5IF1	24.2939		FAM76A	9.73509		SNHG12	4.85551		MAP3K6	22.214
ATP5IF1	28.2833		TMEM39B	10.8647		FABP3	6.35159		SCARNA1	12.8415		SYTL1	5.31361		SNORA73B	19172.7		WDTC1	33.2865		SESN2	2.27697		STX12	19.906		SNORA61	60.7774		FCN3	1.82542
SESN2	4.12902		KPNA6	19.4734		SERINC2	26.8184		THEMIS2	5.63592		MAP3K6	11.9027		TRNAU1AP	5.7809		TMEM222	2.27515		MED18	4.54629		PPP1R8	31.2475		SNORA16A_1	9.49077		GPR3	1.6763
MED18	3.9		TXLNA	21.8164		TINAGL1	14.7902		RPA2	36.399		WASF2	64.7113		SNHG12	10.827		SYTL1	12.856		PHACTR4	23.4595		SCARNA1	1.87572		TAF12	3.13741		WASF2	98.2691
PHACTR4	20.5767		CCDC28B	3.22256		PEF1	10.7257		SMPDL3B	7.23914		AHDC1	6.64139		SNORA61	57.0851		MAP3K6	12.1653		RCC1	8.31683		THEMIS2	7.54671		ENSG00000270103	23.6364		AHDC1	12.3845
RCC1	8.70205		IQCC	7.84343		COL16A1	81.9601		XKR8	1.46716		FGR	2.60827		SNORA44	2.51732		WASF2	63.3595		SNHG3	2.676		RPA2	35.6793		GMEB1	6.87611		FGR	1.67244
SNHG3	3.20707		DCDC2B	3.94655		ADGRB2	1.65368		EYA3	26.8927		IFI6	51.6501		SNORA16A_1	9.02506		AHDC1	9.63721		SNORA73A	15718.9		SMPDL3B	4.96928		YTHDF2	25.5403		IFI6	55.7965
SNORA73A	7605.16		TMEM234	9.11763		SPOCD1	1.21183		PTAFR	4.97768		FAM76A	7.16357		TAF12	4.95278		FGR	1.56132		SNORA73B	36722		XKR8	1.08198		EPB41	10.3017		FAM76A	17.3349
SNORA73B	17234.8		EIF3I	16.9643		PTP4A2	37.6157		DNAJC8	138.35		STX12	22.9061		RAB42	1.54037		IFI6	145.2		TRNAU1AP	4.36612		EYA3	29.5423		SRSF4	20.5273		STX12	41.8647
TRNAU1AP	4.53233		HDAC1	41.5129		KHDRBS1	67.6951		ATP5IF1	22.8268		PPP1R8	31.9874		ENSG00000270103	23.6743		FAM76A	11.5904		SNHG12	4.22362		PTAFR	4.47667		MECR	4.56706		PPP1R8	68.4504
SNHG12	5.03617		MARCKSL1	47.3854		TMEM39B	10.7087		ENSG00000270605	1.8584		SCARNA1	7.59136		GMEB1	6.26955		STX12	25.6342		SNORA61	40.8374		DNAJC8	136.628		PTPRU	10.0667		SCARNA1	3.40735
SNORA61	70.9204		TSSK3	4.46095		KPNA6	17.244		SESN2	2.94483		THEMIS2	6.02428		YTHDF2	46.5444		PPP1R8	38.6325		SNORA44	2.4375		ATP5IF1	19.7317		LAPTM5	69.3946		THEMIS2	4.36567
SNORA16A_1	8.77167		FAM229A	1.56406		TXLNA	22.2988		MED18	5.65189		RPA2	33.8882		EPB41	19.7946		SCARNA1	4.54421		SNORA16A_1	2.38333		ENSG00000270605	1.04056		SDC3	9.79302		RPA2	48.7291
TAF12	4.01798		BSDC1	11.5598		IQCC	3.70531		PHACTR4	21.6853		SMPDL3B	7.39933		SRSF4	36.0612		THEMIS2	9.74008		TAF12	3.0456		SESN2	1.34909		PUM1	40.0089		SMPDL3B	7.15078
ENSG00000270103	27.7642		ENSG00000254553	1.44833		DCDC2B	1.7147		RCC1	9.94041		EYA3	38.1631		MECR	5.56755		RPA2	38.396		ENSG00000270103	8.59636		MED18	4.4768		SNRNP40	14.6683		XKR8	1.92908
GMEB1	5.56595		ZBTB8A	5.50549		TMEM234	12.1105		SNHG3	11.7893		PTAFR	6.58832		PTPRU	21.8806		SMPDL3B	3.63526		GMEB1	5.56903		PHACTR4	29.1071		ZCCHC17	18.5641		EYA3	54.5603
YTHDF2	32.527		ZBTB8OS	10.9114		EIF3I	37.7687		SNORA73A	23462.4		DNAJC8	112.58		LAPTM5	105.821		XKR8	1.31063		YTHDF2	38.9137		RCC1	13.6544		FABP3	6.26268		PTAFR	5.287
EPB41	8.45712		RBBP4	72.6133		LCK	1.50203		SNORA73B	42471		ATP5IF1	21.4704		SDC3	9.37519		EYA3	24.4636		EPB41	13.9125		SNHG3	15.081		SERINC2	11.7535		DNAJC8	166.765
SRSF4	33.0901		SYNC	9.1268		HDAC1	52.2827		TRNAU1AP	6.32068		ENSG00000270605	1.6492		PUM1	65.226		PTAFR	2.62919		SRSF4	36.1722		SNORA73A	16086.1		TINAGL1	3.07313		ATP5IF1	47.8764
MECR	5.8665		KIAA1522	17.3612		MARCKSL1	36.5353		SNHG12	12.0143		SESN2	4.13636		NKAIN1	1.06759		DNAJC8	138.722		MECR	10.9246		SNORA73B	36371.4		PEF1	6.33999		SESN2	2.01501
PTPRU	14.7471		YARS1	43.1789		TSSK3	3.02369		SNORA61	169.679		MED18	9.37158		SNRNP40	20.7447		ATP5IF1	24.1841		PTPRU	11.1712		TRNAU1AP	8.48663		COL16A1	20.3896		MED18	11.0301
LAPTM5	32.2561		S100PBP	14.7266		BSDC1	13.4041		SNORA44	8.42562		PHACTR4	25.7241		ZCCHC17	27.3878		SESN2	7.37198		LAPTM5	16.1971		SNHG12	8.39368		PTP4A2	24.0506		PHACTR4	39.4756
SDC3	5.41146		TMEM54	8.42507		ENSG00000254553	3.76861		SNORA16A_1	21.969		RCC1	9.7235		FABP3	12.5182		MED18	8.91344		SDC3	12.706		SNORA61	73.052		KHDRBS1	48.7761		RCC1	63.1861
PUM1	66.1622		RNF19B	25.9615		ZBTB8A	1.12691		TAF12	4.72559		SNHG3	9.78024		SERINC2	43.9583		PHACTR4	29.1928		PUM1	92.4526		SNORA44	2.35886		TMEM39B	8.88802		SNHG3	20.8464
SNRNP40	16.9516		ENSG00000236065	2.06724		ZBTB8OS	14.157		RAB42	1.40976		SNORA73A	11915.4		TINAGL1	2.60074		RCC1	31.3661		NKAIN1	9.73971		SNORA16A_1	6.91931		KPNA6	13.7312		SNORA73A	6421.34
ZCCHC17	26.5068		AK2	250.422		RBBP4	60.4869		ENSG00000270103	41.7422		SNORA73B	21169.5		PEF1	13.4031		SNHG3	7.59629		SNRNP40	20.6526		TAF12	5.33414		TXLNA	19.4585		SNORA73B	13079.5
FABP3	4.77978		AZIN2	2.42412		SYNC	5.23525		GMEB1	6.96595		TRNAU1AP	7.22813		COL16A1	29.531		SNORA73A	19113.6		ZCCHC17	30.0646		ENSG00000270103	34.4645		IQCC	2.9478		TRNAU1AP	14.4324
SERINC2	41.1648		TRIM62	2.67504		KIAA1522	24.638		YTHDF2	46.0799		SNHG12	7.81461		ADGRB2	4.55559		SNORA73B	29708.3		FABP3	7.01957		GMEB1	8.42391		DCDC2B	1.48452		SNHG12	29.0809
TINAGL1	2.94706		ZNF362	22.7708		YARS1	134.089		EPB41	17.4117		SNORA61	59.924		PTP4A2	110.118		TRNAU1AP	12.0153		SERINC2	70.6041		YTHDF2	41.7497		TMEM234	4.81382		TAF12	6.41605
PEF1	10.8821		ENSG00000270115	1.15704		S100PBP	16.3899		Metazoa_SRP_1	1.31464		SNORA16A_1	11.0318		KHDRBS1	59.2252		SNHG12	10.639		TINAGL1	14.3176		EPB41	23.3998		EIF3I	11.6343		RAB42	3.19559
COL16A1	38.7132		ENSG00000225313	2.59499		TMEM54	15.6661		TMEM200B	2.16945		TAF12	3.84529		TMEM39B	7.78951		SNORA61	40.6183		PEF1	14.546		SRSF4	37.9046		LCK	5.18027		ENSG00000270103	11.5139
ADGRB2	2.29018		PHC2	5.89752		RNF19B	72.4443		SRSF4	28.3539		RAB42	1.04553		KPNA6	21.1216		SNORA16A_1	16.7631		COL16A1	39.3972		MECR	6.73454		HDAC1	26.1678		GMEB1	10.2605
PTP4A2	46.327		ZSCAN20	3.9696		ENSG00000236065	5.38331		MECR	4.9051		ENSG00000270103	44.5999		TXLNA	30.452		TAF12	4.30759		ADGRB2	13.3578		PTPRU	6.45385		MARCKSL1	32.1142		YTHDF2	72.1498
KHDRBS1	49.1179		CSMD2	1.91728		AK2	177.766		PTPRU	15.7429		GMEB1	8.11016		CCDC28B	2.43088		RAB42	2.78656		SPOCD1	3.55676		LAPTM5	86.9576		TSSK3	1.84785		OPRD1	2.08432
TMEM39B	7.22317		SMIM12	2.5618		AZIN2	1.24429		LAPTM5	119.958		YTHDF2	48.1099		IQCC	9.44379		ENSG00000270103	18.2347		PTP4A2	41.5138		SDC3	11.9435		BSDC1	5.65455		EPB41	22.6893
KPNA6	15.6986		GJB3	2.34337		TRIM62	3.78417		SDC3	8.18591		EPB41	19.0753		DCDC2B	3.19848		GMEB1	9.95905		KHDRBS1	44.8034		PUM1	60.0541		ENSG00000254553	1.76558		SRSF4	57.8937
TXLNA	27.919		GJA4	2.15037		ZNF362	74.5402		PUM1	50.5194		SRSF4	28.5946		TMEM234	16.9353		YTHDF2	62.5076		TMEM39B	11.0829		SNRNP40	21.1077		ZBTB8A	2.4441		MECR	13.2133
CCDC28B	1.76899		GPR199P	1.38035		PHC2	13.3731		NKAIN1	15.2423		MECR	5.20478		EIF3I	27.8126		EPB41	29.1969		KPNA6	15.5762		ZCCHC17	49.6797		ZBTB8OS	4.98931		PTPRU	10.0731
IQCC	7.31481		ENSG00000271741	10.9966		ZSCAN20	2.99933		SNRNP40	31.2595		PTPRU	14.693		LCK	1.89082		TMEM200B	1.73677		TXLNA	34.5091		FABP3	4.00904		RBBP4	31.1857		MATN1-AS1	1.54618
DCDC2B	2.94008		TMEM35B	2.94279		CSMD2	1.30721		ZCCHC17	41.6851		LAPTM5	73.641		HDAC1	43.0649		SRSF4	46.5573		CCDC28B	3.03224		SERINC2	40.4545		SYNC	6.3684		LAPTM5	70.9653
TMEM234	13.2643		ZMYM6	18.8748		SMIM12	4.43023		FABP3	6.82849		SDC3	9.66427		MARCKSL1	25.3621		MECR	13.6418		ENSG00000224066	1.18552		TINAGL1	4.42202		KIAA1522	11.8654		SDC3	9.52707
EIF3I	19.0549		ZMYM1	18.6201		GJB3	12.183		SERINC2	25.7479		PUM1	62.8084		TSSK3	7.42807		PTPRU	27.2444		IQCC	11.1691		PEF1	10.9953		YARS1	28.9019		PUM1	100.663
LCK	1.57059		SFPQ	97.1008		GJA4	1.38946		TINAGL1	4.12426		NKAIN1	3.03654		FAM229A	1.63515		LAPTM5	43.8162		DCDC2B	4.64558		COL16A1	16.9431		S100PBP	5.99498		SNRNP40	27.8905
HDAC1	37.5147		ZMYM4	81.6757		DLGAP3	2.64431		PEF1	12.7995		SNRNP40	22.8119		BSDC1	15.4781		SDC3	6.81557		TMEM234	20.7682		ADGRB2	5.52002		TMEM54	5.19916		ZCCHC17	69.0953
MARCKSL1	30.529		SNORA62_1	1.42803		ENSG00000271741	21.6754		COL16A1	17.3584		ZCCHC17	33.3365		ENSG00000254553	2.28144		PUM1	84.4421		EIF3I	19.151		ENSG00000269967	1.3261		RNF19B	38.7797		FABP3	15.5094
TSSK3	3.47668		ZMYM4-AS1	3.54674		TMEM35B	2.94272		ADGRB2	4.54088		FABP3	5.40844		ZBTB8A	2.51981		NKAIN1	7.23287		HDAC1	53.341		PTP4A2	112.006		ENSG00000236065	6.6732		SERINC2	47.9542
BSDC1	13.7523		KIAA0319L	25.4881		ZMYM6	12.5544		ENSG00000269967	2.52625		SERINC2	28.7397		ZBTB8OS	9.31644		SNRNP40	32.8944		MARCKSL1	25.4944		ENSG00000228634	1.20452		AK2	131.124		TINAGL1	23.8486
ENSG00000254553	1.66861		NCDN	7.81365		ZMYM1	14.3743		PTP4A2	118.754		TINAGL1	5.61848		RBBP4	43.0768		ZCCHC17	54.2553		TSSK3	6.61248		KHDRBS1	52.7148		AZIN2	1.96135		PEF1	17.3019
ZBTB8A	2.25892		TFAP2E	2.16657		SFPQ	132.177		KHDRBS1	62.9734		PEF1	9.89457		SYNC	9.34425		FABP3	6.47501		FAM229A	1.01784		TMEM39B	11.0605		TRIM62	1.7455		COL16A1	8.0078
ZBTB8OS	7.61758		PSMB2	32.2139		ZMYM4	108.448		ENSG00000203325	1.78234		COL16A1	29.3923		KIAA1522	25.7034		SERINC2	28.9906		BSDC1	22.9344		KPNA6	18.8734		ZNF362	23.3798		PTP4A2	48.0063
RBBP4	37.4241		C1orf216	1.99334		SNORA62_1	1.08181		TMEM39B	6.35171		ADGRB2	4.1653		YARS1	53.2111		LDC1P	3.26357		ENSG00000254553	2.19353		TXLNA	31.8432		PHC2	6.9117		KHDRBS1	80.2784
SYNC	10.2037		CLSPN	1.82185		ZMYM4-AS1	3.40335		KPNA6	22.347		ENSG00000269967	3.1226		S100PBP	11.2932		TINAGL1	7.1182		ZBTB8A	1.2048		CCDC28B	1.88928		RN7SKP16	1.07128		TMEM39B	20.9714
KIAA1522	33.2434		AGO4	26.3174		KIAA0319L	20.3771		TXLNA	26.2786		PTP4A2	82.5389		TMEM54	10.1617		PEF1	14.3651		ZBTB8OS	5.14836		IQCC	7.26907		ZSCAN20	1.34946		KPNA6	30.1886
YARS1	46.5969		AGO1	15.1036		NCDN	7.97598		CCDC28B	2.77591		KHDRBS1	65.4262		RNF19B	52.0185		COL16A1	30.4627		RBBP4	34.4173		DCDC2B	3.33015		CSMD2	1.64454		TXLNA	45.0151
S100PBP	9.55366		AGO3	8.54779		TFAP2E	1.73673		IQCC	10.4987		TMEM39B	8.91985		ENSG00000236065	4.15358		ADGRB2	9.72588		SYNC	6.91563		TMEM234	11.1608		SMIM12	1.5287		CCDC28B	1.11965
TMEM54	14.8634		TEKT2	1.21882		PSMB2	69.7072		DCDC2B	4.16325		KPNA6	17.6211		AK2	159.883		PTP4A2	96.2041		KIAA1522	43.2384		EIF3I	22.0305		GJB5	1.89115		IQCC	9.56861
RNF19B	47.1183		ADPRS	8.34848		C1orf216	2.21117		TMEM234	9.60299		TXLNA	25.3583		AZIN2	2.32368		KHDRBS1	56.4406		YARS1	26.2666		LCK	14.8271		GJB3	1.98896		TMEM234	10.7179
ENSG00000236065	3.47398		COL8A2	7.90325		CLSPN	21.431		EIF3I	21.4921		CCDC28B	4.25942		TRIM62	3.42649		TMEM39B	10.0597		S100PBP	15.3172		HDAC1	52.1696		GJA4	3.11105		EIF3I	49.5199
AK2	146.641		TRAPPC3	14.9856		AGO4	23.2598		LCK	2.33162		IQCC	7.86063		ZNF362	25.3666		KPNA6	27.4308		TMEM54	10.1043		MARCKSL1	36.2525		ENSG00000271741	8.85453		FAM167B	1.79183
AZIN2	2.79857		MAP7D1	9.1214		AGO1	18.6455		HDAC1	50.9446		DCDC2B	4.04331		PHC2	8.96761		TXLNA	37.3679		RNF19B	42.1311		TSSK3	3.87317		TMEM35B	3.1267		LCK	3.50089
TRIM62	8.36053		THRAP3	98.9878		AGO3	11.3067		MARCKSL1	19.3637		TMEM234	9.23927		ZSCAN20	3.171		CCDC28B	2.30476		ENSG00000236065	2.58549		FAM229A	1.86055		ZMYM6	6.58392		HDAC1	97.0748
ZNF362	27.0699		SH3D21	1.86615		ADPRS	27.7379		TSSK3	4.81204		EIF3I	24.5092		CSMD2	2.95953		IQCC	16.5895		AK2	130.172		BSDC1	9.88473		ZMYM1	6.6873		MARCKSL1	75.0013
PHC2	9.68612		EVA1B	3.23319		COL8A2	25.3222		FAM229A	2.37813		LCK	3.80839		SMIM12	2.5502		DCDC2B	3.42881		AZIN2	3.76119		ENSG00000254553	1.85177		SFPQ	87.1595		TSSK3	7.74961
ZSCAN20	1.85463		STK40	4.82958		TRAPPC3	20.4204		BSDC1	12.2228		HDAC1	67.1592		GJA4	4.51827		TMEM234	13.4842		TRIM62	8.05183		ZBTB8A	2.30986		ZMYM4	31.1196		FAM229A	1.32541
CSMD2	2.41882		LSM10	6.8462		MAP7D1	28.6226		ZBTB8A	3.70623		MARCKSL1	60.763		ENSG00000271741	21.0159		EIF3I	32.7572		ZNF362	82.8144		ZBTB8OS	11.9045		ZMYM4-AS1	3.72187		BSDC1	14.1524
SMIM12	2.1193		OSCP1	10.4715		THRAP3	144.055		ZBTB8OS	11.2867		TSSK3	4.21315		ZMYM6	13.7874		FAM167B	1.06208		PHC2	17.0438		RBBP4	56.0596		KIAA0319L	8.34722		ENSG00000254553	6.50892
GJB5	1.81028		SNORA63C	12.6198		SH3D21	8.09858		RBBP4	62.7339		FAM229A	2.65764		ZMYM1	9.85262		LCK	4.55601		RN7SKP16	1.07609		SYNC	6.85982		NCDN	4.88581		ZBTB8A	2.39771
GJA4	4.48551		MRPS15	16.1488		EVA1B	4.56765		SYNC	13.6209		BSDC1	10.9105		SFPQ	110.073		HDAC1	69.1065		ZSCAN20	4.66728		KIAA1522	25.4992		TFAP2E	1.28879		ZBTB8OS	13.1887
GPR199P	1.16544		CSF3R	2.40778		STK40	17.7519		KIAA1522	25.2335		ENSG00000254553	1.4291		ZMYM4	55.248		MARCKSL1	32.4473		CSMD2	1.28778		YARS1	41.2664		PSMB2	26.4806		RBBP4	87.2818
ENSG00000271741	15.5848		ZC3H12A	6.24988		LSM10	18.671		YARS1	31.0709		ZBTB8A	2.97854		ZMYM4-AS1	4.1023		TSSK3	4.62368		SMIM12	2.80134		S100PBP	14.281		C1orf216	1.64587		SYNC	3.34327
TMEM35B	1.92653		MEAF6	20.0193		OSCP1	5.5441		S100PBP	9.6615		ZBTB8OS	6.61862		KIAA0319L	27.0371		BSDC1	14.678		GJB5	17.4528		TMEM54	3.1862		CLSPN	11.6557		KIAA1522	20.7644
ZMYM6	10.7852		SNIP1	10.2494		SNORA63C	2.54939		TMEM54	6.21367		RBBP4	58.744		NCDN	5.13601		ZBTB8A	2.14957		GJB4	3.6765		RNF19B	51.5342		AGO4	9.99676		YARS1	105.814
ZMYM1	8.98653		DNALI1	5.35831		MRPS15	53.4717		RNF19B	53.6632		SYNC	9.54158		PSMB2	30.5036		ZBTB8OS	12.5332		GJB3	3.74603		ENSG00000236065	1.94606		AGO1	6.44931		S100PBP	15.7561
SFPQ	122.121		GNL2	45.2854		CSF3R	2.48731		ENSG00000236065	6.28912		KIAA1522	29.0968		C1orf216	2.2523		RBBP4	62.1049		GJA4	2.8125		AK2	155.685		AGO3	3.15473		HPCA	1.05598
ZMYM4	36.6905		C1orf109	4.22591		ZC3H12A	3.43128		AK2	196.826		YARS1	25.9241		CLSPN	4.22677		SYNC	5.80988		GPR199P	1.44932		AZIN2	2.43739		ADPRS	9.24789		TMEM54	18.8939
ZMYM4-AS1	4.42269		CDCA8	3.60865		MEAF6	31.5252		AZIN2	2.57315		S100PBP	11.4934		AGO4	17.7864		KIAA1522	36.1298		ENSG00000271741	17.079		TRIM62	6.53906		COL8A2	5.12245		RNF19B	70.4094
KIAA0319L	33.9074		MANEAL	11.7182		SNIP1	16.2911		TRIM62	3.10027		TMEM54	9.53997		AGO1	9.21822		YARS1	44.9902		TMEM35B	1.74485		ZNF362	30.318		TRAPPC3	8.4763		ENSG00000236065	7.40692
NCDN	11.6116		ENSG00000233728	7.28703		GNL2	102.261		ZNF362	19.7195		RNF19B	42.1117		AGO3	6.0112		S100PBP	13.0785		ZMYM6	10.5423		ENSG00000225313	1.00817		MAP7D1	16.833		AK2	323.289
TFAP2E	1.31549		YRDC	2.0555		C1orf109	6.01413		PHC2	9.16002		ENSG00000236065	4.56878		TEKT2	2.43123		TMEM54	9.93719		ZMYM1	9.05597		PHC2	10.5039		THRAP3	76.9114		AZIN2	1.53492
PSMB2	29.3839		MTF1	7.59399		CDCA8	43.2959		ZSCAN20	2.67112		AK2	145.555		ADPRS	8.98978		RNF19B	41.9844		SFPQ	113.258		ZSCAN20	2.35524		SH3D21	1.9277		TRIM62	7.91906
C1orf216	2.30255		INPP5B	8.28865		EPHA10	1.66412		SMIM12	2.28634		AZIN2	2.89361		COL8A2	13.4983		AK2	172.431		ZMYM4	44.0396		SMIM12	2.50011		EVA1B	3.09482		ZNF362	50.5893
CLSPN	6.48203		SF3A3	96.4063		MANEAL	2.93141		ENSG00000255811	2.97906		TRIM62	3.68806		TRAPPC3	15.6078		AZIN2	2.63755		ZMYM4-AS1	11.2157		GJB3	4.28429		STK40	4.14313		ENSG00000225313	1.31485
AGO4	7.90802		FHL3	7.58195		YRDC	7.78577		GJA4	6.15718		ZNF362	33.7859		MAP7D1	26.8973		TRIM62	11.6996		KIAA0319L	35.4062		GJA4	4.26409		LSM10	5.1046		PHC2	15.746
AGO1	7.24048		UTP11	22.1169		C1orf122	1.91633		ENSG00000271741	12.7703		PHC2	9.88095		THRAP3	134.44		ZNF362	30.5763		NCDN	8.96475		DLGAP3	2.04139		OSCP1	1.49357		ZSCAN20	5.37963
AGO3	4.75042		RRAGC	10.7979		MTF1	17.0837		TMEM35B	2.2115		RN7SKP16	1.14944		SH3D21	18.2155		PHC2	8.8263		TFAP2E	1.15764		ENSG00000271741	24.6161		SNORA63C	2.48305		SMIM12	5.16173
TEKT2	1.16578		ENSG00000273637	56.8396		INPP5B	18.7361		ZMYM6	16.2929		ZSCAN20	2.95067		EVA1B	19.3522		ZSCAN20	3.33448		PSMB2	18.9369		ZMYM6	16.0598		MRPS15	16.4837		GJB5	13.3578
ADPRS	10.4513		MYCBP	3.4833		SF3A3	172.1		ZMYM1	13.6396		SMIM12	2.06136		ENSG00000286379	7.92456		CSMD2	2.70686		C1orf216	1.95224		ZMYM1	10.5883		CSF3R	2.59676		GJB3	21.1529
COL8A2	34.3843		ENSG00000274944	8.31253		FHL3	8.12331		SFPQ	103.667		GJB3	1.79456		STK40	9.83807		SMIM12	3.21089		CLSPN	3.79081		SFPQ	126.645		ZC3H12A	6.28675		GJA4	2.96654
TRAPPC3	13.0941		GJA9	6.63018		UTP11	32.8531		ZMYM4	69.1391		GJA4	2.20309		LSM10	11.9147		GJB5	7.79391		AGO4	13.697		ZMYM4	65.5825		MEAF6	13.3706		ENSG00000271741	18.2517
MAP7D1	31.8855		RHBDL2	7.75765		RRAGC	22.3865		SNORA62_1	1.2195		GPR199P	2.24628		OSCP1	12.9514		GJB4	6.09461		AGO1	10.2849		ZMYM4-AS1	9.15791		SNIP1	6.12468		TMEM35B	4.49878
THRAP3	115.371		AKIRIN1	19.9053		ENSG00000273637	83.9598		ZMYM4-AS1	3.43266		ENSG00000271741	14.565		SNORA63C	6.01035		GJB3	2.34201		AGO3	5.43018		KIAA0319L	23.6788		GNL2	35.355		ZMYM6	9.04471
SH3D21	5.98383		NDUFS5	330.74		MYCBP	4.62531		KIAA0319L	33.2706		TMEM35B	3.1063		MRPS15	33.0004		GJA4	5.20183		TEKT2	10.183		NCDN	7.37736		C1orf109	1.77832		ZMYM1	13.8009
EVA1B	8.24046		MACF1	49.0649		ENSG00000274944	8.8515		NCDN	9.53773		ZMYM6	14.3201		CSF3R	9.7109		DLGAP3	28.0249		ADPRS	11.9852		TFAP2E	4.30048		CDCA8	16.1532		SFPQ	144.971
STK40	11.7436		ENSG00000226438	1.75049		RHBDL2	25.3112		PSMB2	32.893		ZMYM1	14.0202		GRIK3	7.47067		GPR199P	1.86553		COL8A2	19.0541		PSMB2	35.2422		MANEAL	1.18515		ZMYM4	60.5808
LSM10	8.87401		PABPC4	42.9938		AKIRIN1	53.099		C1orf216	1.39828		SFPQ	106.948		ZC3H12A	10.141		ENSG00000271741	21.8667		TRAPPC3	10.5821		C1orf216	1.83819		YRDC	3.35104		ZMYM4-AS1	4.51839
OSCP1	10.1027		SNORA55	47.4317		NDUFS5	1231.62		CLSPN	10.0693		ZMYM4	64.1858		MEAF6	28.8738		ZMYM6	13.7575		MAP7D1	26.2173		CLSPN	11.2653		MTF1	5.43946		KIAA0319L	14.9358
SNORA63C	2.62276		PPIE	7.06364		MACF1	57.6712		AGO4	20.6015		RN7SL503P	1.51235		SNIP1	9.91784		ZMYM1	18.9128		THRAP3	153.376		AGO4	11.4724		INPP5B	5.29671		NCDN	10.5064
MRPS15	30.3415		BMP8B	1.86656		BMP8A	1.48797		AGO1	8.82779		ZMYM4-AS1	5.49092		GNL2	54.6005		SFPQ	120.154		SH3D21	21.1615		AGO1	10.4574		SF3A3	52.042		TFAP2E	2.05696
CSF3R	4.18454		TRIT1	11.0474		PABPC4	80.7773		AGO3	6.93591		KIAA0319L	25.2488		C1orf109	2.04423		ZMYM4	61.1678		EVA1B	18.9112		AGO3	9.52374		FHL3	5.75413		PSMB2	94.3532
ZC3H12A	23.5335		MFSD2A	1.19175		SNORA55	29.842		TEKT2	10.9761		NCDN	6.94306		CDCA8	3.86701		ZMYM4-AS1	5.20423		STK40	15.635		ENSG00000271554	1.18122		UTP11	16.232		C1orf216	5.25611
MEAF6	20.347		CAP1	101.246		HEYL	1.47214		ADPRS	15.1569		TFAP2E	1.38281		EPHA10	1.1549		KIAA0319L	26.3628		LSM10	9.72085		ADPRS	9.24112		RRAGC	3.21399		CLSPN	19.4024
SNIP1	10.1477		PPT1	70.6155		PPIE	10.4657		COL8A2	2.95772		PSMB2	30.5883		MANEAL	1.60201		NCDN	10.0486		OSCP1	9.92484		COL8A2	8.63617		ENSG00000273637	21.9346		AGO4	15.2905
DNALI1	1.36671		RLF	42.2488		OXCT2	1.75602		TRAPPC3	18.0266		C1orf216	1.76594		ENSG00000233728	2.84817		TFAP2E	1.28408		SNORA63C	7.48255		TRAPPC3	12.0504		MYCBP	1.42464		AGO1	13.4788
GNL2	47.0826		ZMPSTE24	68.108		TRIT1	16.7506		MAP7D1	16.458		CLSPN	4.45533		YRDC	2.51732		PSMB2	25.5167		MRPS15	19.0487		MAP7D1	24.958		ENSG00000274944	2.56172		AGO3	8.69032
RSPO1	1.60427		COL9A2	12.5911		MFSD2A	1.55941		THRAP3	108.862		AGO4	16.1585		C1orf122	1.39011		C1orf216	1.36073		CSF3R	7.1572		THRAP3	109.771		RHBDL2	2.56916		TEKT2	4.42717
C1orf109	2.32258		SMAP2	15.612		CAP1	160.577		SH3D21	7.85439		AGO1	10.0045		MTF1	10.3289		CLSPN	11.8632		ZC3H12A	16.4466		SH3D21	12.5244		AKIRIN1	10.0495		ADPRS	21.8117
CDCA8	6.25766		ZFP69B	6.72498		PPT1	168.629		EVA1B	9.10401		AGO3	8.01539		INPP5B	9.48858		AGO4	15.2433		MEAF6	32.09		EVA1B	7.14494		NDUFS5	276.085		COL8A2	2.5844
EPHA10	1.43187		ZFP69	17.3758		RLF	44.3675		ENSG00000286379	2.052		ADPRS	12.4899		SF3A3	88.7178		AGO1	11.2056		SNIP1	9.98785		STK40	10.7799		MACF1	34.9045		TRAPPC3	29.0267
MANEAL	16.0177		EXO5	6.70408		ZMPSTE24	82.2178		STK40	6.02151		COL8A2	20.0463		FHL3	4.53218		AGO3	7.61959		DNALI1	23.9002		LSM10	12.095		ENSG00000226438	1.53077		MAP7D1	32.3354
YRDC	4.21089		ZNF684	3.56984		COL9A2	8.07548		LSM10	10.2159		TRAPPC3	13.2198		UTP11	21.72		TEKT2	3.33722		GNL2	39.2739		OSCP1	7.59437		BMP8A	1.76184		THRAP3	112.605
C1orf122	1.744		RIMS3	1.67453		SMAP2	23.1744		OSCP1	12.1337		MAP7D1	15.6051		RRAGC	9.63431		ADPRS	24.5964		C1orf109	3.43982		SNORA63C	2.41371		PABPC4	15.9523		SH3D21	3.12612
MTF1	11.7098		NFYC-AS1	1.351		ZFP69B	7.24132		SNORA63C	15.0877		THRAP3	116.041		ENSG00000273637	30.9175		COL8A2	14.0291		CDCA8	7.22131		MRPS15	25.9927		SNORA55	3.95449		EVA1B	4.09869
INPP5B	13.0049		NFYC	15.7994		ZFP69	8.49903		MRPS15	30.3652		SH3D21	15.5055		MYCBP	3.35522		TRAPPC3	14.9713		EPHA10	3.0391		CSF3R	4.48824		HEYL	1.25706		STK40	13.3233
SF3A3	86.7778		KCNQ4	4.08712		EXO5	8.30483		CSF3R	14.7561		EVA1B	7.84029		ENSG00000274944	6.54147		MAP7D1	31.1267		MANEAL	14.3397		GRIK3	3.36671		PPIE	2.92747		LSM10	22.2843
FHL3	6.1623		CITED4	4.72231		ZNF684	4.85194		GRIK3	9.18254		ENSG00000286379	3.59323		RHBDL2	3.01793		THRAP3	126.442		YRDC	3.13392		ZC3H12A	11.2318		BMP8B	2.19029		OSCP1	5.27479
UTP11	15.0355		CTPS1	8.04129		RIMS3	1.0307		ZC3H12A	10.6145		STK40	5.93398		AKIRIN1	19.0372		SH3D21	17.7266		MTF1	14.2167		MEAF6	25.3267		OXCT2	1.63724		SNORA63C	1.46155
RRAGC	4.8277		SCMH1	41.1764		NFYC	25.6536		MEAF6	51.8382		LSM10	7.07445		NDUFS5	415.964		EVA1B	17.006		INPP5B	17.6007		SNIP1	8.00477		TRIT1	5.91629		MRPS15	60.1247
ENSG00000273637	29.3375		FOXO6	3.00144		KCNQ4	3.76769		SNIP1	9.17417		OSCP1	7.3963		MACF1	66.0872		STK40	11.704		SF3A3	77.0084		DNALI1	6.14912		CAP1	74.4095		CSF3R	2.43811
MYCBP	2.2877		EDN2	16.8488		CITED4	2.76151		DNALI1	15.7451		SNORA63C	15.0971		ENSG00000287422	1.02716		LSM10	10.1013		FHL3	3.69273		GNL2	54.2336		PPT1	49.0476		ZC3H12A	5.18469
ENSG00000274944	2.70585		HIVEP3	13.4615		CTPS1	25.3226		GNL2	46.2845		MRPS15	21.2875		BMP8A	3.51782		OSCP1	12.0853		UTP11	13.4181		C1orf109	1.71698		RLF	15.6422		MEAF6	28.0897
RHBDL2	4.07056		FOXJ3	28.7536		SCMH1	36.3388		C1orf109	1.54365		CSF3R	24.7225		PABPC4	39.1236		MRPS15	31.2661		RRAGC	2.32696		CDCA8	14.0414		ZMPSTE24	27.4759		SNIP1	12.0352
AKIRIN1	13.9715		ZMYND12	4.6776		FOXO6	2.04309		CDCA8	6.12486		GRIK3	8.54538		SNORA55	13.1274		CSF3R	65.6135		ENSG00000273637	17.2657		MANEAL	2.9325		COL9A2	4.07833		GNL2	98.6824
NDUFS5	407.639		PPCS	24.5561		EDN2	11.9163		MANEAL	2.64983		ZC3H12A	13.4167		HEYL	2.74392		GRIK3	1.60493		MYCBP	1.45037		YRDC	2.35886		SMAP2	22.2971		C1orf109	5.47415
MACF1	44.6009		CCDC30	1.91228		HIVEP3	8.16275		YRDC	5.46662		MEAF6	29.3537		PPIE	6.09371		ZC3H12A	15.9442		ENSG00000274944	3.26599		C1orf122	1.04674		ZFP69B	1.95567		CDCA8	78.3624
BMP8A	2.68639		PPIH	11.2684		FOXJ3	33.9196		MTF1	9.13013		SNIP1	9.2562		BMP8B	1.67543		MEAF6	32.0272		RHBDL2	3.92794		MTF1	12.4134		ZFP69	2.38914		MANEAL	32.977
PABPC4	26.8307		ENSG00000285728	1.11313		ZMYND12	1.13092		INPP5B	9.08137		DNALI1	13.5231		OXCT2	2.48699		SNIP1	11.1695		AKIRIN1	13.9449		INPP5B	12.2909		EXO5	4.10658		YRDC	11.7327
SNORA55	11.2779		YBX1	243.721		PPCS	15.8797		SF3A3	73.7361		GNL2	38.4526		TRIT1	7.10383		DNALI1	12.3015		NDUFS5	275.072		SF3A3	88.3572		NFYC	11.3366		C1orf122	2.87331
HEYL	4.10783		P3H1	10.6188		PPIH	23.7052		FHL3	6.19729		RSPO1	1.53597		MFSD2A	3.15121		GNL2	66.0008		MACF1	72.8476		FHL3	5.74883		KCNQ4	2.44643		MTF1	14.632
PPIE	4.54703		C1orf50	2.10795		YBX1	656.87		UTP11	22.7524		C1orf109	3.35198		CAP1	166.288		C1orf109	3.98986		BMP8A	4.3958		UTP11	19.3397		CITED4	3.91222		INPP5B	9.60646
BMP8B	1.87536		SVBP	2.64708		P3H1	30.2332		RRAGC	9.71021		CDCA8	4.09485		PPT1	117.299		CDCA8	16.042		PPIEL	1.01162		RRAGC	9.61617		CTPS1	8.43776		SF3A3	176.048
OXCT2	2.40874		ERMAP	12.0673		C1orf50	2.49056		ENSG00000273637	39.0194		MANEAL	5.54884		RLF	20.8301		EPHA10	2.08202		PABPC4	24.5837		ENSG00000273637	30.5489		SCMH1	22.3194		FHL3	7.05613
TRIT1	8.40272		ZNF691	5.11734		ENSG00000283580	1.46708		MYCBP	4.54552		YRDC	3.28556		ZMPSTE24	61.7426		MANEAL	4.01739		SNORA55	2.38333		MYCBP	2.13343		EDN2	15.216		UTP11	44.054
MFSD2A	6.48047		SLC2A1	7.90922		SVBP	3.94986		ENSG00000274944	4.98902		MTF1	9.76539		COL9A2	48.7196		ENSG00000233728	9.33944		HEYL	3.27511		ENSG00000274944	5.41137		HIVEP3	3.44588		RRAGC	8.77101
CAP1	148.055		EBNA1BP2	40.8398		ERMAP	7.79056		GJA9	2.62199		INPP5B	11.2893		SMAP2	39.0636		YRDC	4.35405		PPIE	5.46662		RHBDL2	1.81797		FOXJ3	15.3437		ENSG00000273637	30.9167
PPT1	98.7565		CFAP57	1.24412		ZNF691	7.02647		RHBDL2	3.18122		SF3A3	65.8414		ZFP69B	5.3525		C1orf122	1.23976		BMP8B	8.96712		AKIRIN1	21.6615		PPCS	6.38374		MYCBP	4.55542
RLF	17.78		TMEM125	1.47211		SLC2A1	84.3932		AKIRIN1	22.3085		FHL3	5.54509		ZFP69	6.87682		MTF1	9.63107		OXCT2	7.40059		NDUFS5	276.425		PPIH	7.54418		ENSG00000274944	6.14741
ZMPSTE24	38.128		C1orf210	6.77423		FAM183A	4.38885		NDUFS5	374.448		UTP11	19.8558		EXO5	4.86252		INPP5B	7.25055		TRIT1	12.7311		MACF1	66.3743		YBX1	177.029		RHBDL2	9.0734
COL9A2	60.5432		TIE1	1.06831		EBNA1BP2	85.2654		MACF1	108.75		RRAGC	8.59876		ZNF684	2.00022		SF3A3	88.6261		MYCL	3.46343		BMP8A	1.85076		P3H1	16.7274		AKIRIN1	24.4092
SMAP2	34.2		MPL	1.2405		TMEM125	2.4996		ENSG00000287422	2.10098		ENSG00000273637	21.3185		NFYC	18.0289		FHL3	4.89342		MFSD2A	4.37618		PABPC4	48.4449		C1orf50	1.0464		NDUFS5	1218.28
ZFP69B	2.99966		CDC20	2.10372		C1orf210	2.64696		ENSG00000226438	1.66096		MYCBP	4.66835		CITED4	5.41128		UTP11	29.1904		CAP1	80.1843		SNORA55	8.07253		SVBP	1.6572		MACF1	62.4156
ZFP69	4.95828		ELOVL1	41.1861		CDC20	58.476		BMP8A	2.86136		ENSG00000274944	6.27246		CTPS1	9.46637		RRAGC	7.7164		PPT1	104.674		HEYL	2.44391		ERMAP	2.91194		BMP8A	4.44922
EXO5	4.00903		MED8	18.5433		ELOVL1	96.6535		PABPC4	26.3413		GJA9	2.01972		SCMH1	53.2149		ENSG00000273637	59.1843		RLF	15.2046		PPIE	7.40355		ZNF691	3.09406		PPIEL	2.12158
ZNF684	2.50942		SZT2	19.4172		MED8	62.0282		SNORA55	27.4613		RHBDL2	2.67551		FOXO6	1.90893		MYCBP	1.04278		ZMPSTE24	27.8391		BMP8B	1.96783		SLC2A1	51.7067		PABPC4	53.1817
NFYC	17.4534		HYI	6.81762		SZT2	24.7833		HEYL	4.47837		AKIRIN1	20.4572		HIVEP3	11.4435		ENSG00000274944	3.44182		COL9A2	370.184		OXCT2	1.96098		FAM183A	1.13991		HEYL	1.3411
CTPS1	6.52169		PTPRF	144.558		HYI	9.10545		PPIE	5.099		NDUFS5	527.856		FOXJ3	29.8428		GJA9	2.73199		SMAP2	23.5437		TRIT1	9.98497		EBNA1BP2	26.0257		PPIE	9.86428
SCMH1	52.2722		KDM4A	40.9291		PTPRF	228.056		BMP8B	1.70922		MACF1	59.4433		ZMYND12	2.18376		RHBDL2	5.82793		ZFP69B	3.76169		MFSD2A	9.71328		C1orf210	2.10456		BMP8B	1.4455
FOXO6	2.06798		ST3GAL3	2.3494		KDM4A	67.1509		TRIT1	9.54766		ENSG00000287422	1.23945		PPCS	27.0088		AKIRIN1	27.6423		ZFP69	4.86731		CAP1	141.561		TIE1	2.40454		OXCT2	2.78783
EDN2	7.02729		IPO13	15.7061		ST3GAL3	5.28446		MFSD2A	3.19194		BMP8A	2.45951		CCDC30	1.33184		NDUFS5	363.404		EXO5	6.31249		PPT1	103.974		CDC20	13.7444		TRIT1	14.7473
HIVEP3	7.32193		DPH2	6.11177		IPO13	19.825		CAP1	144.709		PPIEL	1.32703		PPIH	15.2176		MACF1	71.5311		ZNF684	2.43828		RLF	27.2298		ELOVL1	35.5762		MFSD2A	1.22337
FOXJ3	29.0205		ATP6V0B	17.8259		DPH2	13.4691		PPT1	184.017		PABPC4	26.148		ENSG00000285728	1.03578		BMP8A	6.44677		NFYC	17.5646		ZMPSTE24	40.8372		MED8	12.6356		CAP1	152.453
ZMYND12	3.64552		B4GALT2	6.04929		ATP6V0B	22.1346		RLF	32.4505		SNORA55	19.5177		YBX1	257.542		PABPC4	44.1022		KCNQ4	4.708		COL9A2	9.60332		SZT2	8.85235		PPT1	159.241
PPCS	15.3699		CCDC24	5.23918		B4GALT2	21.2005		ZMPSTE24	84.4783		HEYL	2.75372		P3H1	17.811		SNORA55	13.038		CITED4	17.0699		SMAP2	90.4449		HYI	2.75263		RLF	21.9035
PPIH	10.9237		SLC6A9	4.46609		CCDC24	3.09211		COL9A2	15.9857		PPIE	5.4788		C1orf50	1.81577		HEYL	3.82381		CTPS1	7.88364		ZFP69B	6.61326		PTPRF	57.1632		ZMPSTE24	78.6599
YBX1	137.377		DMAP1	10.4091		SLC6A9	42.1505		SMAP2	39.8421		BMP8B	1.18691		SVBP	1.96474		PPIE	6.97332		SCMH1	72.6069		ZFP69	5.05374		KDM4A	18.3307		COL9A2	2.54965
P3H1	23.89		ERI3	15.1981		DMAP1	9.70637		ZFP69B	5.0928		OXCT2	1.81942		ERMAP	5.86729		BMP8B	7.26829		FOXO6	4.44904		EXO5	7.37899		ST3GAL3	2.68465		SMAP2	25.8123
C1orf50	1.02489		ERI3-IT1	1.05199		ERI3	39.2933		ZFP69	11.3917		TRIT1	7.2247		ZNF691	4.56975		OXCT2	4.81962		EDN2	7.31692		ZNF684	2.66084		IPO13	5.47328		ZFP69B	9.18452
SVBP	1.37535		RNF220	13.0523		RNF220	29.5617		EXO5	6.66128		MFSD2A	4.51724		SLC2A1	10.5671		TRIT1	8.42901		HIVEP3	26.18		NFYC	15.2566		DPH2	4.11779		ENSG00000260920	1.00082
ERMAP	6.78742		TMEM53	1.70674		TMEM53	2.47046		ENSG00000238186	1.01848		CAP1	138.049		FAM183A	1.44529		MFSD2A	1.16091		FOXJ3	28.0411		CITED4	2.02033		ATP6V0B	10.6804		ZFP69	6.65505
ZNF691	3.24044		ARMH1	2.07824		ARMH1	2.07419		ZNF684	2.42091		PPT1	117.618		EBNA1BP2	50.6999		CAP1	131.525		ZMYND12	1.03267		CTPS1	11.3919		B4GALT2	7.45369		EXO5	14.5763
SLC2A1	13.8884		KIF2C	3.03623		KIF2C	43.4992		NFYC	14.5908		RLF	25.2577		CFAP57	3.31314		PPT1	136.498		PPCS	8.72269		SCMH1	49.4253		CCDC24	1.5283		ZNF684	4.07358
FAM183A	3.51179		RPS8	370.08		RPS8	413.306		CITED4	1.83949		TMCO2	1.08331		TMEM125	3.73006		RLF	33.0649		CCDC30	1.81311		FOXO6	4.5551		SLC6A9	6.42783		RIMS3	5.50633
EBNA1BP2	52.375		SNORD46	15.6534		SNORD46	11.0678		CTPS1	9.62626		ZMPSTE24	53.9762		C1orf210	4.36644		ZMPSTE24	79.8352		PPIH	11.5565		EDN2	5.00381		DMAP1	4.30975		NFYC	35.5362
CFAP57	3.66636		PLK3	8.41623		PLK3	14.3825		SCMH1	31.2162		COL9A2	3.39741		TIE1	3.05608		COL9A2	69.707		YBX1	88.9905		HIVEP3	12.8486		ERI3	12.0381		KCNQ4	24.7651
TMEM125	2.49242		BTBD19	2.9948		BTBD19	2.31599		FOXO6	4.3462		SMAP2	44.4117		CDC20	3.63335		SMAP2	43.1879		P3H1	16.3585		FOXJ3	25.1949		ERI3-IT1	1.03494		CITED4	18.2783
C1orf210	3.4456		PTCH2	4.65943		RNU5E-6P	10.0091		EDN2	2.19199		ZFP69B	4.33062		ELOVL1	47.6021		ZFP69B	5.63452		C1orf50	1.49064		ZMYND12	1.78455		RNF220	15.0782		CTPS1	48.2465
TIE1	2.56086		RNU5E-6P	11.3249		EIF2B3	35.4325		HIVEP3	12.9406		ENSG00000260920	1.07591		MED8	31.0085		ZFP69	5.19059		SVBP	1.30793		PPCS	21.2629		TMEM53	2.87841		SLFNL1-AS1	2.04252
CDC20	4.70845		EIF2B3	36.5267		HECTD3	21.8999		FOXJ3	26.4364		ZFP69	5.70456		SZT2	19.7072		EXO5	7.32653		ERMAP	7.39686		CCDC30	1.29742		ARMH1	1.0385		SLFNL1	2.09586
ELOVL1	54.6454		HECTD3	16.8402		UROD	37.201		RIMKLA	1.1326		EXO5	6.85405		HYI	12.3873		ZNF684	2.18931		ZNF691	5.37303		PPIH	14.7893		KIF2C	29.5187		SCMH1	50.7198
MED8	33.5958		UROD	34.5605		ZSWIM5	2.21226		ZMYND12	1.65731		ZNF684	2.9185		PTPRF	68.5646		NFYC	27.7053		SLC2A1	20.4803		ENSG00000285728	1.22106		RPS8	190.43		FOXO6	2.11588
SZT2	15.9032		HPDL	1.25503		MUTYH	12.564		PPCS	23.0075		NFYC	17.0024		KDM4A	43.0528		KCNQ4	2.68103		FAM183A	3.43505		YBX1	313.57		SNORD46	1.02665		HIVEP3	4.06086
HYI	18.52		MUTYH	6.8917		ENSG00000288208	3.0594		CCDC30	1.9898		CITED4	4.72234		ENSG00000284989	1.20722		CTPS1	16.1701		EBNA1BP2	55.2965		P3H1	13.7829		PLK3	7.06031		FOXJ3	28.106
PTPRF	137.725		ENSG00000288208	6.1558		TOE1	8.54256		PPIH	11.6603		CTPS1	7.13728		ST3GAL3	2.11295		SCMH1	20.708		CFAP57	5.41724		C1orf50	1.88641		BTBD19	2.02555		ZMYND12	1.2967
KDM4A	38.9145		TOE1	4.37251		TESK2	2.57627		YBX1	194.018		SCMH1	38.386		IPO13	12.0327		FOXO6	5.89564		TMEM125	3.53654		ENSG00000283580	2.77801		PTCH2	1.16099		PPCS	10.8858
ST3GAL3	2.63129		TESK2	2.58327		MMACHC	3.68018		P3H1	12.5338		FOXO6	1.97439		DPH2	8.92145		HIVEP3	12.3187		C1orf210	3.27669		SVBP	2.18626		RNU5E-6P	10.2129		PPIH	25.8294
IPO13	11.8571		MMACHC	2.94487		PRDX1	298.125		C1orf50	2.26255		EDN2	1.80629		ATP6V0B	30.5032		FOXJ3	27.8028		TIE1	2.15939		ERMAP	6.23282		EIF2B3	20.1272		ENSG00000285728	1.47874
DPH2	5.91799		PRDX1	67.6862		AKR1A1	59.1936		SVBP	4.04156		HIVEP3	14.0606		B4GALT2	12.732		ZMYND12	5.82212		CDC20	4.55759		ZNF691	3.82329		HECTD3	15.662		YBX1	501.366
ATP6V0B	19.2984		AKR1A1	19.9952		NASP	77.6534		ERMAP	4.60168		FOXJ3	27.4939		CCDC24	7.9893		PPCS	22.44		ELOVL1	56.4923		SLC2A1	8.30914		UROD	21.3065		P3H1	16.4408
B4GALT2	9.41367		NASP	34.0595		CCDC17	1.16288		ZNF691	2.9589		ZMYND12	3.57181		SLC6A9	12.3444		PPIH	14.6821		MED8	26.2968		EBNA1BP2	42.4077		MUTYH	7.77219		C1orf50	2.28452
CCDC24	8.85484		GPBP1L1	27.1727		GPBP1L1	44.9637		SLC2A1	5.26888		PPCS	19.9776		DMAP1	7.39865		YBX1	205.675		SZT2	23.9597		CFAP57	2.56546		TOE1	9.05608		SVBP	2.36894
SLC6A9	11.1833		TMEM69	32.0775		TMEM69	23.4026		FAM183A	1.86903		CCDC30	1.37751		ERI3	17.4992		P3H1	16.2961		SZT2-AS1	1.61105		C1orf210	2.14808		TESK2	3.15263		ERMAP	5.04311
DMAP1	6.46578		IPP	38.1378		IPP	18.7363		EBNA1BP2	36.3596		PPIH	12.2768		RNF220	14.4184		C1orf50	1.70259		HYI	27.9223		TIE1	2.9024		MMACHC	3.1509		ZNF691	8.79729
ERI3	22.6266		MAST2	37.1954		MAST2	45.6573		CFAP57	3.23714		YBX1	159.305		TMEM53	6.37636		SVBP	5.1107		PTPRF	286.982		CDC20	8.20207		PRDX1	134.956		SLC2A1	20.724
RNF220	12.6348		PIK3R3	7.65889		PIK3R3	7.19142		TMEM125	1.47389		P3H1	15.8143		ARMH1	1.54865		ERMAP	10.2425		KDM4A	64.3003		ELOVL1	36.7157		AKR1A1	47.8264		FAM183A	1.11827
TMEM53	2.37529		P3R3URF-PIK3R3	33.4746		P3R3URF-PIK3R3	39.8648		C1orf210	2.3749		C1orf50	2.36797		KIF2C	6.31885		ZNF691	7.53351		ST3GAL3	3.59834		MED8	30.9181		NASP	124.541		EBNA1BP2	87.3605
ARMH1	1.51685		POMGNT1	30.2702		POMGNT1	51.1812		TIE1	4.61681		SVBP	2.9635		RPS8	365.344		SLC2A1	80.1214		IPO13	17.8256		SZT2	19.4355		GPBP1L1	28.7289		TMEM125	3.17467
KIF2C	6.05496		RAD54L	3.67268		RAD54L	68.7702		CDC20	7.00181		ERMAP	6.0685		SNORD46	1.06502		FAM183A	11.4836		DPH2	9.11441		HYI	5.70956		TMEM69	18.8034		C1orf210	2.47753
RPS8	222.151		LRRC41	12.7757		LRRC41	20.4542		ELOVL1	50.9639		ZNF691	3.65738		PLK3	26.6335		EBNA1BP2	58.3601		ATP6V0B	9.73494		PTPRF	72.2032		IPP	11.9786		TIE1	2.75569
PLK3	25.4235		UQCRH	127.954		UQCRH	178.721		MED8	20.7369		SLC2A1	13.6662		BTBD19	3.50211		CFAP57	4.07593		B4GALT2	13.5532		KDM4A	45.2578		MAST2	29.2819		CDC20	79.4641
BTBD19	5.37311		NSUN4	4.65564		NSUN4	6.76078		SZT2	15.0976		EBNA1BP2	32.4604		PTCH2	2.96944		TMEM125	3.88107		CCDC24	13.1842		ENSG00000284989	2.2753		PIK3R3	23.6291		ELOVL1	117.518
PTCH2	2.37863		FAAH	18.7258		FAAH	11.2582		HYI	6.73071		CFAP57	4.00131		RNU5E-6P	4.81574		C1orf210	2.23031		SLC6A9	11.2174		ST3GAL3	2.9379		P3R3URF-PIK3R3	166.379		ENSG00000288772	1.41052
EIF2B3	31.2199		MKNK1	8.24297		MKNK1	13.2938		PTPRF	32.6446		TMEM125	2.03616		EIF2B3	37.4078		TIE1	3.52512		DMAP1	10.5162		IPO13	13.1374		TSPAN1	1.48669		MED8	41.0688
HECTD3	28.5171		MOB3C	1.56319		MOB3C	1.40977		KDM4A	38.7605		C1orf210	3.53768		HECTD3	25.4194		CDC20	25.3071		ERI3	22.8748		DPH2	7.70452		POMGNT1	16.5928		SZT2	20.5037
UROD	26.809		ATPAF1	13.3215		ATPAF1	10.6589		ST3GAL3	2.74976		TIE1	2.59705		UROD	29.883		ELOVL1	45.5533		RNF220	30.5076		ATP6V0B	9.85345		RAD54L	23.4331		HYI	3.9707
ZSWIM5	2.40082		EFCAB14	15.9815		EFCAB14	16.5827		IPO13	11.3842		CDC20	3.53019		MUTYH	7.07155		MED8	36.4988		TMEM53	6.46029		B4GALT2	7.6249		LRRC41	4.51181		PTPRF	186.023
MUTYH	10.9314		CYP4X1	5.23358		PDZK1IP1	21.3306		DPH2	5.34581		ELOVL1	45.2573		ENSG00000288208	6.0423		MED8-AS1	1.20392		ARMH1	1.76033		CCDC24	3.93253		UQCRH	66.6424		KDM4A	47.3896
ENSG00000288208	3.88084		CYP4Z1	5.10844		STIL	34.26		ATP6V0B	25.2665		MED8	18.2602		TOE1	6.57621		SZT2	27.0777		KIF2C	9.22184		SLC6A9	4.5083		NSUN4	3.39776		ST3GAL3	2.94715
TOE1	7.42531		PDZK1IP1	21.4784		CMPK1	105.318		B4GALT2	6.74111		SZT2	13.906		TESK2	4.33838		HYI	7.71504		RPS8	373.986		DMAP1	7.06267		FAAH	6.11465		IPO13	23.9764
TESK2	7.13573		STIL	8.82563		SPATA6	7.26917		CCDC24	5.98283		HYI	9.94189		MMACHC	1.93049		PTPRF	167.025		SNORD46	9.28124		ERI3	20.5157		MKNK1	6.03242		DPH2	21.9427
MMACHC	2.81444		CMPK1	90.1835		BEND5	4.75957		SLC6A9	5.04991		PTPRF	104.24		PRDX1	147.639		KDM4A	59.9756		PLK3	15.5217		RNF220	12.2304		MOB3C	1.19001		ATP6V0B	40.9793
PRDX1	147.544		TRABD2B	1.35591		FAF1	38.2282		DMAP1	6.42267		KDM4A	46.0982		AKR1A1	59.9769		ST3GAL3	5.24278		BTBD19	5.04034		TMEM53	4.85285		ATPAF1	7.79916		B4GALT2	19.6396
AKR1A1	60.4093		SLC5A9	1.34017		CDKN2C	5.03986		ERI3	17.8708		KDM4A-AS1	1.19833		NASP	40.1886		ARTN	1.37221		PTCH2	2.29218		ARMH1	2.0821		EFCAB14	6.38846		CCDC24	3.38663
NASP	42.4957		SPATA6	11.4781		RNF11	32.2847		RNF220	12.4092		ST3GAL3	3.50491		GPBP1L1	35.0332		IPO13	20.7969		EIF2B3	29.9017		KIF2C	14.5607		PDZK1IP1	46.7404		SLC6A9	36.3862
GPBP1L1	36.0162		AGBL4	1.8086		TTC39A	2.16568		TMEM53	3.12323		IPO13	8.85405		TMEM69	21.9256		DPH2	13.688		HECTD3	34.446		RPS8	341.879		STIL	37.3378		ENSG00000230615	1.74574
TMEM69	13.1062		BEND5	5.87745		EPS15	71.921		RNU5D-1	1.59796		DPH2	5.31748		IPP	18.9084		ATP6V0B	43.745		UROD	24.4367		SNORD46	1.49697		CMPK1	54.0094		KLF17	1.67061
IPP	21.9444		FAF1	31.6864		OSBPL9	70.4609		KIF2C	9.07499		ATP6V0B	20.9385		MAST2	53.2103		B4GALT2	16.06		ZSWIM5	6.3083		PLK3	16.7991		SPATA6	6.20344		DMAP1	12.0552
MAST2	42.6802		CDKN2C	4.56704		NRDC	197.434		RPS8	357.163		B4GALT2	8.64647		PIK3R3	6.84308		CCDC24	10.1976		MUTYH	12.2642		BTBD19	3.66948		AGBL4	1.52307		ERI3	44.6132
PIK3R3	16.6721		RNF11	31.0385		ENSG00000266993	1.17519		SNORD46	8.91171		CCDC24	5.59459		P3R3URF-PIK3R3	79.88		SLC6A9	9.46097		ENSG00000288208	5.23076		PTCH2	2.88953		BEND5	4.08741		ERI3-IT1	1.82753
P3R3URF-PIK3R3	118.298		TTC39A	4.08232		TXNDC12	53.0224		PLK3	21.5617		SLC6A9	5.89281		TSPAN1	36.8272		DMAP1	17.0655		TOE1	11.8712		RNU5E-6P	2.70756		FAF1	24.0585		RNF220	24.5236
TSPAN1	17.7733		EPS15	80.6548		ENSG00000285839	1.78014		BTBD19	2.9038		DMAP1	8.08205		POMGNT1	50.0442		ERI3	29.7041		TESK2	4.12002		EIF2B3	33.5012		CDKN2C	4.49302		TMEM53	4.76512
POMGNT1	38.5631		OSBPL9	57.482		KTI12	2.06989		PTCH2	4.13541		ERI3	14.2738		RAD54L	6.65442		RNF220	16.8202		CCDC163	1.9256		HECTD3	25.9679		RNF11	19.0418		KIF2C	69.3967
RAD54L	4.97796		NRDC	125.938		BTF3L4	20.3333		RNU5E-6P	3.22372		RNF220	12.8078		LRRC41	10.6467		TMEM53	2.78914		MMACHC	2.77206		UROD	22.4504		TTC39A	3.70116		RPS8	463.858
LRRC41	10.5853		ENSG00000266993	1.55128		ZFYVE9	42.5204		EIF2B3	27.2801		TMEM53	2.34847		UQCRH	104.485		ARMH1	7.60453		PRDX1	129.503		MUTYH	11.9757		EPS15	56.1641		SNORD46	5.43865
UQCRH	69.3197		TXNDC12	18.2652		CC2D1B	15.344		HECTD3	15.4409		ARMH1	2.75085		NSUN4	6.64065		RNU5F-1	1.07456		AKR1A1	54.0201		ENSG00000288208	2.69973		OSBPL9	26.3264		PLK3	26.8614
NSUN4	5.71717		ENSG00000285839	2.13126		ORC1	34.7996		UROD	30.5949		RNU5D-1	2.96277		FAAH	39.3197		KIF2C	20.5516		NASP	46.0113		TOE1	15.3176		NRDC	120.101		DYNLT4	1.11315
FAAH	19.9971		KTI12	1.08022		PRPF38A	41.6431		MUTYH	4.92836		KIF2C	4.55603		MKNK1	11.1023		RPS8	224.593		GPBP1L1	55.4285		TESK2	6.6608		TXNDC12	20.3551		BTBD19	3.36001
MKNK1	10.5114		BTF3L4	16.5131		TUT4	43.3091		ENSG00000288208	4.35283		RPS8	390.602		MOB3C	1.72828		SNORD46	1.20888		TMEM69	10.6518		MMACHC	2.28177		KTI12	2.87557		PTCH2	1.73199
MOB3C	1.50836		ZFYVE9	41.5897		GPX7	6.7543		TOE1	7.62522		SNORD46	4.40617		ATPAF1	16.5928		PLK3	43.4193		IPP	20.6951		PRDX1	135.599		BTF3L4	17.3584		RNU5E-6P	3.27895
ATPAF1	15.4537		CC2D1B	11.1465		COA7	5.62918		TESK2	7.31625		PLK3	14.1866		TEX38	1.21052		BTBD19	8.02258		MAST2	109.871		AKR1A1	50.3817		ZFYVE9	14.9185		EIF2B3	61.6306
EFCAB14	14.4672		ENSG00000272100	1.11028		ZYG11B	20.6396		MMACHC	2.34963		BTBD19	3.29292		EFCAB14	19.7596		RNU5E-6P	2.18649		PIK3R3	13.1362		NASP	57.8567		CC2D1B	10.8378		HECTD3	29.8125
CYP4B1	5.49246		ORC1	2.71239		ZYG11A	11.4376		PRDX1	166.849		PTCH2	1.91149		CYP4B1	7.00055		EIF2B3	27.0539		P3R3URF-PIK3R3	84.84		CCDC17	1.40552		ORC1	26.9237		UROD	35.5647
CYP4Z2P	311.83		PRPF38A	26.8186		ECHDC2	8.99479		AKR1A1	67.0837		RNU5E-6P	4.98089		CYP4Z2P	97.4182		HECTD3	22.7551		TSPAN1	8.6886		GPBP1L1	36.6748		PRPF38A	26.593		HPDL	6.43693
CYP4X1	61.8738		TUT4	49.3508		SCP2	41.0939		NASP	42.055		EIF2B3	24.3832		CYP4A11	31.8295		UROD	39.6298		POMGNT1	77.4615		TMEM69	21.9977		TUT4	28.3027		MUTYH	19.013
CYP4Z1	82.0674		GPX7	2.50158		PODN	5.47112		CCDC17	1.84081		HECTD3	19.2666		CYP4X1	387.237		ZSWIM5	5.23933		RAD54L	11.9532		IPP	16.6265		GPX7	2.46104		ENSG00000288208	2.58834
PDZK1IP1	54.0036		COA7	3.92467		CPT2	9.20865		GPBP1L1	28.3794		UROD	25.9034		CYP4Z1	157.339		HPDL	2.21539		LRRC41	11.0375		MAST2	45.8441		COA7	3.98976		TOE1	20.1493
STIL	10.2634		ZYG11B	18.1721		CZIB	9.05418		TMEM69	32.9606		ZSWIM5	1.40969		CYP4A22	2.65229		MUTYH	17.5896		UQCRH	37.7894		PIK3R3	26.1824		ZYG11B	10.6042		TESK2	4.20366
CMPK1	46.1467		ZYG11A	7.56058		MAGOH	111.956		IPP	23.5954		MUTYH	3.70631		PDZK1IP1	38.8055		ENSG00000288208	17.2143		NSUN4	6.06147		P3R3URF-PIK3R3	193.378		ECHDC2	3.53382		MMACHC	8.21525
FOXE3	1.05251		ECHDC2	10.8324		LRP8	3.77061		ENSG00000230896	1.0849		ENSG00000288208	5.17343		STIL	5.15502		TOE1	14.7157		FAAH	107.309		ENSG00000226957	1.19942		SCP2	23.3129		PRDX1	302.09
SPATA6	11.3671		SCP2	59.3477		NDC1	37.2593		MAST2	63.6081		TOE1	8.06491		CMPK1	73.3141		TESK2	19.1672		MKNK1	12.1987		TSPAN1	4.99242		PODN	6.58193		AKR1A1	68.0218
AGBL4	1.77039		PODN	9.10511		YIPF1	10.257		PIK3R3	10.8256		TESK2	13.7376		SLC5A9	1.5387		MMACHC	3.58569		MOB3C	2.62056		POMGNT1	25.7117		CPT2	8.79441		NASP	118.087
BEND5	5.96273		CPT2	11.8007		HSPB11	22.6468		P3R3URF-PIK3R3	80.6266		MMACHC	2.01939		ENSG00000272491	1.19099		PRDX1	340.843		ATPAF1	9.07659		RAD54L	18.0576		CZIB	5.61829		GPBP1L1	46.4438
FAF1	28.4598		CZIB	7.22892		LRRC42	54.1786		TSPAN1	53.38		PRDX1	127.569		SPATA6	15.5753		AKR1A1	49.5078		EFCAB14	13.0282		LRRC41	8.71139		MAGOH	75.5153		TMEM69	24.4523
CDKN2C	3.55936		MAGOH	45.0683		TMEM59	37.5727		POMGNT1	43.5896		AKR1A1	45.2222		AGBL4	1.3142		NASP	55.6246		CYP4B1	6.08213		UQCRH	82.7763		LRP8	6.08011		IPP	19.4235
RNF11	29.8164		LRP8	2.21828		CYB5RL	2.05406		LURAP1	1.15288		NASP	47.1127		BEND5	3.41284		CCDC17	1.09719		CYP4Z2P	22.9661		NSUN4	4.75615		NDC1	24.7248		MAST2	111.833
TTC39A	30.5058		NDC1	18.5329		MRPL37	62.9938		RAD54L	9.18182		GPBP1L1	30.4395		FAF1	29.3595		GPBP1L1	40.8309		CYP4X1	89.6086		FAAH	15.3741		YIPF1	10.8554		PIK3R3	14.8089
TTC39A-AS1	2.14575		YIPF1	18.8169		SSBP3	29.2385		LRRC41	10.5658		TMEM69	30.1845		CDKN2C	3.55995		TMEM69	22.4843		CYP4Z1	46.4337		MKNK1	13.4254		HSPB11	21.7378		P3R3URF-PIK3R3	88.6247
EPS15	53.0455		HSPB11	26.1036		ACOT11	1.39694		UQCRH	92.198		IPP	16.4364		RNF11	31.9616		IPP	24.853		PDZK1IP1	36.7874		MOB3C	2.90974		LRRC42	36.5114		POMGNT1	18.0646
OSBPL9	22.2637		LRRC42	29.239		MROH7-TTC4	1.264		NSUN4	4.82521		MAST2	42.1609		TTC39A	20.4929		MAST2	80.1403		STIL	7.46676		ATPAF1	12.5561		TMEM59	25.0327		RAD54L	47.528
NRDC	108.036		TMEM59	37.1178		TTC4	24.9623		FAAH	34.0242		PIK3R3	15.6113		TTC39A-AS1	1.99408		PIK3R3	6.96857		CMPK1	17.7125		EFCAB14	16.3014		CYB5RL	1.63877		LRRC41	13.5265
TXNDC12	19.2263		TCEANC2	1.42709		PARS2	5.89762		MKNK1	9.23258		P3R3URF-PIK3R3	87.1191		EPS15	71.6846		P3R3URF-PIK3R3	34.6488		FOXD2	2.61239		CYP4B1	16.0402		MRPL37	32.8817		UQCRH	179.401
KTI12	2.42659		CYB5RL	2.33451		TTC22	4.73583		MOB3C	1.9706		TSPAN1	20.5436		OSBPL9	26.6851		TSPAN1	8.43459		TRABD2B	4.1694		CYP4Z2P	64.3988		SSBP3	28.9882		NSUN4	11.0638
BTF3L4	9.74109		MRPL37	29.5914		DHCR24	37.8937		ATPAF1	16.425		POMGNT1	23.2344		NRDC	155.417		POMGNT1	50.4257		SLC5A9	2.62508		CYP4X1	25.2582		TTC4	11.3873		FAAH	41.8055
ZFYVE9	8.3206		SSBP3	16.7306		USP24	68.1581		EFCAB14	21.8239		RAD54L	4.3824		ENSG00000266993	1.03516		RAD54L	22.5673		ENSG00000272491	1.72984		CYP4Z1	193.43		PARS2	2.71913		MKNK1	10.769
CC2D1B	12.1237		ACOT11	1.0442		PLPP3	7.22057		CYP4B1	2.75504		LRRC41	7.95301		RAB3B	2.39205		LRRC41	10.2167		SPATA6	17.5288		CYP4A22	2.99861		TTC22	2.20147		MOB3C	2.42464
ORC1	5.61002		MROH7-TTC4	1.76036		PRKAA2	3.5594		CYP4Z2P	1.29083		UQCRH	53.8204		TXNDC12	32.9115		UQCRH	88.6906		AGBL4	2.55221		PDZK1IP1	3.15724		DHCR24	30.0348		ATPAF1	12.3715
PRPF38A	18.5521		TTC4	12.135		OMA1	19.9905		CYP4X1	43.4434		NSUN4	5.45387		ENSG00000285839	2.56549		NSUN4	7.69766		BEND5	5.40756		STIL	16.2234		USP24	44.0121		EFCAB14	14.6791
TUT4	22.8338		PARS2	3.04032		TACSTD2	127.257		CYP4Z1	2.71625		FAAH	21.1121		KTI12	1.81577		FAAH	31.4308		FAF1	32.3923		CMPK1	66.7046		PLPP3	14.2172		CYP4B1	1.95886
GPX7	1.89964		TTC22	3.92492		MYSM1	21.9791		PDZK1IP1	14.6476		MKNK1	10.6598		BTF3L4	13.7615		MKNK1	11.4648		CDKN2C	2.34542		ENSG00000272491	1.76703		PRKAA2	3.19572		CYP4X1	13.8689
COA7	2.28385		DHCR24	24.5389		JUN	74.4815		STIL	12.7392		MOB3C	2.14113		ZFYVE9	19.779		MOB3C	1.59525		RNF11	29.5178		SPATA6	11.1428		OMA1	17.3166		CYP4Z1	5.44187
ZYG11B	9.3902		TMEM61	3.45638		FGGY	2.55284		CMPK1	42.767		ATPAF1	10.4956		CC2D1B	13.884		ATPAF1	13.2305		TTC39A	32.9174		AGBL4	1.32833		TACSTD2	102.019		PDZK1IP1	61.3084
ZYG11A	1.9281		USP24	62.1772		HOOK1	25.3389		FOXD2	1.33003		EFCAB14	16.5815		ORC1	5.35889		TEX38	1.03052		TTC39A-AS1	1.31649		BEND5	6.83209		MYSM1	14.4261		STIL	58.3386
ECHDC2	17.9006		PLPP3	7.1434		CYP2J2	13.6891		TRABD2B	3.00563		CYP4B1	2.67804		PRPF38A	19.0289		EFCAB14	16.3782		EPS15	61.2493		FAF1	29.7387		JUN	56.538		CMPK1	112.752
SCP2	50.7934		PRKAA2	5.59183		NFIA	1.38731		SLC5A9	2.39113		CYP4Z2P	13.1633		TUT4	12.3213		CYP4B1	13.9692		OSBPL9	25.4944		CDKN2C	5.51963		FGGY	2.23646		FOXD2-AS1	1.20233
PODN	23.2222		HNRNPA1P6	5.47526		TM2D1	10.8064		ENSG00000272491	2.32535		CYP4X1	13.9982		GPX7	1.44017		CYP4Z2P	34.9328		NRDC	94.2959		RNF11	27.4149		HOOK1	12.757		FOXD2	2.63443
CPT2	12.081		OMA1	50.7623		PATJ	110.642		SPATA6	19.8849		CYP4Z1	1.22089		COA7	3.49803		CYP4X1	1.48998		TXNDC12	14.5484		TTC39A	23.1616		CYP2J2	6.67993		SLC5A9	1.33038
CZIB	7.83115		TACSTD2	76.4482		KANK4	18.3403		BEND5	4.93265		PDZK1IP1	1.52213		ZYG11B	12.9308		STIL	20.5922		KTI12	1.88378		TTC39A-AS1	1.52882		NFIA	1.30679		ENSG00000272491	1.35154
MAGOH	32.2697		MYSM1	20.0841		USP1	79.9015		FAF1	23.8672		STIL	7.39714		ZYG11A	4.88448		CMPK1	52.1697		BTF3L4	7.54608		EPS15	91.5791		TM2D1	6.32962		SPATA6	6.6678
NDC1	12.1679		JUN	92.9275		DOCK7	34.9483		CDKN2C	6.23407		CMPK1	42.9565		ECHDC2	20.2247		FOXD2	1.23444		ZFYVE9	7.17687		OSBPL9	28.7182		PATJ	36.6961		FAF1	35.9397
YIPF1	20.4813		FGGY	5.83036		ANGPTL3	6.07304		RNF11	27.8165		SPATA6	15.4149		SCP2	81.4108		SPATA6	8.29968		CC2D1B	16.5439		NRDC	149.12		KANK4	1.23788		CDKN2C	5.55999
DIO1	2.18688		HOOK1	22.0325		ATG4C	13.9316		TTC39A	6.55247		AGBL4	1.20654		PODN	12.4576		AGBL4	1.22354		ORC1	6.9587		TXNDC12	22.1242		USP1	69.3226		RNF11	11.5717
HSPB11	16.5172		CYP2J2	14.1275		FOXD3-AS1	1.24635		TTC39A-AS1	1.28935		BEND5	4.43909		CPT2	13.4706		BEND5	2.46516		PRPF38A	18.0436		ENSG00000285839	1.7246		DOCK7	29.213		TTC39A	1.94678
LRRC42	23.6866		NFIA	2.72267		ALG6	25.0534		EPS15	67.0681		FAF1	29.122		CZIB	7.84483		FAF1	26.6968		TUT4	20.2794		KTI12	1.54955		ANGPTL3	6.87313		EPS15	44.7712
TMEM59	33.9852		TM2D1	10.2313		ITGB3BP	9.0667		OSBPL9	26.6326		CDKN2C	4.63101		MAGOH	35.1058		CDKN2C	3.7492		COA7	2.21067		BTF3L4	12.9039		DOCK7-DT	1.652		OSBPL9	13.4344
CYB5RL	2.20794		PATJ	138.894		EFCAB7	8.2016		NRDC	124.995		RNF11	27.0204		LRP8	2.88337		RNF11	33.0468		ZYG11B	8.39074		ZFYVE9	12.3104		ATG4C	12.6782		NRDC	97.6205
MRPL37	30.3958		KANK4	3.69519		PGM1	136.142		TXNDC12	32.1021		TTC39A	26.2411		NDC1	13.7983		TTC39A	28.7848		ECHDC2	17.7112		CC2D1B	13.6252		FOXD3-AS1	1.61856		TXNDC12	27.5173
SSBP3	17.5395		USP1	67.3791		ROR1	10.9779		ENSG00000285839	1.35336		TTC39A-AS1	2.43746		YIPF1	36.8844		TTC39A-AS1	2.57208		SCP2	29.4732		ORC1	13.7677		ALG6	15.5671		KTI12	3.09082
TTC4	10.6215		DOCK7	21.5578		CACHD1	10.4909		KTI12	1.30232		EPS15	54.7493		DIO1	1.74734		EPS15	58.7208		PODN	9.49027		PRPF38A	25.2499		ITGB3BP	4.47895		BTF3L4	14.0739
PARS2	2.69261		ANGPTL3	10.2381		RAVER2	22.3163		BTF3L4	16.4858		OSBPL9	31.2357		HSPB11	20.7449		OSBPL9	42.075		CPT2	8.00467		TUT4	35.9346		EFCAB7	3.68757		ZFYVE9	10.3484
TTC22	1.45333		ATG4C	20.5497		JAK1	43.6953		ZFYVE9	34.8544		NRDC	92.7181		LRRC42	29.3284		NRDC	145.964		ENSG00000236723	1.44224		GPX7	1.19616		PGM1	48.449		CC2D1B	11.1512
DHCR24	282.976		FOXD3-AS1	3.01625		AK4	4.87144		CC2D1B	10.704		TXNDC12	23.2801		TMEM59	36.5494		TXNDC12	24.6705		CZIB	6.10781		SHISAL2A	1.74014		ROR1	2.22506		ORC1	20.0562
USP24	34.9648		FOXD3	1.01668		DNAJC6	15.2667		ORC1	8.93855		KTI12	2.4817		CYB5RL	2.28324		KTI12	3.68042		MAGOH	19.829		COA7	2.89		CACHD1	7.28331		PRPF38A	21.2808
PLPP3	17.2473		ALG6	35.8998		LEPROT	11.9943		PRPF38A	19.8498		BTF3L4	15.1001		MRPL37	40.2376		BTF3L4	11.4774		LRP8	2.41296		ZYG11B	11.4212		RAVER2	10.2037		TUT4	18.7388
PRKAA2	15.5515		ITGB3BP	6.68001		LEPR	1.72101		TUT4	14.8643		ZFYVE9	19.9404		SSBP3	15.0837		ZFYVE9	22.293		NDC1	10.4296		ZYG11A	1.0945		JAK1	38.7067		COA7	11.636
FYB2	1.91078		EFCAB7	11.1118		PDE4B	15.5873		GPX7	1.91718		CC2D1B	7.82863		ACOT11	1.41712		CC2D1B	19.2093		YIPF1	14.3017		ECHDC2	5.5025		AK4	5.64994		ZYG11B	9.51201
OMA1	33.01		DLEU2L	2.50337		SGIP1	1.90641		COA7	3.88781		ORC1	4.95536		MROH7-TTC4	1.49974		ORC1	15.7104		DIO1	18.1883		SCP2	28.5035		DNAJC6	1.5652		ZYG11A	4.9806
TACSTD2	219.593		PGM1	53.0007		DNAI4	6.29601		ZYG11B	15.9929		PRPF38A	20.2933		TTC4	13.3054		PRPF38A	26.21		HSPB11	7.1714		PODN	12.8069		LEPROT	11.5191		ECHDC2	5.83281
MYSM1	43.2884		ROR1	2.89177		MIER1	27.8564		ZYG11A	2.52733		TUT4	14.1866		PARS2	2.06856		TUT4	24.0131		LRRC42	30.4056		CPT2	7.76185		LEPR	2.33826		SCP2	29.5843
JUN	66.9856		CACHD1	39.4585		SLC35D1	9.58521		ECHDC2	9.59496		GPX7	1.8958		TTC22	1.14188		GPX7	2.15483		TMEM59	30.1915		ENSG00000236723	1.3957		PDE4B	23.6499		PODN	5.81129
FGGY	4.60647		RAVER2	14.2568		IL12RB2	13.6445		SCP2	66.5382		SHISAL2A	1.06707		DHCR24	138.943		COA7	6.12249		CYB5RL	4.61393		CZIB	8.26123		SGIP1	2.92472		CPT2	11.3434
HOOK1	15.0147		JAK1	42.4317		SERBP1	210.911		PODN	13.2051		COA7	3.09324		ENSG00000287724	1.33288		ZYG11B	11.7205		MRPL37	27.3279		MAGOH	37.6932		ENSG00000248458	1.38544		CZIB	7.28373
CYP2J2	21.5656		ENSG00000272506	1.93177		GADD45A	4.39918		CPT2	13.2836		ZYG11B	11.6152		USP24	56.7123		ZYG11A	5.24963		SSBP3	29.1721		LRP8	5.77049		DNAI4	5.52016		MAGOH	66.5354
NFIA	14.1135		AK4	2.60656		GNG12	2.94694		CZIB	11.0914		ZYG11A	1.75721		PLPP3	8.21472		ECHDC2	9.2239		ACOT11	3.42497		NDC1	14.8758		MIER1	31.2066		LRP8	13.804
TM2D1	6.85443		DNAJC6	1.35702		WLS	31.7513		MAGOH	38.2151		ECHDC2	8.60293		PRKAA2	19.7963		SCP2	31.3204		MROH7	1.55777		YIPF1	18.9635		SLC35D1	8.96512		NDC1	33.2342
PATJ	91.4363		LEPROT	8.91121		DEPDC1	15.6526		LRP8	1.40898		SCP2	45.2662		FYB2	14.4887		PODN	17.1172		TTC4	9.54733		DIO1	1.56913		IL12RB2	7.5207		YIPF1	12.3162
L1TD1	1.43512		LEPR	5.82264		ENSG00000233589	1.3703		NDC1	21.6192		PODN	17.7488		OMA1	41.1113		CPT2	15.8011		PARS2	3.2093		HSPB11	21.8559		SERBP1	203.527		DIO1	5.53557
KANK4	3.61226		PDE4B	31.9028		LRRC40	33.3151		YIPF1	24.3085		CPT2	10.0151		TACSTD2	145.573		CZIB	5.94561		TTC22	4.2384		LRRC42	21.2232		GADD45A	9.98379		HSPB11	19.9453
USP1	19.6758		SGIP1	5.45104		SRSF11	87.8264		DIO1	1.21843		CZIB	6.40969		MYSM1	21.0883		MAGOH	42.8916		LEXM	1.44851		TMEM59	20.9644		GNG12	3.53262		LRRC42	22.3913
DOCK7	9.26379		ENSG00000248458	3.37983		ANKRD13C	24.3835		HSPB11	33.3297		MAGOH	37.4024		JUN	42.1165		LRP8	9.03867		DHCR24	212.394		CYB5RL	2.61625		WLS	4.95663		TMEM59	25.9657
ANGPTL3	1.60586		DNAI4	17.8417		HHLA3	4.77009		LRRC42	28.9524		NDC1	17.6695		FGGY	2.73857		NDC1	15.6621		ENSG00000242396	3.10869		MRPL37	32.1874		DEPDC1	18.8803		CYB5RL	1.75317
ATG4C	6.73197		MIER1	38.2145		CTH	6.60739		TMEM59	55.7671		YIPF1	16.5989		HOOK1	15.1598		YIPF1	13.9555		ENSG00000233271	2.63113		SSBP3	29.9548		ENSG00000233589	4.00392		MRPL37	37.5748
ALG6	12.4864		SLC35D1	15.5619		ZRANB2	91.5033		TCEANC2	1.11968		HSPB11	18.2931		CYP2J2	8.0473		DIO1	1.87318		USP24	51.4082		MROH7-TTC4	1.07596		LRRC40	30.9835		SSBP3	13.5291
ITGB3BP	4.72579		IL12RB2	2.60612		FPGT	6.88804		CYB5RL	2.17012		LRRC42	22.2345		NFIA	13.1739		HSPB11	23.2542		PLPP3	4.54673		TTC4	11.1586		SRSF11	96.4002		TTC4	16.7026
EFCAB7	3.70722		SERBP1	103.695		CRYZ	13.1629		MRPL37	31.4151		TMEM59	40.1068		TM2D1	10.8031		LRRC42	29.2812		PRKAA2	2.66548		PARS2	1.85024		ANKRD13C	21.444		PARS2	3.60114
PGM1	65.1443		GADD45A	2.59345		TYW3	8.79887		SSBP3	20.325		TCEANC2	1.03564		PATJ	137.466		TMEM59	19.8018		FYB2	6.81849		TTC22	1.605		HHLA3	10.4104		TTC22	4.01083
ROR1	3.17284		GNG12	6.72128		ACADM	18.3668		ACOT11	1.10042		CYB5RL	3.00327		KANK4	1.64176		CYB5RL	4.69032		OMA1	29.1634		DHCR24	79.0699		CTH	13.0921		DHCR24	66.6898
CACHD1	6.1071		WLS	5.11131		RABGGTB	36.8036		TTC4	10.7881		MRPL37	31.0558		USP1	33.867		MRPL37	57.5594		TACSTD2	111.198		USP24	65.379		PTGER3	1.27991		USP24	36.5852
RAVER2	1.98612		DEPDC1	1.06618		ST6GALNAC5	1.68262		PARS2	1.49487		SSBP3	15.3044		DOCK7	12.4735		SSBP3	24.2624		MYSM1	33.5365		PLPP3	10.2766		ZRANB2	114.61		PLPP3	7.83199
JAK1	43.5319		LRRC40	19.8126		PIGK	18.1762		TTC22	1.72897		ACOT11	2.13409		ANGPTL3	1.70858		ACOT11	1.80156		JUN	172.061		PRKAA2	4.37681		FPGT	3.45648		HNRNPA1P6	1.04238
AK4	4.45355		SRSF11	80.7476		ZZZ3	45.3987		DHCR24	92.5476		TTC4	12.645		ATG4C	11.8724		TTC4	15.5712		FGGY	5.88051		HNRNPA1P6	1.50628		CRYZ	13.2255		OMA1	23.9858
DNAJC6	1.32504		ANKRD13C	27.466		USP33	58.5793		USP24	66.0868		PARS2	2.23675		ALG6	13.6863		PARS2	3.14842		HOOK1	21.2806		OMA1	40.7426		TYW3	5.29692		TACSTD2	169.375
LEPROT	7.20344		HHLA3	8.74538		MIGA1	15.8932		PLPP3	13.7651		TTC22	1.38725		ITGB3BP	3.32753		TTC22	1.25497		CYP2J2	4.11251		TACSTD2	26.8599		SLC44A5	9.33972		MYSM1	12.8521
LEPR	4.52304		CTH	9.03669		NEXN	12.5106		PRKAA2	20.0918		DHCR24	123.815		EFCAB7	4.03901		DHCR24	172.783		NFIA	11.5346		MYSM1	21.2605		ACADM	17.666		JUN	43.8574
PDE4B	36.5141		ZRANB2	89.7198		FUBP1	106.071		FYB2	55.4137		USP24	41.201		DLEU2L	1.02817		ENSG00000242396	1.21472		TM2D1	9.01202		JUN	41.7564		RABGGTB	20.8132		FGGY	2.36953
SGIP1	3.48042		FPGT-TNNI3K	3.71784		DNAJB4	22.5866		DAB1	1.46062		PLPP3	15.776		PGM1	36.812		TMEM61	1.10108		PATJ	195.37		FGGY	2.76227		ST6GALNAC5	3.34816		HOOK1	9.37269
DNAI4	9.83622		FPGT	24.0728		GIPC2	1.22147		HNRNPA1P6	1.28102		PRKAA2	8.31498		ROR1	2.605		USP24	45.2365		KANK4	2.80952		HOOK1	14.6318		PIGK	13.7482		CYP2J2	3.80504
MIER1	20.3153		TNNI3K	1.3529		IFI44L	20.1614		OMA1	47.4876		FYB2	8.67584		CACHD1	3.43864		PLPP3	8.70428		USP1	18.8359		CYP2J2	2.98487		ZZZ3	30.059		NFIA	5.8904
SLC35D1	11.2952		CRYZ	12.3541		IFI44	142.933		TACSTD2	38.4477		OMA1	36.6359		RAVER2	4.07401		OMA1	45.7851		DOCK7	10.9232		NFIA	13.3939		RN7SL370P	1.08581		TM2D1	7.04119
SERBP1	95.1073		TYW3	8.6053		ADGRL4	1.73		MYSM1	17.0453		TACSTD2	74.2126		JAK1	49.2549		TACSTD2	74.8122		ATG4C	3.71726		TM2D1	6.8867		USP33	33.3679		PATJ	57.6489
GADD45A	7.86521		SLC44A5	9.47636		ADGRL2	41.5442		JUN	54.8061		MYSM1	24.8775		AK4	8.56514		MYSM1	24.9721		ALG6	12.3727		PATJ	81.4995		MIGA1	5.83979		KANK4	2.6286
GNG12	5.2921		ACADM	28.6021		TTLL7	2.19829		FGGY	2.86252		JUN	63.2232		LEPROT	6.26038		JUN	57.866		ITGB3BP	2.21022		L1TD1	1.66616		NEXN	12.516		USP1	47.1715
WLS	12.8612		RABGGTB	45.2454		PRKACB	7.69646		HOOK1	19.8138		FGGY	4.26285		LEPR	3.51672		FGGY	5.83486		EFCAB7	7.16378		USP1	36.537		FUBP1	69.481		DOCK7	16.8769
DEPDC1	2.44984		PIGK	19.4071		RPF1	29.1532		CYP2J2	1.62107		HOOK1	18.8327		PDE4B	6.68542		HOOK1	22.3711		PGM1	27.0295		DOCK7	10.3894		DNAJB4	21.7465		ANGPTL3	1.6779
LRRC40	14.8163		AK5	4.76421		GNG5	20.8407		NFIA	20.0966		CYP2J2	4.16163		SGIP1	1.94144		CYP2J2	1.01492		CACHD1	4.55911		ANGPTL3	1.52405		ENSG00000273338	1.02173		ATG4C	10.4072
SRSF11	75.4497		ZZZ3	64.2772		CTBS	7.28032		TM2D1	26.1277		NFIA	14.9437		DNAI4	10.2413		NFIA	1.12707		RAVER2	1.92838		ATG4C	20.285		IFI44L	49.6334		ALG6	28.9665
ANKRD13C	16.8648		RN7SL370P	1.1037		SSX2IP	15.4872		PATJ	212.745		TM2D1	12.3574		MIER1	31.4895		TM2D1	75.5114		JAK1	21.6327		ALG6	17.0808		IFI44	184.675		ITGB3BP	4.83524
HHLA3	5.04368		USP33	59.552		MCOLN2	6.71214		L1TD1	1.83864		PATJ	115.899		SLC35D1	18.2964		PATJ	1799.3		LEPROT	2.58039		ITGB3BP	3.25115		ADGRL4	6.70312		EFCAB7	4.13175
CTH	8.89988		MIGA1	17.4223		MCOLN3	2.03558		USP1	50.6408		KANK4	3.26163		IL12RB2	1.21165		RN7SL180P	1.28289		LEPR	1.4715		EFCAB7	7.36936		ADGRL2	3.12214		PGM1	22.3825
PTGER3	1.90336		NEXN	8.56302		SYDE2	20.8983		DOCK7	14.2132		USP1	36.3017		SERBP1	110.979		L1TD1	1.21424		PDE4B	7.85458		PGM1	21.1551		TTLL7	1.71085		ROR1	1.82422
ZRANB2	100.211		FUBP1	90.8702		C1orf52	19.7852		ANGPTL3	3.65668		DOCK7	11.6217		GADD45A	57.0785		KANK4	12.5834		SGIP1	3.00949		ROR1	2.1552		PRKACB	7.67864		CACHD1	6.49767
NEGR1	2.07489		DNAJB4	23.3947		BCL10	28.0554		ATG4C	19.4525		ANGPTL3	2.07303		GNG12	9.72545		USP1	472.217		DNAI4	11.0416		CACHD1	8.31411		SAMD13	1.94414		RAVER2	4.86055
FPGT-TNNI3K	2.19665		GIPC2	7.03334		DDAH1	13.1921		ALG6	15.8946		ATG4C	13.2723		DIRAS3	19.1647		DOCK7	189.302		MIER1	17.3651		RAVER2	1.96842		ENSG00000249237	1.41575		JAK1	21.9465
FPGT	6.19861		ENSG00000273338	2.07713		CCN1	193.917		ITGB3BP	6.3497		ALG6	17.2457		WLS	28.2184		ANGPTL3	32.186		SLC35D1	9.37765		JAK1	45.5211		RPF1	22.0536		AK4	12.4648
CRYZ	8.88286		IFI44L	3.94485		ZNHIT6	16.5151		EFCAB7	5.75199		ITGB3BP	7.26103		DEPDC1	1.95109		ATG4C	137.626		IL12RB2	70.2432		AK4	4.35539		GNG5	14.9769		DNAJC6	1.95097
TYW3	4.14124		IFI44	45.4783		COL24A1	2.56071		DLEU2L	1.30354		EFCAB7	8.13412		LRRC40	17.1033		ALG6	21.2403		SERBP1	89.0931		LEPROT	5.82665		ENSG00000285851	1.19253		LEPROT	6.01225
SLC44A5	4.04187		ADGRL4	3.31319		ODF2L	14.5288		PGM1	29.2799		DLEU2L	1.48236		SRSF11	85.1926		ITGB3BP	5.68852		GADD45A	13.2878		LEPR	4.83348		SPATA1	1.19743		LEPR	4.4772
ACADM	28.1865		ADGRL2	2.57208		SH3GLB1	59.8262		ROR1	3.02133		PGM1	22.5637		ANKRD13C	20.0246		EFCAB7	5.24581		GNG12	3.4461		PDE4B	16.9806		CTBS	5.37397		PDE4B	4.0326
RABGGTB	18.5742		TTLL7	4.91869		SELENOF	49.9059		CACHD1	7.69489		ROR1	2.28507		HHLA3	3.39159		PGM1	37.128		WLS	8.80319		SGIP1	1.91508		SSX2IP	7.50627		DNAI4	2.79716
ST6GALNAC5	1.28432		PRKACB	13.7719		HS2ST1	11.6982		RAVER2	5.73745		CACHD1	10.0334		CTH	6.97425		ROR1	2.17087		DEPDC1	1.82565		DNAI4	7.30245		LPAR3	1.3286		MIER1	19.8499
PIGK	17.6715		SAMD13	2.61365		LMO4	20.1563		JAK1	46.3776		RAVER2	4.684		PTGER3	4.58888		CACHD1	5.1564		LRRC40	12.1095		MIER1	36.9029		MCOLN2	7.35176		SLC35D1	6.30191
AK5	5.31997		RPF1	21.0425		PKN2	51.6171		LINC01359	1.20228		JAK1	69.8529		ZRANB2	79.2999		RAVER2	3.24114		SRSF11	80.257		SLC35D1	8.54719		MCOLN3	1.56353		IL12RB2	56.7431
ZZZ3	29.7095		GNG5	16.1089		GTF2B	36.4833		ENSG00000272506	1.04979		LINC01359	1.03444		FPGT-TNNI3K	1.18642		JAK1	43.7839		ANKRD13C	17.2217		IL12RB2	7.103		SYDE2	5.95925		SERBP1	228.969
USP33	45.4953		ENSG00000285851	3.07085		KYAT3	30.6632		AK4	1.63887		ENSG00000272506	2.0391		FPGT	10.6979		AK4	5.55783		HHLA3	6.22239		SERBP1	103.58		C1orf52	11.8322		GADD45A	1.76297
MIGA1	7.99159		SPATA1	3.47398		RBMXL1	25.9729		LEPROT	13.2908		AK4	6.03189		ERICH3	4.42948		DNAJC6	7.20948		CTH	7.93045		GADD45A	11.2416		BCL10	21.3739		GNG12	5.71818
NEXN	18.4002		CTBS	9.45374		GBP3	87.4955		LEPR	9.14591		DNAJC6	2.10747		CRYZ	22.2338		LEPROT	9.14656		PTGER3	2.8927		GNG12	4.78775		DDAH1	14.3851		DIRAS3	2.13683
FUBP1	75.1733		SSX2IP	8.80865		GBP1	147.38		PDE4B	6.3829		LEPROT	11.9657		TYW3	7.84645		LEPR	9.25508		ZRANB2	98.4934		WLS	4.15485		CCN1	132.526		WLS	3.21351
DNAJB4	12.3837		MCOLN2	4.22517		GBP2	35.833		SGIP1	1.2275		LEPR	12.4435		SLC44A5	12.6957		PDE4B	4.37849		FPGT-TNNI3K	3.25131		DEPDC1	6.30227		ZNHIT6	6.69579		DEPDC1	17.5
IFI44L	1.93793		DNAI3	1.99189		GBP4	22.1845		ENSG00000248458	1.20262		PDE4B	4.90057		ACADM	25.2098		SGIP1	5.78094		FPGT	5.98058		LRRC40	19.5496		COL24A1	5.25598		ENSG00000233589	2.74954
IFI44	20.4612		MCOLN3	5.25939		GBP5	13.1879		DNAI4	14.6946		SGIP1	1.60731		RABGGTB	38.3738		DNAI4	8.61014		ERICH3	9.09443		SRSF11	87.1855		ODF2L	14.4814		LRRC40	21.0889
ADGRL4	5.71868		SYDE2	42.6919		GBP1P1	5.6633		MIER1	37.6418		ENSG00000248458	1.09011		PIGK	18.8219		MIER1	31.4726		CRYZ	16.7373		ANKRD13C	22.532		SH3GLB1	24.6717		SRSF11	79.2833
ADGRL2	4.78929		C1orf52	11.2656		LRRC8B	21.1437		SLC35D1	16.9261		DNAI4	10.4037		AK5	16.1648		SLC35D1	5.56243		TYW3	6.6218		HHLA3	3.26172		SELENOF	39.9725		ANKRD13C	17.6527
TTLL7	9.26277		BCL10	28.7433		LRRC8C	5.42789		IL12RB2	1.43424		MIER1	32.6663		ZZZ3	33.359		IL12RB2	5.61863		SLC44A5	3.57556		CTH	7.02967		HS2ST1	6.79533		HHLA3	9.4194
PRKACB	67.3655		DDAH1	16.231		LRRC8D	32.3313		SERBP1	78.241		SLC35D1	14.2623		USP33	80.726		SERBP1	105.774		ACADM	9.77582		PTGER3	6.3518		LMO4	27.4166		CTH	9.29422
SAMD13	3.6268		CCN1	321.1		ZNF326	17.6288		GADD45A	24.0732		IL12RB2	2.38413		MIGA1	19.6942		GADD45A	15.4786		RABGGTB	17.4734		ZRANB2	94.8473		PKN2	33.4385		ZRANB2	77.307
ENSG00000249237	2.5235		ZNHIT6	13.2623		ZNF644	155.861		GNG12	11.7548		SERBP1	81.4281		NEXN	13.633		WLS	4.00374		PIGK	7.96496		FPGT	6.31378		GTF2B	23.0125		FPGT-TNNI3K	2.11479
DNASE2B	2.71956		COL24A1	1.20236		CDC7	18.3442		WLS	9.24948		GADD45A	25.2926		FUBP1	79.815		DEPDC1	6.04766		AK5	1.13455		CRYZ	10.5568		KYAT3	24.0673		FPGT	3.99079
RPF1	16.6952		ODF2L	17.4368		TGFBR3	36.6467		DEPDC1	1.56981		GNG12	10.8365		DNAJB4	13.015		LRRC40	16.3621		ZZZ3	26.1636		TYW3	8.97142		RBMXL1	20.989		CRYZ	19.154
GNG5	13.6485		CLCA4	1.19645		EPHX4	7.56403		LRRC40	14.833		DIRAS3	2.07741		IFI44L	2.2992		SRSF11	124.18		USP33	38.8351		SLC44A5	2.49629		GBP3	65.3238		TYW3	6.98447
ENSG00000285851	1.57453		SH3GLB1	49.8252		BTBD8	4.2676		SRSF11	58.685		WLS	22.3263		IFI44	22.0655		ANKRD13C	18.7853		MIGA1	9.37073		ACADM	21.7239		GBP1	277.521		ACADM	34.0971
CTBS	12.7718		SELENOF	45.2661		GLMN	25.7107		ANKRD13C	25.7483		DEPDC1	1.66873		ADGRL4	6.99188		HHLA3	2.02616		NEXN	3.84417		RABGGTB	38.4741		GBP2	93.7481		RABGGTB	29.5231
SSX2IP	8.08007		HS2ST1	9.95725		RPAP2	6.39493		HHLA3	2.76328		LRRC40	17.6092		ADGRL2	4.31541		CTH	11.0411		FUBP1	87.599		ST6GALNAC5	1.61877		GBP7	1.27318		ST6GALNAC5	2.17821
LPAR3	1.36349		LMO4	19.4598		EVI5	18.136		CTH	4.18489		SRSF11	68.0359		TTLL7	1.66978		ZRANB2	76.5688		DNAJB4	8.73469		PIGK	13.7219		GBP4	31.2611		PIGK	16.6178
MCOLN2	1.327		PKN2	39.7645		RPL5	745.223		PTGER3	2.07584		ANKRD13C	16.5246		PRKACB	5.62863		FPGT-TNNI3K	1.86755		IFI44L	1.41337		AK5	2.28552		GBP5	27.0727		ZZZ3	34.7233
SYDE2	28.4206		GTF2B	27.3046		DIPK1A	4.89423		ZRANB2	61.8932		HHLA3	4.70797		RPF1	26.4572		FPGT	4.49491		IFI44	15.235		ZZZ3	44.3652		GBP1P1	8.21982		RN7SL370P	1.27824
C1orf52	12.0198		KYAT3	28.3187		SNORD21	17.309		NEGR1	1.09467		CTH	8.92186		GNG5	14.5009		CRYZ	6.55546		ADGRL4	2.19198		USP33	44.2434		LRRC8B	11.6367		USP33	42.1612
BCL10	20.5718		RBMXL1	17.4519		SNORA66	6.79997		FPGT	11.3256		PTGER3	4.9149		SPATA1	1.19043		TYW3	7.49001		ADGRL2	2.06932		MIGA1	10.1751		LRRC8C	4.06175		MIGA1	6.75684
DDAH1	18.2371		GBP3	29.9699		MTF2	34.588		ERICH3	1.08148		ZRANB2	67.7711		CTBS	6.5173		ACADM	13.2624		TTLL7	4.43866		NEXN	19.3026		LRRC8D	23.1279		NEXN	2.97516
CCN1	161.322		GBP1	51.8199		TMED5	13.4069		CRYZ	13.3407		NEGR1	1.30971		SSX2IP	12.1201		RABGGTB	19.3894		PRKACB	7.09953		FUBP1	89.0773		ZNF326	17.5102		FUBP1	72.1834
ZNHIT6	10.4861		GBP2	82.4307		CCDC18	7.68935		TYW3	8.67386		FPGT-TNNI3K	2.73204		LPAR3	5.23113		PIGK	4.92496		RPF1	13.9097		DNAJB4	11.3546		ZNF644	110.408		DNAJB4	8.96354
COL24A1	8.28335		GBP7	5.13198		DR1	7.72132		SLC44A5	3.01632		FPGT	10.1275		MCOLN2	6.1463		ZZZ3	21.34		GNG5	4.76927		ENSG00000273338	2.23471		CDC7	15.3378		IFI44L	10.783
ODF2L	23.6451		GBP4	1.99706		FNBP1L	158.748		ACADM	25.7307		ERICH3	7.98173		DNAI3	1.38347		USP33	28.1687		CTBS	4.45457		IFI44L	19.8193		TGFBR3	12.0128		IFI44	52.2694
CLCA2	737.086		LRRC8B	12.7474		BCAR3	13.0118		RABGGTB	47.155		CRYZ	16.5461		MCOLN3	2.85935		MIGA1	6.8143		SSX2IP	8.47303		IFI44	102.058		EPHX4	2.79978		ADGRL4	7.05643
SH3GLB1	28.6904		LRRC8C	1.33302		DNTTIP2	48.3486		PIGK	18.7582		TYW3	9.92725		SYDE2	8.93821		NEXN	14.5959		LPAR3	2.32031		ADGRL4	10.5526		BTBD8	5.0173		ADGRL2	5.26365
SELENOF	42.8876		LRRC8D	27.222		GCLM	14.1979		AK5	3.72168		ACADM	22.606		C1orf52	11.3029		FUBP1	48.8489		MCOLN2	1.26195		ADGRL2	4.78425		GLMN	18.8225		TTLL7	6.9002
HS2ST1	5.27339		ZNF326	13.8577		ABCA4	4.13638		ZZZ3	38.3979		RABGGTB	31.8525		BCL10	30.4048		DNAJB4	11.5127		DNAI3	1.80436		TTLL7	5.26969		RPAP2	5.10432		PRKACB	4.95863
LMO4	5.32063		ZNF644	172.158		ARHGAP29	30.5598		RN7SL370P	1.88505		PIGK	13.006		DDAH1	17.2651		IFI44L	25.1446		SYDE2	15.6736		PRKACB	16.0311		EVI5	11.9824		SAMD13	1.5504
PKN2	27.4956		HFM1	2.74406		ABCD3	81.2511		USP33	89.2655		AK5	1.46746		CCN1	95.3968		IFI44	149.535		C1orf52	11.5717		RPF1	25.0863		RPL5	312.06		ENSG00000249237	1.04166
GTF2B	18.3645		CDC7	8.41343		F3	24.2152		MIGA1	28.521		ZZZ3	27.432		ZNHIT6	10.9816		ADGRL4	7.134		BCL10	14.8067		GNG5	10.7486		DIPK1A	6.87397		RPF1	32.1917
KYAT3	25.8066		TGFBR3	24.257		SLC44A3	35.5924		NEXN	19.347		RN7SL370P	1.9417		COL24A1	3.34555		ADGRL2	3.81673		DDAH1	10.3813		ENSG00000285851	1.15923		SNORD21	10.1152		GNG5	14.405
RBMXL1	12.6535		EPHX4	6.84946		CNN3	362.875		FUBP1	62.3601		USP33	47.7584		ODF2L	12.6268		TTLL7	41.7806		CCN1	142.647		SPATA1	1.164		SNORA66	4.01395		ENSG00000285851	1.40387
GBP3	76.4493		BTBD8	14.9356		ALG14	1.13421		DNAJB4	13.4441		MIGA1	11.7286		SH3GLB1	39.0991		PRKACB	11.3767		ZNHIT6	10.0628		CTBS	7.7236		MTF2	19.8467		CTBS	5.24779
GBP1	47.1358		GLMN	17.4916		TLCD4	1.01311		IFI44L	20.0372		NEXN	15.9858		SELENOF	58.6773		SAMD13	3.47077		COL24A1	6.84323		SSX2IP	10.5087		TMED5	9.04152		SSX2IP	11.5594
GBP2	48.153		RPAP2	9.72749		TLCD4-RWDD3	10.859		IFI44	63.9405		FUBP1	79.324		HS2ST1	6.90547		ENSG00000249237	1.66705		ODF2L	12.1375		LPAR3	1.01265		CCDC18	8.31673		MCOLN2	7.23047
GBP4	6.14304		EVI5	29.9186		RWDD3	18.9438		ADGRL4	15.1379		DNAJB4	13.059		LMO4	5.2919		DNASE2B	2.80485		CLCA2	3.97988		MCOLN2	13.6597		DR1	5.38498		MCOLN3	1.16699
GBP5	3.07929		RPL5	528.522		PTBP2	8.09801		ADGRL2	6.34796		IFI44L	9.93647		PKN2	36.7441		RPF1	367.562		SH3GLB1	17.0437		SYDE2	10.1995		FNBP1L	95.5079		SYDE2	10.576
GBP1P1	2.12488		DIPK1A	4.07296		DPYD	33.8049		PRKACB	10.301		IFI44	43.171		GTF2B	22.9072		GNG5	136.93		SELENOF	32.3796		C1orf52	11.8812		BCAR3	6.09548		C1orf52	14.8296
LRRC8B	7.57132		SNORD21	51.4091		SNX7	49.2432		RPF1	43.1841		ADGRL4	8.27886		KYAT3	30.5151		SPATA1	2.29122		HS2ST1	2.33647		BCL10	24.6459		DNTTIP2	24.3423		BCL10	17.3096
LRRC8C	1.32749		SNORA66	15.5043		PALMD	7.04666		GNG5	19.6575		ADGRL2	8.69462		RBMXL1	18.0067		CTBS	5.58447		LMO4	1.72122		DDAH1	13.9156		GCLM	8.77625		DDAH1	24.0453
LRRC8D	9.98899		MTF2	22.3785		FRRS1	3.20329		ENSG00000285851	1.8978		TTLL7	3.55184		GBP3	193.756		SSX2IP	5.63794		PKN2	40.4461		CCN1	114.385		ABCA4	2.63586		CCN1	24.6764
ZNF326	12.9709		TMED5	11.8769		AGL	68.3283		SPATA1	1.27762		PRKACB	11.6433		GBP1	56.352		MCOLN2	5.07714		GTF2B	16.8906		ZNHIT6	11.495		ARHGAP29	36.6288		ZNHIT6	15.3495
ZNF644	73.0932		CCDC18	9.87934		SLC35A3	4.13005		CTBS	8.46086		RPF1	31.0164		GBP2	111.314		MCOLN3	4.80193		KYAT3	23.8089		COL24A1	1.92002		ABCD3	65.2064		ODF2L	11.758
CDC7	6.06353		CCDC18-AS1	3.36782		ENSG00000283761	39.8895		SSX2IP	10.7153		GNG5	14.6335		GBP4	8.91003		SYDE2	19.531		RBMXL1	11.6379		ODF2L	18.2096		F3	13.7626		SH3GLB1	40.9631
TGFBR3	11.4692		DR1	8.30492		MFSD14A	48.7723		LPAR3	3.06668		ENSG00000285851	1.70604		GBP5	4.26475		C1orf52	10.771		GBP3	151.637		CLCA2	6.89026		SLC44A3	11.4624		SELENOF	57.1359
BTBD8	2.72753		FNBP1L	99.4907		SASS6	42.889		MCOLN2	3.68896		SPATA1	1.09743		GBP1P1	2.06445		BCL10	14.146		GBP1	31.711		SH3GLB1	36.6529		CNN3	209.936		HS2ST1	6.50061
GLMN	8.60372		BCAR3	2.80776		TRMT13	14.8637		DNAI3	4.08717		CTBS	6.87297		LRRC8B	8.81595		DDAH1	9.45596		GBP2	34.7452		SELENOF	44.1377		ALG14	1.52831		ENSG00000267561	1.59224
RPAP2	2.90249		DNTTIP2	32.8276		LRRC39	1.77478		MCOLN3	3.03623		SSX2IP	9.64593		LRRC8C	2.04065		CCN1	104.033		GBP4	6.91597		HS2ST1	6.45239		TLCD4	4.85783		LMO4	32.7275
EVI5	19.8125		GCLM	7.04066		DBT	15.699		SYDE2	23.6623		LPAR3	1.19874		LRRC8D	18.6962		ZNHIT6	14.6741		GBP5	1.77608		LMO4	21.3668		TLCD4-RWDD3	5.71697		PKN2	36.6309
RPL5	235.215		ABCA4	1.61265		RTCA	37.6062		C1orf52	10.9213		MCOLN2	4.32681		ZNF326	14.4652		COL24A1	2.90393		LRRC8B	7.21961		PKN2	44.0621		RWDD3	8.14497		GTF2B	32.4193
DIPK1A	4.04996		ARHGAP29	27.2064		CDC14A	6.22632		BCL10	28.8964		DNAI3	1.10969		ZNF644	102.751		ODF2L	10.0666		LRRC8D	10.4111		GTF2B	19.3064		PTBP2	11.1564		KYAT3	52.2863
SNORD21	16.9168		ABCD3	68.3648		VCAM1	28.013		DDAH1	11.5372		MCOLN3	1.52194		CDC7	7.6324		CLCA2	3.2244		ZNF326	11.6688		KYAT3	29.9175		DPYD	25.4089		RBMXL1	15.1959
MTF2	14.5627		F3	8.64932		EXTL2	9.74736		CCN1	75.3134		SYDE2	18.0385		TGFBR3	75.3653		SH3GLB1	36.67		ZNF644	78.8295		RBMXL1	15.6082		SNX7	6.40523		GBP3	103.204
TMED5	10.6155		SLC44A3	25.8369		SLC30A7	22.7724		ZNHIT6	10.4291		C1orf52	8.60879		EPHX4	1.08301		SELENOF	55.1217		CDC7	4.29119		GBP3	178.87		PLPPR4	1.88866		GBP1	224.499
CCDC18	4.0331		CNN3	168.157		DPH5	9.80921		ODF2L	6.9764		BCL10	24.1194		BTBD8	5.97494		HS2ST1	10.3322		TGFBR3	35.2998		GBP1	258.87		PALMD	4.76066		GBP2	114.434
CCDC18-AS1	1.3191		ALG14	1.92497		COL11A1	316.608		SH3GLB1	44.4889		DDAH1	14.036		GLMN	14.578		LMO4	5.79797		BTBD8	9.91245		GBP2	169.307		FRRS1	1.72092		GBP4	23.6404
DR1	4.67631		TLCD4	2.57181		RNPC3	21.4315		SELENOF	51.4571		CCN1	176.364		RPAP2	4.35304		PKN2	32.7205		GLMN	12.0518		ENSG00000289582	1.14055		AGL	30.3153		GBP5	17.3574
FNBP1L	62.2407		TLCD4-RWDD3	28.1703		AMY2B	47.2497		HS2ST1	7.05866		ZNHIT6	9.21581		EVI5	19.5486		GTF2B	13.449		RPAP2	3.04801		GBP7	1.02424		SLC35A3	2.68758		GBP6	1.16706
BCAR3	17.6283		RWDD3	18.8112		AMY1B	61.5724		ENSG00000267561	2.39417		COL24A1	1.81994		RPL5	523.95		KYAT3	16.0303		EVI5	17.0825		GBP4	64.596		ENSG00000283761	21.7617		GBP1P1	10.8479
DNTTIP2	19.9703		ENSG00000228852	1.07153		AMY1C	274.046		LMO4	6.13776		ODF2L	10.6417		DIPK1A	3.97755		RBMXL1	9.09497		RPL5	277.593		GBP5	36.62		MFSD14A	24.6534		LRRC8B	21.8941
GCLM	5.06631		LINC01761	1.73333		PRMT6	4.48977		PKN2	43.9288		CLCA2	2.67811		SNORD21	1.16592		GBP3	94.3511		DIPK1A	1.09297		GBP6	1.1963		SASS6	22.0155		LRRC8C	9.92231
ABCA4	8.84732		LINC02607	6.82235		VAV3	14.9446		GTF2B	25.3369		SH3GLB1	33.4142		SNORA66	2.49839		GBP1	133.592		SNORD21	5.08026		GBP1P1	7.69591		TRMT13	9.43162		LRRC8D	51.4482
ARHGAP29	18.1185		PTBP2	8.95239		SLC25A24	40.4977		KYAT3	41.0653		SELENOF	45.1267		MTF2	17.7759		GBP2	58.2751		MTF2	17.9204		LRRC8B	9.755		LRRC39	2.2512		ZNF326	27.5912
ABCD3	68.0649		DPYD	62.5217		NBPF4	6.43402		RBMXL1	14.9216		HS2ST1	7.61572		TMED5	12.6022		GBP4	23.9736		TMED5	3.9996		LRRC8C	3.97046		DBT	9.62374		ZNF644	140.438
F3	35.0821		SNX7	66.7878		NBPF6	3.35535		GBP3	110.833		LMO4	6.29755		CCDC18	4.83029		GBP5	18.4799		CCDC18	4.83913		LRRC8D	20.2146		RTCA	22.1441		CDC7	24.4646
SLC44A3	16.7458		PALMD	5.29612		FAM102B	11.0269		GBP1	63.509		PKN2	41.0272		CCDC18-AS1	1.37483		GBP1P1	4.07531		DR1	4.04948		ZNF326	14.0127		CDC14A	5.14994		TGFBR3	67.4629
CNN3	389.001		FRRS1	5.7512		HENMT1	30.9079		GBP2	49.1061		GTF2B	26.3707		DR1	6.64066		LRRC8B	4.22778		FNBP1L	52.3514		ZNF644	118.135		VCAM1	22.4168		EPHX4	2.93284
ALG14	1.57043		AGL	75.8794		PRPF38B	66.8263		GBP4	18.3975		KYAT3	35.2133		FNBP1L	67.6085		LRRC8C	1.73722		BCAR3	10.7653		CDC7	13.2369		EXTL2	4.89312		BTBD8	8.33987
TLCD4	1.54622		SLC35A3	5.87438		FNDC7	29.907		GBP5	7.45852		RBMXL1	17.183		BCAR3	8.27634		LRRC8D	16.3502		DNTTIP2	14.2301		TGFBR3	84.8033		SLC30A7	20.6341		GLMN	35.2459
TLCD4-RWDD3	11.1715		ENSG00000283761	30.5918		STXBP3	135.634		GBP1P1	1.65235		GBP3	63.8587		DNTTIP2	30.8802		ZNF326	9.63405		GCLM	3.11313		EPHX4	1.66063		DPH5	3.76776		RPAP2	6.60244
RWDD3	6.45243		MFSD14A	46.6919		GPSM2	15.1644		LRRC8B	7.47778		GBP1	103.617		GCLM	7.34876		ZNF644	61.6546		ABCA4	2.5222		BTBD8	4.2551		S1PR1	1.7785		EVI5	14.4855
PTBP2	5.55404		SASS6	22.87		CLCC1	10.0645		LRRC8C	5.19379		GBP2	92.3082		ABCA4	2.4752		CDC7	9.43186		ARHGAP29	57.4052		GLMN	16.7454		COL11A1	176.3		RPL5	683.591
DPYD	38.7395		TRMT13	24.5585		WDR47	26.9158		LRRC8D	15.2623		GBP4	24.0463		ARHGAP29	9.65928		TGFBR3	5.96588		ABCD3	73.7859		RPAP2	5.40622		RNPC3	17.4609		DIPK1A	2.74484
SNX7	25.3711		LRRC39	9.75246		TAF13	10.9168		ZNF326	17.2661		GBP5	12.1146		ABCD3	141.943		BTBD8	5.01868		F3	4.01351		GFI1	2.51104		AMY2B	43.8715		SNORA66	4.25278
PALMD	4.56757		DBT	18.1444		TMEM167B	9.85339		ZNF644	142.789		GBP1P1	2.41375		F3	27.0957		GLMN	9.33203		SLC44A3	11.6072		EVI5	23.2643		AMY2A	1.2687		MTF2	23.2363
FRRS1	4.5509		RTCA-AS1	1.01673		SCARNA2	2754.3		CDC7	10.3008		LRRC8B	7.81567		SLC44A3	23.1253		RPAP2	3.00886		CNN3	148.042		RPL5	585.158		AMY1B	41.082		TMED5	20.4895
AGL	32.8402		RTCA	20.8243		ELAPOR1	32.4793		TGFBR3	397.515		LRRC8C	4.4167		CNN3	214.161		EVI5	15.218		ALG14	2.05244		DIPK1A	8.26019		AMY1C	56.1655		CCDC18	18.1779
SLC35A3	5.48276		CDC14A	3.58433		SARS1	67.7565		RN7SL653P	2.53056		LRRC8D	15.0874		ALG14	2.98705		RPL5	201.696		TLCD4	1.06742		SNORD21	9.83271		PRMT6	2.01733		DR1	10.2165
ENSG00000283761	25.1184		VCAM1	5.00577		CELSR2	12.432		EPHX4	1.35933		ZNF326	14.2731		TLCD4	2.09976		DIPK1A	4.71818		TLCD4-RWDD3	8.28575		SNORA66	7.02336		VAV3	7.3217		FNBP1L	55.5789
MFSD14A	18.1518		EXTL2	7.00108		PSRC1	3.16776		BTBD8	11.2325		ZNF644	97.4156		TLCD4-RWDD3	11.24		SNORD21	2.6468		RWDD3	14.6933		MTF2	26.1714		SLC25A24	24.9228		BCAR3	2.34346
SASS6	13.1603		SLC30A7	17.5794		SORT1	78.7947		GLMN	14.9374		CDC7	5.22032		RWDD3	6.55261		SNORA66	4.72644		PTBP2	10.0156		TMED5	15.2625		FAM102B	8.35898		DNTTIP2	48.3011
TRMT13	8.76135		DPH5	12.6932		PSMA5	26.2397		RPAP2	6.7141		TGFBR3	20.2755		PTBP2	7.37106		MTF2	14.473		DPYD	38.1488		CCDC18	14.458		HENMT1	17.0763		GCLM	14.0727
LRRC39	2.16555		COL11A1	69.3729		ATXN7L2	2.4262		EVI5	27.8225		EPHX4	1.62931		DPYD	43.6929		TMED5	8.33969		SNX7	17.0448		CCDC18-AS1	1.16441		PRPF38B	25.8369		ARHGAP29	36.9485
DBT	8.92005		RNPC3	57.1969		GNAI3	21.7363		RPL5	642.162		BTBD8	8.06126		SNX7	27.3288		CCDC18	10.3875		PALMD	2.78951		DR1	7.12515		STXBP3	25.08		ABCD3	140.931
RTCA	20.0007		AMY2B	364.564		GNAT2	1.67498		DIPK1A	12.7734		GLMN	16.3377		PALMD	5.80287		CCDC18-AS1	1.08037		FRRS1	2.94738		FNBP1L	72.3902		GPSM2	7.12789		F3	3.20113
CDC14A	1.92295		AMY2A	9.77383		AMPD2	17.8561		SNORD21	12.6828		RPAP2	5.66486		FRRS1	5.62544		DR1	7.18089		AGL	37.3146		BCAR3	12.5781		CLCC1	6.09907		SLC44A3	17.0205
VCAM1	5.2996		AMY1B	4.79986		GSTM4	6.16407		SNORA66	9.75598		EVI5	20.302		AGL	39.4735		FNBP1L	51.8167		SLC35A3	2.6114		DNTTIP2	28.4945		WDR47	10.1767		CNN3	218.62
EXTL2	4.02379		AMY1C	9.31455		GSTM2	20.7507		ENSG00000229052	1.22559		RPL5	588.432		SLC35A3	3.79634		BCAR3	22.0774		ENSG00000283761	23.4685		GCLM	7.40262		TAF13	10.4299		ALG14	3.18764
SLC30A7	15.1563		PRMT6	1.72548		GSTM1	73.1188		MTF2	16.71		DIPK1A	7.3384		ENSG00000283761	24.2466		DNTTIP2	26.3721		MFSD14A	13.8751		ARHGAP29	21.4924		TMEM167B	5.43756		TLCD4	8.37388
DPH5	7.63259		VAV3	12.9535		GSTM3	11.9605		TMED5	15.3245		SNORD21	20.5003		MFSD14A	25.6126		GCLM	19.5096		SASS6	12.5962		ABCD3	99.573		SCARNA2	2422.43		TLCD4-RWDD3	20.7673
S1PR1	1.53848		SLC25A24	38.6133		CSF1	8.02086		CCDC18	9.06974		SNORA66	5.16814		SASS6	11.6283		ABCA4	43.9377		TRMT13	15.5346		F3	19.3662		ELAPOR1	20.6714		RWDD3	13.3064
COL11A1	926.004		NBPF6	5.94686		AHCYL1	109.977		CCDC18-AS1	1.9911		ENSG00000229052	1.00994		TRMT13	12.4648		ARHGAP29	21.3599		LRRC39	2.74585		SLC44A3	5.31791		SARS1	28.0728		PTBP2	12.4443
RNPC3	29.488		FAM102B	12.1298		STRIP1	24.8534		DR1	7.91507		MTF2	21.4304		LRRC39	5.11552		ABCD3	115.064		DBT	7.81107		CNN3	237.75		CELSR2	16.0698		DPYD	21.5217
AMY2B	76.8154		HENMT1	26.9312		KCNC4	1.70926		FNBP1L	45.5993		TMED5	12.9349		DBT	10.67		F3	14.1145		RTCA	12.8041		ALG14	1.37259		PSRC1	2.65525		SNX7	49.4381
AMY2A	46.0742		PRPF38B	43.022		RBM15	26.0386		BCAR3	7.26023		CCDC18	6.86189		RTCA	27.3247		SLC44A3	5.78441		CDC14A	1.21089		TLCD4-RWDD3	4.04891		SORT1	42.3013		PALMD	2.56866
AMY1B	2.11979		STXBP3	52.3863		SLC16A4	10.9918		DNTTIP2	26.5175		CCDC18-AS1	2.67988		CDC14A	11.4675		CNN3	103.858		VCAM1	1.06381		RWDD3	14.3		PSMA5	14.58		FRRS1	4.43803
AMY1C	16.6802		GPSM2	4.86717		LAMTOR5	46.1012		GCLM	6.52496		DR1	7.50804		ENSG00000228086	1.87098		TLCD4-RWDD3	3.14148		EXTL2	1.76301		PTBP2	7.47617		ATXN7L2	1.53599		AGL	68.7638
PRMT6	2.28026		CLCC1	12.4317		CD53	36.3714		ABCA4	2.3531		FNBP1L	65.2547		VCAM1	5.73129		RWDD3	11.9395		SLC30A7	10.5878		DPYD	71.3254		CYB561D1	1.16341		SLC35A3	4.52868
NTNG1	15.7789		WDR47	16.094		LRIF1	49.772		ARHGAP29	14.2983		BCAR3	11.7061		EXTL2	4.88291		PTBP2	5.68627		DPH5	5.21741		SNX7	29.8264		AMIGO1	2.32608		ENSG00000283761	30.6766
VAV3	60.0979		TAF13	6.75369		DRAM2	41.4707		ABCD3	87.2577		DNTTIP2	21.1963		SLC30A7	21.7274		DPYD	32.9162		COL11A1	262.822		PALMD	11.5693		GNAI3	13.3995		MFSD14A	42.2534
SLC25A24	17.1658		TMEM167B	7.56978		CEPT1	11.437		F3	9.2168		GCLM	5.78503		DPH5	8.22666		SNX7	21.8358		RNPC3	35.4923		FRRS1	4.0257		AMPD2	6.29078		SASS6	33.1321
NBPF4	2.17383		SCARNA2	1940.11		DENND2D	9.18593		SLC44A3	10.4021		ABCA4	17.103		S1PR1	2.09945		PALMD	2.47585		AMY2B	64.7494		AGL	281.805		GSTM4	9.41752		TRMT13	20.3963
FAM102B	3.32908		ELAPOR1	23.2312		CHI3L2	21.459		CNN3	115.594		ARHGAP29	20.9352		COL11A1	538.8		FRRS1	1.86602		AMY2A	6.03658		SLC35A3	5.82269		GSTM2	10.0872		LRRC39	3.59664
HENMT1	6.65933		SARS1	29.4095		PIFO	1.22837		ALG14	2.461		ABCD3	125.336		RNPC3	25.0977		AGL	35.2339		PRMT6	4.26281		ENSG00000283761	29.0575		GSTM1	18.0644		DBT	18.7793
PRPF38B	21.7814		CELSR2	12.1896		WDR77	26.2423		TLCD4	1.24245		F3	19.4507		AMY2B	75.7488		SLC35A3	3.79893		VAV3	43.5767		MFSD14A	19.9297		GSTM3	9.68808		RTCA	48.3803
STXBP3	20.543		PSRC1	1.74865		ATP5PB	65.2659		TLCD4-RWDD3	9.83061		SLC44A3	13.4566		PRMT6	1.02085		ENSG00000283761	31.4908		SLC25A24	30.2567		SASS6	22.1455		CSF1	5.13676		CDC14A	4.14151
GPSM2	2.52309		SORT1	60.2761		C1orf162	9.92079		RWDD3	14.5251		CNN3	119.171		VAV3	52.5612		MFSD14A	23.3516		NBPF4	94.0256		TRMT13	15.0711		AHCYL1	54.8594		VCAM1	10.0675
CLCC1	7.73067		PSMA5	10.7697		TMIGD3	2.30264		PTBP2	6.24991		ALG14	2.36465		SLC25A24	61.4247		SASS6	6.29882		NBPF5P	7.21232		LRRC39	3.9859		STRIP1	12.256		EXTL2	7.4195
WDR47	11.6621		ATXN7L2	1.9216		ADORA3	4.78533		DPYD	48.6869		TLCD4-RWDD3	7.47769		NBPF4	2.59074		TRMT13	11.5622		NBPF6	66.6639		DBT	10.9097		ENSG00000258634	1.21561		SLC30A7	22.559
TAF13	9.73143		CYB561D1	1.06814		RAP1A	26.321		SNX7	39.4582		RWDD3	10.701		NBPF5P	4.75877		LRRC39	2.27211		FAM102B	7.65661		RTCA	28.2268		ALX3	1.08068		DPH5	9.66303
TMEM167B	8.21726		AMIGO1	1.54108		DDX20	20.2969		PLPPR4	1.2474		PTBP2	9.83218		NBPF6	8.12382		DBT	6.01774		HENMT1	4.04508		CDC14A	13.6314		SLC6A17	1.46416		S1PR1	1.7688
SCARNA2	1652.21		GNAI3	13.1163		CTTNBP2NL	47.1935		PALMD	9.0914		DPYD	57.5293		FAM102B	32.4705		RTCA	16.359		PRPF38B	26.5079		ENSG00000228086	1.57788		KCNC4	2.19513		COL11A1	64.2915
ELAPOR1	146.076		GNAT2	3.85352		ST7L	9.18714		FRRS1	3.07363		SNX7	30.8155		HENMT1	4.33735		CDC14A	5.75507		STXBP3	21.2425		VCAM1	24.8879		RBM15	18.7935		RNPC3	7.74257
SARS1	33.1391		AMPD2	4.86583		CAPZA1	185.937		AGL	59.9926		PALMD	4.49786		PRPF38B	34.7495		VCAM1	20.6594		GPSM2	3.2622		EXTL2	4.96329		SLC16A4	8.8751		AMY2B	11.6783
CELSR2	7.9112		GSTM4	10.6496		MOV10	29.7711		SLC35A3	5.56548		FRRS1	4.02503		STXBP3	40.1353		EXTL2	3.2879		CLCC1	8.04495		SLC30A7	19.3882		ENSG00000273373	1.19883		AMY1A	2.31621
PSRC1	1.62946		GSTM2	25.4483		RHOC	59.4627		ENSG00000283761	25.6422		AGL	79.4494		GPSM2	2.7269		SLC30A7	11.1543		WDR47	11.3272		DPH5	6.98501		LAMTOR5	23.0264		AMY1B	25.2004
SORT1	28.275		GSTM3	3.22163		ENSG00000271810	1.60164		MFSD14A	27.2223		SLC35A3	5.51599		CLCC1	7.7201		DPH5	2.89432		TAF13	5.35473		S1PR1	3.60671		KCNA3	1.94051		AMY1C	133.723
PSMA5	15.3561		AHCYL1	54.3837		PPM1J	1.41599		SASS6	11.8069		ENSG00000283761	28.9332		WDR47	11.9113		S1PR1	2.31082		TMEM167B	6.50089		COL11A1	158.031		CD53	62.0185		PRMT6	5.03932
ATXN7L2	1.06081		STRIP1	11.9998		SLC16A1	35.5711		TRMT13	10.6544		MFSD14A	34.3487		TAF13	9.49733		COL11A1	397.485		SCARNA2	3650.71		RNPC3	29.9489		LRIF1	20.4884		VAV3	9.67731
AMIGO1	1.06943		ENSG00000258634	1.18415		LRIG2	12.9786		LRRC39	2.00066		SASS6	14.3633		TMEM167B	10.4232		RNPC3	22.7206		ELAPOR1	194.838		AMY2B	56.4255		DRAM2	25.8908		SLC25A24	35.9644
GNAI3	8.61364		KCNC4	6.92286		MAGI3	36.4869		DBT	10.923		TRMT13	12.809		SCARNA2	1343.12		AMY2B	52.5483		SARS1	31.1802		PRMT6	1.90122		CEPT1	9.22103		NBPF4	6.69662
AMPD2	5.9839		RBM15	20.5441		PHTF1	16.8793		RTCA	17.1712		LRRC39	3.10556		ELAPOR1	105.943		PRMT6	2.37541		CELSR2	52.0241		VAV3	57.3429		DENND2D	8.21931		NBPF5P	6.69164
GSTM4	19.4596		SLC16A4	34.1644		RSBN1	14.4324		CDC14A	7.43163		DBT	10.3653		SARS1	43.4243		VAV3	10.91		PSRC1	2.36663		SLC25A24	12.2909		CHI3L2	58.23		NBPF6	5.75735
GSTM2	29.4976		ENSG00000273373	2.70374		PTPN22	6.08817		VCAM1	16.425		RTCA	19.5222		CELSR2	61.0271		SLC25A24	20.823		SORT1	23.8131		FAM102B	12.7545		OVGP1	1.73715		FAM102B	21.798
GSTM3	52.6023		LAMTOR5	26.6781		AP4B1	10.7289		EXTL2	5.65555		CDC14A	37.2542		PSRC1	1.12508		NBPF4	1.48849		PSMA5	11.1103		HENMT1	16.4284		WDR77	14.8326		HENMT1	25.5687
CSF1	3.55259		CD53	2.87464		DCLRE1B	10.9893		SLC30A7	21.5324		ENSG00000228086	3.28974		SORT1	28.8343		NBPF5P	6.57581		ATXN7L2	1.36485		PRPF38B	43.0455		ATP5PB	37.4958		PRPF38B	38.5483
AHCYL1	69.1287		LRIF1	43.2014		HIPK1	49.629		DPH5	8.92399		VCAM1	11.1549		PSMA5	18.4282		NBPF6	17.4018		AMIGO1	1.53333		STXBP3	27.7706		C1orf162	9.75907		STXBP3	32.1593
STRIP1	11.2871		DRAM2	28.7218		OLFML3	34.0412		S1PR1	3.47801		EXTL2	4.96476		ATXN7L2	1.2257		FAM102B	12.6395		GNAI3	4.53594		GPSM2	4.84278		ADORA3	1.50147		GPSM2	14.3682
RBM15	13.3668		CEPT1	10.4173		TRIM33	86.7293		COL11A1	30.0036		SLC30A7	17.2107		GNAI3	10.5937		HENMT1	17.309		AMPD2	8.4234		CLCC1	8.44068		RAP1A	17.9496		CLCC1	18.2994
SLC16A4	4.57138		DENND2D	11.6544		BCAS2	106.137		RNPC3	17.7212		DPH5	6.62222		GNAT2	1.48285		PRPF38B	25.5062		GSTM4	16.525		WDR47	13.9929		DDX20	10.8255		WDR47	17.6289
LAMTOR5	21.1814		CHI3L2	13.9656		DENND2C	3.62677		AMY2B	77.9339		S1PR1	2.74173		AMPD2	8.89574		STXBP3	21.7007		GSTM2	40.932		TAF13	9.40641		KCND3	1.18383		TAF13	14.7339
CD53	12.4596		PIFO	5.46911		NRAS	48.6161		PRMT6	2.07146		COL11A1	237.942		GSTM4	15.3667		GPSM2	4.63001		GSTM3	11.8878		TMEM167B	8.66111		CTTNBP2NL	25.0161		TMEM167B	11.7413
LRIF1	13.9846		OVGP1	1.42123		CSDE1	288.64		VAV3	69.0103		RNPC3	37.5529		GSTM2	27.5583		CLCC1	4.183		CSF1	3.10201		SCARNA2	1726.99		ST7L	5.60983		SCARNA2	1530.32
DRAM2	35.3995		WDR77	10.8328		SIKE1	18.3156		SLC25A24	49.4413		AMY2B	132.071		GSTM1	152.033		WDR47	8.73829		AHCYL1	95.3427		ELAPOR1	51.3586		CAPZA1	122.382		ELAPOR1	39.9063
CEPT1	10.058		ATP5PB	39.497		TSPAN2	13.9238		NBPF4	31.1527		AMY2A	1.93442		ENSG00000260246	1.35351		TAF13	5.73123		STRIP1	18.6417		SARS1	34.0168		MOV10	33.4086		SARS1	67.2552
DENND2D	12.8706		C1orf162	3.01908		VANGL1	25.4152		ENSG00000238122	2.61496		PRMT6	2.61325		GSTM3	24.6941		TMEM167B	5.81117		KCNC4	2.16589		CELSR2	21.0775		RHOC	38.93		CELSR2	28.8321
CHI3L2	6.31491		RAP1A	21.8355		SLC22A15	2.57077		SLC25A24P1	2.65818		VAV3	49.6126		CSF1	11.9051		SCARNA2	1611.95		RBM15	25.5953		PSRC1	1.58138		SLC16A1	13.2728		PSRC1	4.09439
PIFO	1.4565		DDX20	11.8693		ATP1A1	394.107		NBPF5P	40.6854		SLC25A24	30.7266		AHCYL1	120.837		CFAP276	1.94681		SLC16A4	22.5245		SORT1	17.6887		LRIG2	8.41014		SORT1	33.6096
OVGP1	2.28242		CTTNBP2NL	25.5019		ATP1A1-AS1	1.93536		ENSG00000224698	2.46554		NBPF4	13.6957		STRIP1	15.3987		ELAPOR1	21.6057		LAMTOR5	15.6967		PSMA5	18.9515		MAGI3	9.17465		PSMA5	36.1691
WDR77	10.9313		ST7L	9.99902		CD58	38.2976		NBPF6	83.3184		NBPF5P	1.78332		RBM15	16.2704		SARS1	28.5155		CD53	8.07364		ATXN7L2	2.21094		PHTF1	6.71601		ATXN7L2	3.79027
ATP5PB	44.2057		CAPZA1	115.02		IGSF3	35.8425		FAM102B	22.3725		NBPF6	7.61775		SLC16A4	5.91618		CELSR2	10.2205		LRIF1	30.7784		GNAI3	10.449		RSBN1	8.20473		CYB561D1	2.88277
C1orf162	2.44462		MOV10	18.0016		CD2	6.53719		HENMT1	6.34179		FAM102B	9.06682		LAMTOR5	27.5978		PSRC1	1.76145		DRAM2	16.0142		GNAT2	2.44673		PTPN22	15.2903		AMIGO1	1.90704
ADORA3	1.3877		RHOC	37.6484		PTGFRN	36.6989		PRPF38B	34.4342		HENMT1	3.54165		CD53	44.8813		SORT1	17.6043		CEPT1	7.49144		AMPD2	5.84173		AP4B1	7.81564		GNAI3	24.6203
RAP1A	12.0332		PPM1J	2.34638		CD101	2.75884		STXBP3	43.5095		PRPF38B	29.8632		LRIF1	21.1593		PSMA5	10.8533		DENND2D	20.4798		GSTM4	9.38341		DCLRE1B	5.63116		GNAT2	1.64616
INKA2	1.44215		SLC16A1	12.8588		TTF2	16.9		GPSM2	5.92694		STXBP3	40.2478		DRAM2	33.1446		AMIGO1	1.44285		CHI3L2	28.5132		GSTM2	15.4516		HIPK1	25.0938		AMPD2	12.4666
DDX20	6.8993		LRIG2-DT	1.58374		TRIM45	4.81862		CLCC1	8.96771		GPSM2	4.66949		CEPT1	8.81571		GNAI3	7.47889		PIFO	1.42583		GSTM3	17.7972		OLFML3	22.0279		GSTM4	8.52275
KCND3	14.921		LRIG2	13.9896		VTCN1	73.5261		WDR47	15.8212		CLCC1	6.80234		DENND2D	17.1858		AMPD2	5.60962		OVGP1	6.89463		CSF1	3.74499		TRIM33	31.2843		GSTM2	2.66862
CTTNBP2NL	19.1636		MAGI3	42.9529		MAN1A2	40.4157		TAF13	6.63929		WDR47	16.6511		CHI3L2	18.2194		GSTM4	20.3532		WDR77	10.7849		AHCYL1	65.8606		BCAS2	46.4691		GSTM1	6.15457
ST7L	7.45899		PHTF1	12.7148		TENT5C	1.16332		TMEM167B	11.1844		TAF13	7.875		PIFO	1.87923		GSTM2	83.6797		ATP5PB	26.3511		STRIP1	12.2317		DENND2C	1.3395		GSTM3	12.3047
CAPZA1	102.614		RSBN1	12.7327		GDAP2	12.2774		SCARNA2	3865.27		TMEM167B	8.84649		OVGP1	2.54929		GSTM1	221.467		C1orf162	1.56923		KCNC4	1.08085		NRAS	13.4513		CSF1	2.73559
MOV10	23.222		PTPN22	16.0973		WDR3	62.8715		CFAP276	3.32355		SCARNA2	2454.6		WDR77	11.5919		ENSG00000260246	2.56055		ADORA3	1.44536		RBM15	22.936		CSDE1	98.0491		AHCYL1	107.919
RHOC	95.5395		AP4B1	13.0489		TBX15	3.27433		ELAPOR1	85.7866		ENSG00000270066	17.7072		ATP5PB	53.828		GSTM3	104.363		RAP1A	7.18295		SLC16A4	16.6805		SIKE1	4.51069		STRIP1	24.6971
ENSG00000271810	1.33388		DCLRE1B	7.29521		WARS2	12.5366		SARS1	37.9974		ELAPOR1	128.105		C1orf162	5.76219		CSF1	3.43231		DDX20	6.68937		ENSG00000273373	1.20178		TSPAN2	4.62998		ENSG00000258634	2.50433
PPM1J	3.65735		HIPK1	44.0266		ZNF697	4.17057		CELSR2	29.5888		SARS1	40.6572		ADORA3	1.34126		AHCYL1	78.2805		KCND3	17.6768		LAMTOR5	18.8412		VANGL1	11.2378		KCNC4	4.39693
SLC16A1	5.78374		OLFML3	14.2347		PHGDH	142.08		SORT1	28.2402		CELSR2	81.4692		RAP1A	20.6628		STRIP1	11.6239		CTTNBP2NL	13.8373		ENSG00000288847	1.14234		SLC22A15	2.0031		RBM15	33.2266
LRIG2	8.39258		SYT6	1.43564		NOTCH2	207.278		PSMA5	17.5698		SORT1	24.8275		DDX20	8.76961		RBM15	15.3991		ST7L	6.15086		KCNA3	8.86572		ATP1A1	108.18		SLC16A4	3.69452
MAGI3	45.4686		TRIM33	75.8378		SEC22B	16.4636		CYB561D1	1.31937		PSMA5	15.0643		KCND3	25.3758		SLC16A4	11.6028		CAPZA1	62.7849		CD53	94.9878		ATP1A1-AS1	1.05227		ENSG00000273373	1.5877
PHTF1	10.5346		BCAS2	55.2334		NBPF8	100.951		AMIGO1	1.2259		CYB561D1	1.14762		CTTNBP2NL	25.9211		LAMTOR5	17.9529		MOV10	34.2869		LRIF1	29.2075		CD58	24.3587		LAMTOR5	43.0294
RSBN1	7.21922		DENND2C	5.31451		PFN1P2	1.25523		GNAI3	13.5579		AMIGO1	1.0919		ST7L	6.22934		KCNA3	4.06214		RHOC	103.061		DRAM2	34.0191		IGSF3	11.1677		KCNA3	1.75138
PTPN22	2.9342		NRAS	23.3819		PDE4DIPP2	11.2223		GNAT2	1.1329		GNAI3	13.769		CAPZA1	129.365		CD53	34.4103		ENSG00000271810	6.26785		CEPT1	12.835		CD2	31.5416		CD53	53.5306
AP4B1	6.85698		CSDE1	244.419		NOTCH2NLR	20.2761		AMPD2	3.86631		GNAT2	1.20028		MOV10	21.1788		LRIF1	27.9664		PPM1J	17.2724		DENND2D	25.9513		PTGFRN	26.2978		LRIF1	27.3496
DCLRE1B	3.25827		SIKE1	9.40939		NBPF26	349.856		GSTM4	13.4033		AMPD2	5.34558		RHOC	64.4892		DRAM2	12.8203		SLC16A1	10.5695		CHI3L2	5.00836		CD101	3.3366		DRAM2	35.4764
HIPK1	28.3118		SYCP1	1.42069		LINC00623	1.45462		GSTM2	16.0423		GSTM4	19.3671		ENSG00000271810	1.43847		CEPT1	6.64609		LRIG2	12.5944		PIFO	1.18271		TTF2	9.06052		CEPT1	21.6357
OLFML3	32.982		TSHB	2.26105		FCGR1B	14.9911		GSTM3	17.5998		GSTM2	23.0528		PPM1J	2.63816		DENND2D	13.4065		MAGI3	24.3205		OVGP1	3.76855		TRIM45	2.44439		DENND2D	3.10609
TRIM33	58.365		TSPAN2	7.79077		H2BP1	12.4408		CSF1	9.46636		GSTM1	69.4569		SLC16A1	7.31201		CHI3L2	3.35771		PHTF1	10.5455		WDR77	11.5386		VTCN1	42.3275		CHI3L2	146.083
BCAS2	52.1021		VANGL1	15.6826		FAM72B	12.1172		AHCYL1	91.5037		ENSG00000260246	1.39992		LRIG2	8.59124		PIFO	4.32979		RSBN1	8.75268		ATP5PB	40.087		MAN1A2	21.3056		OVGP1	2.24452
DENND2C	1.36923		SLC22A15	3.35236		SRGAP2C	26.6549		STRIP1	13.087		GSTM5	1.69943		MAGI3	22.6421		OVGP1	2.64418		PTPN22	1.71714		C1orf162	14.3986		TENT5C	8.93222		WDR77	32.3713
NRAS	7.23441		ATP1A1	195.301		EMBP1	1.43899		ENSG00000258634	1.9785		GSTM3	32.4146		PHTF1	12.034		WDR77	13.3917		AP4B1	10.4829		ADORA3	3.28397		GDAP2	7.98213		ATP5PB	89.944
CSDE1	147.751		ATP1A1-AS1	3.2319		RNVU1-18	136.863		RBM15	15.996		CSF1	6.05828		RSBN1	9.8596		ATP5PB	40.7859		DCLRE1B	2.74502		RAP1A	27.636		WDR3	30.4749		C1orf162	6.94764
SIKE1	6.31437		CD58	22.5091		H2BP2	32.5024		SLC16A4	19.6846		AHCYL1	91.9897		PTPN22	37.6842		C1orf162	12.7177		HIPK1	33.413		INKA2	2.45959		TBX15	3.02322		TMIGD3	1.94131
SYCP1	1.22585		IGSF3	16.8955		H3-2	22.4908		ENSG00000273373	1.88616		STRIP1	13.4933		AP4B1	10.381		TMIGD3	2.01944		OLFML3	10.8923		DDX20	10.7124		WARS2	9.28323		ADORA3	3.68242
TSPAN2	3.44482		PTGFRN	21.3615		FAM72C	20.8377		LAMTOR5	31.6702		ENSG00000258634	1.92927		DCLRE1B	5.03985		ADORA3	1.3751		TRIM33	56.936		KCND3	1.00855		PHGDH	57.0523		RAP1A	22.7666
NGF	1.09074		CD101	1.66798		LINC02802	1.7792		KCNA3	1.45985		RBM15	16.2887		HIPK1	35.7543		RAP1A	21.4766		BCAS2	26.334		CTTNBP2NL	20.8044		NOTCH2	126.705		INKA2	1.94645
VANGL1	7.02294		TTF2	12.8424		NBPF15	541.459		CD53	76.6606		SLC16A4	17.9227		OLFML3	29.3298		INKA2	1.96658		NRAS	7.32601		ST7L	8.25658		SEC22B	8.5639		DDX20	15.9587
CASQ2	3.96487		TRIM45	5.83897		RNVU1-28	14.5385		LRIF1	17.6524		ENSG00000273373	1.76865		TRIM33	50.987		DDX20	13.9931		CSDE1	132.775		CAPZA1	129.715		ENSG00000223804	1.35031		CTTNBP2NL	26.7296
SLC22A15	2.32417		VTCN1	79.0582		LSP1P5	2.38082		DRAM2	36.1726		LAMTOR5	24.9942		BCAS2	55.5959		CTTNBP2NL	16.3742		SIKE1	5.81376		MOV10	35.3311		NBPF8	76.3744		WNT2B	1.35607
ATP1A1	254.658		MAN1A2	54.4728		SRGAP2B	49.572		CEPT1	8.96211		KCNA3	2.03581		NRAS	14.0309		ST7L	8.29575		TSPAN2	1.13126		RHOC	61.4268		PFN1P2	1.63009		ST7L	12.0686
ATP1A1-AS1	2.41685		TENT5C	1.15172		FAM72D	19.8503		DENND2D	10.9658		CD53	49.508		CSDE1	181.839		CAPZA1	111.946		VANGL1	10.4582		ENSG00000271810	2.8884		PDE4DIPP2	7.58406		CAPZA1	188.918
CD58	26.0769		GDAP2	13.5779		LINC01145	8.09144		CHI3L2	2.05335		LRIF1	23.3243		SIKE1	6.10751		MOV10	56.7046		SLC22A15	2.04256		PPM1J	2.05373		NOTCH2NLR	4.64222		MOV10	30.627
IGSF3	22.8834		WDR3	35.8775		NBPF20	135.896		PIFO	3.40311		DRAM2	27.9187		TSPAN2	1.23321		RHOC	64.4774		ATP1A1	261.551		SLC16A1	10.5474		NBPF26	87.3124		RHOC	58.6746
CD2	5.27679		SPAG17	6.37179		RNVU1-31	17.5465		OVGP1	1.21369		CEPT1	10.9144		NGF	1.32052		PPM1J	3.63948		ATP1A1-AS1	1.79079		LRIG2	11.2764		PPIAL4A	1.2644		PPM1J	1.6581
PTGFRN	39.7106		TBX15	3.29788		NBPF25P	33.2996		WDR77	9.94129		DENND2D	16.0937		VANGL1	15.1357		SLC16A1	6.18018		CD58	16.863		MAGI3	51.4199		FCGR1B	3.83307		TAFA3	1.2367
CD101	1.58162		WARS2	9.97458		GPR89A	241.996		ATP5PB	44.1258		CHI3L2	6.64069		CASQ2	1.48342		LRIG2	14.0981		IGSF3	63.9803		PHTF1	16.7844		FAM72B	5.91413		SLC16A1	12.2089
TTF2	6.81135		WARS2-AS1	1.11271		PDZK1	13.1615		C1orf162	23.9741		PIFO	3.16209		SLC22A15	8.33287		MAGI3	53.0894		CD2	1.96789		RSBN1	8.4703		SRGAP2C	15.3424		LRIG2	10.9491
TRIM45	6.81629		ZNF697	4.3381		CD160	1.57355		TMIGD3	2.29033		OVGP1	2.95493		ATP1A1	263.945		PHTF1	11.3975		PTGFRN	37.268		PTPN22	26.0686		EMBP1	1.16115		MAGI3	22.2734
VTCN1	38.3101		PHGDH	24.7492		RNF115	14.7574		ADORA3	7.96484		WDR77	7.68003		ATP1A1-AS1	1.66489		RSBN1	7.85424		CD101	1.6071		AP4B1	11.8754		RNVU1-18	559.897		PHTF1	4.8647
MAN1A2	23.3444		NOTCH2	88.9683		POLR3C	115.42		RAP1A	28.716		ATP5PB	48.8835		CD58	36.8172		PTPN22	8.47101		TTF2	13.2399		DCLRE1B	4.38718		FAM72C	3.87853		RSBN1	8.32241
TENT5C	1.81016		SEC22B	8.96914		NUDT17	2.97711		INKA2	1.87016		C1orf162	15.81		IGSF3	21.434		AP4B1	9.11692		TRIM45	20.6618		HIPK1	37.4575		RNVU1-15	1.2942		PTPN22	5.07301
GDAP2	8.84796		NBPF8	119.644		PIAS3	37.1742		DDX20	11.213		TMIGD3	1.08521		CD2	9.41647		DCLRE1B	7.15075		VTCN1	66.8584		OLFML3	18.7086		NBPF15	199.252		AP4B1-AS1	1.08731
WDR3	15.8862		PFN1P2	4.91167		ANKRD35	4.20501		KCND3	10.3801		ADORA3	6.13078		PTGFRN	23.3031		HIPK1	53.2001		MAN1A2	18.156		TRIM33	65.4899		RNVU1-28	16.2761		AP4B1	12.6725
TBX15	11.5076		PDE4DIPP2	8.26483		ITGA10	6.50682		CTTNBP2NL	17.2513		RAP1A	21.0193		CD101	1.36183		OLFML3	46.7061		TENT5C	8.87742		BCAS2	54.713		PPIAL4F	1.2644		DCLRE1B	7.65273
WARS2	14.5979		NOTCH2NLR	6.88467		PEX11B	19.1427		ST7L	9.64769		DDX20	10.5321		TTF2	9.78083		TRIM33	647.964		GDAP2	8.19177		DENND2C	1.53311		SRGAP2B	14.2196		HIPK1	31.389
ZNF697	4.79092		NBPF26	47.9921		ENSG00000289565	4.05608		CAPZA1	117.636		KCND3	9.73343		TRIM45	5.8069		BCAS2	507.672		WDR3	16.2503		AMPD1	3.48547		FAM72D	9.34192		OLFML3	18.1121
PHGDH	50.5091		FCGR1B	4.20382		GNRHR2	101.995		MOV10	20.208		CTTNBP2NL	18.0132		VTCN1	21.9182		DENND2C	4.98619		SPAG17	68.1443		NRAS	19.6495		LINC01145	4.17846		TRIM33	57.7556
HMGCS2	511.593		FAM72B	1.64602		RBM8A	153.187		RHOC	57.9869		ST7L	6.03322		MAN1A2	35.5076		AMPD1	1.26457		TBX15	9.03624		CSDE1	209.2		ENSG00000276216	5.53856		BCAS2	69.6237
NOTCH2	146.648		SRGAP2C	13.1094		LIX1L	14.606		ENSG00000271810	2.8372		CAPZA1	124.886		TENT5C	7.22873		NRAS	157.837		WARS2	12.8532		SIKE1	7.34311		NBPF20	43.0044		NRAS	31.2926
SEC22B	10.5274		EMBP1	1.03274		POLR3GL	40.042		PPM1J	2.5811		MOV10	18.2041		GDAP2	10.3295		CSDE1	155.101		ZNF697	5.39229		TSPAN2	2.50883		RNVU1-31	7.81252		CSDE1	166.118
ENSG00000223804	2.13943		RNVU1-18	275.958		TXNIP	117.236		SLC16A1	6.62952		RHOC	40.7695		WDR3	25.8258		SIKE1	5.82328		PHGDH	26.8796		VANGL1	7.33241		NBPF25P	7.39335		SIKE1	12.1556
NBPF8	106.528		H2BP2	4.94642		NBPF10	357.031		LRIG2	9.58265		PPM1J	1.88905		SPAG17	36.4248		TSPAN2	3.05743		NOTCH2	271.635		CASQ2	3.06967		GPR89A	88.2623		TSPAN2	5.63465
PFN1P2	1.6142		H3-2	2.92512		NOTCH2NLA	118.737		MAGI3	27.1084		SLC16A1	6.98518		TBX15	4.28362		VANGL1	18.7786		SEC22B	6.12246		SLC22A15	1.56363		PDZK1	15.6282		VANGL1	17.9472
PDE4DIPP2	12.939		FAM72C	13.2321		PPIAL4H	5.51725		PHTF1	20.7468		LRIG2	12.5431		WARS2	17.5831		SLC22A15	3.95491		NBPF8	146.514		ATP1A1	114.415		RNF115	6.55553		SLC22A15	1.60779
NOTCH2NLR	14.7102		LINC02802	2.84305		RNVU1-29	1859.43		RSBN1	12.083		MAGI3	130.572		ZNF697	3.43464		ATP1A1	225.272		PDE4DIPP2	24.3945		ATP1A1-AS1	1.94275		POLR3C	33.6705		ATP1A1	389.957
NBPF26	209.252		RNVU1-15	1.31552		HYDIN2	8.90163		PTPN22	13.7055		PHTF1	10.3057		PHGDH	4.8105		ATP1A1-AS1	1.93434		NOTCH2NLR	12.0398		CD58	28.1873		PIAS3	23.7047		ATP1A1-AS1	2.21906
LINC00623	1.9194		NBPF15	594.942		NBPF12	541.41		AP4B1	7.89389		RSBN1	9.76091		HMGCS2	97.7211		CD58	23.3264		NBPF26	608.416		IGSF3	14.748		ANKRD35	2.38116		CD58	43.7531
FCGR1B	1.81793		RNVU1-28	26.4708		PRKAB2	8.62835		DCLRE1B	4.28905		PTPN22	10.0116		NOTCH2	246.317		IGSF3	19.7249		FCGR1B	1.21587		CD2	58.7507		ITGA10	4.51579		IGSF3	32.434
H2BP1	1.71579		LSP1P5	2.93325		PDIA3P1	36.1735		HIPK1	35.9157		AP4B1	5.70158		SEC22B	11.1387		CD2	20.3772		FAM72B	2.70511		PTGFRN	20.7803		PEX11B	12.2433		CD2	13.2612
FAM72B	1.33862		SRGAP2B	15.3023		FMO5	4.10814		OLFML3	45.6345		DCLRE1B	3.82066		ENSG00000223804	2.00112		PTGFRN	24.3385		SRGAP2C	14.9799		CD101	6.18112		ENSG00000289565	2.84723		PTGFRN	38.8529
SRGAP2C	18.1045		FAM72D	2.64271		CHD1L	139.26		TRIM33	48.7052		HIPK1	32.5598		NBPF8	120.782		CD101	2.15765		RNVU1-18	18.6379		TTF2	11.7706		GNRHR2	23.1316		CD101	3.91182
RNVU1-18	273.35		LINC01145	14.6057		BCL9	49.6995		BCAS2	46.8802		OLFML3	45.077		PFN1P2	1.81181		TTF2	14.8026		H2BP2	8.2339		TRIM45	3.35035		RBM8A	62.9671		TTF2	26.4305
H2BP2	1.54614		ENSG00000276216	9.07025		ACP6	12.1548		AMPD1	1.59381		TRIM33	45.0656		PDE4DIPP2	19.2372		TRIM45	7.023		H3-2	15.8443		VTCN1	72.7762		LIX1L	6.17994		TRIM45	4.6617
H3-2	4.09071		NBPF20	114.437		GJA5	14.9532		NRAS	24.1667		BCAS2	52.3477		NOTCH2NLR	16.0262		VTCN1	16.7382		FAM72C	8.26205		MAN1A2	54.9977		POLR3GL	25.5873		VTCN1	106.385
FAM72C	3.00193		RNVU1-31	18.5296		GPR89B	54.6226		CSDE1	171.768		DENND2C	1.63812		NBPF26	241.857		MAN1A2	35.4137		NBPF15	930.284		TENT5C	23.8456		TXNIP	196.389		MAN1A2	26.2517
NBPF15	217.527		NBPF25P	20.3335		PDZK1P1	2.0731		SIKE1	8.01963		AMPD1	1.41249		FCGR1B	1.41265		TENT5C	19.0786		RNVU1-28	35.314		GDAP2	13.4352		NBPF10	109.886		TENT5C	6.20241
RNVU1-28	18.0514		GPR89A	210.132		RNVU1-7	274.728		TSPAN2	2.11813		NRAS	16.4982		FAM72B	5.44133		GDAP2	9.85453		SRGAP2B	40.842		WDR3	24.9829		NOTCH2NLA	46.3131		GDAP2	9.4207
SRGAP2B	34.2234		PDZK1	73.3017		NBPF11	376.271		VANGL1	16.7329		CSDE1	155.105		SRGAP2C	21.4276		WDR3	29.5589		FAM72D	4.64764		SPAG17	3.19986		PPIAL4H	12.2225		WDR3	50.6761
FAM72D	8.13374		CD160	4.29092		LINC01138	1.83366		CASQ2	2.99975		SIKE1	6.37527		RNVU1-18	581.501		TBX15	6.83026		LINC01145	17.1341		TBX15	4.73075		RNVU1-29	1677.09		TBX15	3.34198
LINC01145	7.08125		RNF115	14.9856		PDE4DIPP6	1.39352		SLC22A15	6.97265		TSPAN2	2.58458		H2BP2	2.86151		WARS2	11.0295		NBPF20	103.968		WARS2	10.0402		NBPF12	213.155		WARS2	11.3715
NBPF20	73.2174		POLR3C	71.8521		PPIAL4G	3.48473		ATP1A1	149.587		VANGL1	11.4117		H3-2	2.12038		ZNF697	4.07885		NBPF25P	58.3471		ZNF697	2.37196		PRKAB2	3.81325		ZNF697	2.06147
RNVU1-31	3.61029		NUDT17	5.76383		NBPF14	1071.14		ATP1A1-AS1	1.48512		CASQ2	1.61953		FAM72C	1.61865		PHGDH	4.29706		GPR89A	112.679		PHGDH	9.57459		PDIA3P1	10.6696		PHGDH	63.4144
NBPF25P	26.1023		PIAS3	32.4733		NOTCH2NLB	77.6171		CD58	32.262		SLC22A15	1.43282		PPIAL4E	1.60314		NOTCH2	142.077		PDZK1	75.2479		HMGCS2	4.73427		FMO5	2.72994		NOTCH2	194.913
GPR89A	86.47		ANKRD35	3.71126		NUDT4B	12.7548		IGSF3	5.16012		ATP1A1	162.781		NBPF15	269.671		SEC22B	10.5152		RNF115	11.9867		NOTCH2	112.682		CHD1L	45.0072		SEC22B	8.844
PDZK1	111.085		ITGA10	28.1323		PDE4DIP	35.0977		CD2	17.6861		ATP1A1-AS1	2.17684		RNVU1-28	42.5489		NBPF8	228.98		POLR3C	60.3023		SEC22B	9.81748		BCL9	22.4133		NBPF8	122.057
RNF115	8.03849		PEX11B	27.9854		NBPF9	87.033		PTGFRN	25.5418		CD58	24.5303		PPIAL4F	1.16592		PDE4DIPP2	13.3814		NUDT17	3.39808		NBPF8	109.343		ACP6	3.1872		PFN1P2	1.85045
POLR3C	37.0979		ENSG00000289565	1.88119		ENSG00000274265	2.52919		CD101	4.41568		IGSF3	17.4473		SRGAP2B	20.2808		NOTCH2NLR	8.51297		PIAS3	38.1935		PFN1P2	1.35821		GJA5	3.66945		PDE4DIPP2	5.9614
NUDT17	1.78662		GNRHR2	124.782		ENSG00000289614	13.7741		TTF2	8.29374		CD2	23.9631		FAM72D	3.1999		NBPF26	282.256		ITGA10	1.31442		PDE4DIPP2	21.5622		GPR89B	12.2457		NOTCH2NLR	15.9916
PIAS3	48.2758		RBM8A	76.0181		ENSG00000215861	8.05021		TRIM45	1.78234		PTGFRN	26.6802		LINC01145	1.49975		FCGR1B	8.10638		PEX11B	17.6981		NOTCH2NLR	8.9882		PDZK1P1	1.03546		NBPF26	438.295
ANKRD35	1.25757		LIX1L	23.305		NOTCH2NLC	19.3962		MAN1A2	36.7199		CD101	2.28886		PPIAL4D	4.66367		ENSG00000234998	8.76501		ENSG00000289565	4.07549		NBPF26	242.02		RNVU1-7	804.69		ENSG00000287979	3.16149
ITGA10	3.04892		POLR3GL	75.1501		ENSG00000286185	19.8976		TENT5C	13.3925		TTF2	6.77799		ENSG00000276216	1.9152		H2BP1	4.41134		GNRHR2	52.728		PPIAL4A	3.68726		NBPF11	120.418		FCGR1B	3.29522
PEX11B	12.7516		TXNIP	352.512		NBPF19	308.971		GDAP2	10.1016		TRIM45	7.26494		NBPF20	22.3059		FAM72B	3.56485		RBM8A	67.0589		FCGR1B	10.1485		RNVU1-22	1.36014		FAM72B	21.8813
ENSG00000289565	2.36835		NBPF10	171.765		PPIAL4C	3.24544		WDR3	18.2008		VTCN1	27.0222		RNVU1-31	7.42917		SRGAP2C	29.5325		LIX1L	5.5627		ENSG00000234998	1.35673		PPIAL4G	1.27277		SRGAP2C	8.40526
GNRHR2	49.888		NOTCH2NLA	88.1518		LINC00869	1.72111		SPAG17	2.61222		MAN1A2	37.8985		NBPF25P	40.7218		RNVU1-18	128.023		POLR3GL	68.0453		FAM72B	2.82316		NBPF14	352.839		RNVU1-18	302.354
RBM8A	57.0516		SEC22B4P	1.92482		PDE4DIPP7	1.76516		TBX15	5.48325		TENT5C	9.64464		GPR89A	106.38		H2BP2	1.4708		TXNIP	556.321		SRGAP2C	13.7962		NOTCH2NLB	31.2219		FAM72C	1.25956
LIX1L	6.95152		PPIAL4H	22.4201		FCGR1A	69.2079		WARS2	14.5435		GDAP2	9.52577		PDZK1	61.5891		H3-2	2.28012		NBPF10	867.819		RNVU1-18	542.997		NUDT4B	5.51152		NBPF15	60.2048
POLR3GL	53.5247		RNVU1-29	4405.4		H2BC18	1697.63		WARS2-AS1	1.3056		WDR3	18.7738		CD160	1.5341		NBPF15	299.579		NOTCH2NLA	193.101		H2BP2	1.74543		PDE4DIP	9.4104		RNVU1-28	11.4963
TXNIP	358.566		ENSG00000287978	1.6247		H3C13	187.751		ZNF697	2.95705		SPAG17	1.70186		RNF115	9.93544		RNVU1-28	11.4991		SEC22B4P	1.64606		H3-2	3.29408		NBPF9	112.356		SRGAP2B	12.7486
NBPF10	197.184		RNVU1-25	1.35663		H4C14	157.037		PHGDH	6.53726		TBX15	6.32931		POLR3C	50.0673		SRGAP2B	42.5227		PPIAL4H	25.4013		FAM72C	2.21014		ENSG00000274265	2.66244		FAM72D	23.4994
NOTCH2NLA	96.2865		HYDIN2	2.14672		H3C14	18.9006		HMGCS2	9.14172		WARS2	11.9645		NUDT17	1.80481		FAM72D	11.6228		RNVU1-29	816.145		NBPF15	200.79		ENSG00000289614	8.0425		LINC01145	1.02738
PPIAL4H	12.1311		NBPF12	540.335		H2AC18	6160.78		NOTCH2	130.803		HSD3B1	1.26612		PIAS3	77.2062		LINC01145	9.44585		HYDIN2	14.6424		RNVU1-28	18.9859		ENSG00000215861	7.45513		ENSG00000276216	11.9535
RNVU1-29	2593.22		PRKAB2	9.89891		H2BC19P	29.7049		SEC22B	10.233		ZNF697	4.23005		ANKRD35	3.95226		NBPF20	112.668		NBPF12	793.716		SRGAP2B	19.538		NOTCH2NLC	8.62207		NBPF20	92.1393
HYDIN2	5.1324		PDIA3P1	47.367		H2BC20P	3.94492		ENSG00000223804	2.5117		PHGDH	6.52173		ITGA10	6.77846		RNVU1-31	3.06642		PRKAB2	4.74374		FAM72D	4.94747		ENSG00000286185	2.81269		NBPF25P	19.0658
NBPF12	458.9		FMO5	21.619		H2AC19	598.619		NBPF8	96.241		HMGCS2	3.2604		PEX11B	25.3373		NBPF25P	40.966		PDIA3P1	17.5531		LINC01145	3.62476		NBPF19	41.0758		GPR89A	100.39
PRKAB2	5.37557		CHD1L	111.054		H3C15	1050.26		PFN1P2	3.13319		NOTCH2	96.6416		ENSG00000289565	2.51061		GPR89A	98.8422		FMO5	37.4765		ENSG00000276216	1.34598		PPIAL4C	3.37172		PDZK1	19.3101
PDIA3P1	11.7975		LINC00624	2.28218		H4C15	165.442		PDE4DIPP2	8.19298		SEC22B	8.96054		GNRHR2	51.5214		PDZK1	41.6712		CHD1L	41.7803		NBPF20	63.2531		FCGR1A	24.1783		RNF115	6.44435
FMO5	24.8211		BCL9	36.5996		H2BC21	1258.44		NOTCH2NLR	12.155		ENSG00000223804	1.24185		RBM8A	67.0484		CD160	1.01313		BCL9	72.8777		NBPF25P	24.0015		H2BC18	137.294		POLR3C	45.4667
CHD1L	50.5812		ENSG00000289419	1.98709		H2AC20	2642.29		NBPF26	187.113		NBPF8	71.1335		LIX1L	10.4074		RNF115	7.78736		ACP6	11.2678		GPR89A	60.1909		H3C13	18.2126		NUDT17	1.82054
BCL9	32.0379		ACP6	12.0177		H2AC21	65.1787		RNVU1-19	1.10996		PFN1P2	3.31064		POLR3GL	78.2858		POLR3C	30.2915		GJA5	6.55633		PDZK1	38.4817		H4C14	41.3326		PIAS3	10.9844
ACP6	8.08953		GJA5	5.08323		BOLA1	2.36355		FCGR1B	5.42869		PDE4DIPP2	9.36177		TXNIP	283.39		NUDT17	3.33845		GPR89B	32.3354		CD160	1.96027		H2AC18	2117.79		PEX11B	14.7057
GJA5	12.9397		GPR89B	47.0423		SV2A	1.7007		H2BP1	1.57518		NOTCH2NLR	5.1442		NBPF10	676.827		PIAS3	16.0097		PDZK1P1	1.33728		RNF115	7.95386		H2BC19P	14.2775		ENSG00000289565	1.50832
GPR89B	17.358		PDZK1P1	14.6451		SF3B4	168.344		FAM72B	4.06419		NBPF26	82.8207		NOTCH2NLA	177.918		ITGA10	2.11486		RNVU1-7	29.4283		POLR3C	33.7261		H2BC20P	2.61954		GNRHR2	32.3619
PDZK1P1	1.85152		RNVU1-7	1630.6		MTMR11	17.1377		SRGAP2C	11.2204		ENSG00000287979	1.57171		SEC22B4P	1.73774		PEX11B	12.0015		NBPF11	694.933		NUDT17	1.22142		H2AC19	58.9841		RBM8A	76.9608
RNVU1-7	562.174		NBPF11	243.143		OTUD7B	24.1603		RNVU1-18	101.159		LINC00623	1.14561		PPIAL4H	24.1928		ENSG00000289565	2.51446		LINC01138	3.13163		PIAS3	17.8814		H3C15	441.719		LIX1L	4.53516
NBPF11	212.868		LINC01138	3.72168		VPS45	31.1057		H3-2	1.61084		FCGR1B	6.38552		RNVU1-29	2215.24		GNRHR2	57.379		NBPF14	2222.46		ITGA10	4.0904		H4C15	42.0717		POLR3GL	25.9229
LINC01138	2.26807		ENSG00000272824	2.45543		PLEKHO1	13.5314		FAM72C	4.21809		H2BP1	1.82141		HYDIN2	4.87591		RBM8A	57.0374		NOTCH2NLB	160.294		PEX11B	12.4149		H2BC21	273.793		TXNIP	100.077
PDE4DIPP6	1.66822		PDE4DIPP6	6.25428		ANP32E	145.917		NBPF15	125.963		FAM72B	2.75731		NBPF12	365.53		LIX1L	8.12743		NUDT4B	18.9498		GNRHR2	44.4547		H2AC20	523.049		RNVU1-6	1.14963
NBPF14	574.832		RNVU1-27	1.31552		APH1A	137.329		RNVU1-28	71.2068		SRGAP2C	15.5715		PRKAB2	3.61093		POLR3GL	14.1621		PDE4DIP	38.9543		RBM8A	38.9138		H2AC21	7.08943		NBPF10	199.344
NOTCH2NLB	48.3991		NBPF14	681.599		C1orf54	15.1488		SRGAP2B	15.0254		RNVU1-18	322.725		PDIA3P1	8.13507		TXNIP	236.655		NBPF9	395.076		LIX1L	7.95782		BOLA1	1.68086		NOTCH2NLA	88.8313
NUDT4B	21.0415		NOTCH2NLB	29.4834		CIART	16.103		FAM72D	2.60106		ENSG00000232721	2.11841		FMO5	10.495		NBPF10	247.358		ENSG00000274265	3.29923		POLR3GL	44.8743		SF3B4	80.3916		PPIAL4H	6.69813
PDE4DIP	19.5881		NUDT4B	6.70491		MRPS21	97.4555		LINC01145	9.85586		H3-2	2.01996		CHD1L	55.5485		NOTCH2NLA	58.7648		ENSG00000289614	29.6678		TXNIP	160.955		MTMR11	8.40718		RNVU1-29	1775.03
NBPF9	122.475		PDE4DIP	20.7266		PRPF3	191.026		ENSG00000276216	1.60257		FAM72C	5.16599		BCL9	38.122		RNVU1-29	1215.84		ENSG00000215861	24.7897		NBPF10	207.76		OTUD7B	5.45775		RNVU1-25	2.35675
ENSG00000274265	6.13041		NBPF9	171.123		RPRD2	54.4856		NBPF20	41.8748		PPIAL4E	1.2059		ACP6	6.84355		HYDIN2	2.07544		NOTCH2NLC	18.184		NOTCH2NLA	42.1646		VPS45	14.6877		HYDIN2	1.40199
ENSG00000289614	19.4433		ENSG00000274265	11.8875		TARS2	46.2219		RNVU1-31	5.65133		NBPF15	273.023		GJA5	8.79225		NBPF12	706.171		ENSG00000286185	6.32347		SEC22B4P	1.16816		PLEKHO1	11.7418		NBPF12	313.944
ENSG00000215861	34.6889		ENSG00000289614	16.491		ECM1	25.5462		NBPF25P	16.9041		RNVU1-28	64.2657		GPR89B	21.9655		PRKAB2	2.69407		NBPF19	547.297		PPIAL4H	9.42301		ANP32E	125.815		RNVU1-8	1.33716
ENSG00000272755	1.19765		ENSG00000215861	48.6034		ADAMTSL4	7.32444		GPR89A	89.9319		SRGAP2B	30.5296		PDZK1P1	1.71867		PDIA3P1	11.7644		PPIAL4C	16.9342		RNVU1-29	3051.99		APH1A	42.3641		PRKAB2	4.38545
NOTCH2NLC	11.4117		NOTCH2NLC	30.0331		MCL1	172.655		PDZK1	55.0111		FAM72D	4.68076		RNVU1-7	578.124		FMO5	1.00847		LINC00869	1.99195		HYDIN2	2.54689		C1orf54	12.6948		PDIA3P1	7.25666
ENSG00000286185	11.8271		ENSG00000286185	6.5231		ENSA	14.6315		CD160	1.93719		LINC01145	32.0073		NBPF11	318.911		CHD1L	31.1312		PDE4DIPP7	2.80627		NBPF12	502.273		MRPS21	46.1251		FMO5	1.95345
NBPF19	194.753		NBPF19	230.55		GOLPH3L	67.8408		RNF115	11.6072		ENSG00000276216	9.90437		PPIAL4G	3.22751		BCL9	25.0811		FCGR1A	7.01728		PRKAB2	2.7088		PRPF3	209.041		CHD1L	32.9649
PPIAL4C	15.2474		PPIAL4C	38.5568		HORMAD1	90.3646		POLR3C	29.7017		NBPF20	41.9953		RNVU1-27	1.34257		ACP6	6.63577		H2BC18	2041.8		PDIA3P1	15.8873		RPRD2	27.4409		BCL9	5.95609
LINC00869	5.34206		LINC00869	1.4695		CTSS	37.3847		NUDT17	1.73394		RNVU1-31	4.88978		NBPF14	1801.02		GJA5	6.07968		H3C13	117.312		FMO5	6.13996		TARS2	15.8032		ACP6	2.21664
PDE4DIPP7	7.06521		PDE4DIPP7	4.33247		CTSK	46.9246		PIAS3	22.2159		NBPF25P	22.4511		NOTCH2NLB	108.463		GPR89B	18.4703		H4C14	151.709		CHD1L	31.4192		ECM1	27.0106		GJA5	3.66988
FCGR1A	16.014		FCGR1A	60.9884		ARNT	87.3309		ITGA10	5.52349		GPR89A	87.8208		NUDT4B	10.5227		PDZK1P1	3.27459		H2AC18	4630.05		BCL9	20.8038		ADAMTSL4	7.8684		GPR89B	18.1886
H2BC18	537.329		H2BC18	185.129		SETDB1	84.113		PEX11B	15.429		PDZK1	261.272		PDE4DIP	25.4758		RNVU1-7	626.316		H2BC19P	282.288		ACP6	2.80396		MCL1	96.6809		RNVU1-7	744.963
H3C13	69.9756		ENSG00000233030	1.31719		CERS2	92.6654		ENSG00000289565	1.23576		CD160	2.1637		NBPF9	257.302		NBPF11	166.785		H2BC20P	5.02109		GJA5	2.65156		ENSG00000289457	1.18342		NBPF11	144.401
H4C14	61.7039		H3C13	19.2068		MINDY1	34.2763		GNRHR2	50.5302		RNF115	13.3424		ENSG00000274265	3.51052		NBPF14	807.156		H2AC19	4614.76		GPR89B	16.6613		ENSA	10.3327		RNVU1-22	1.20089
H3C14	21.065		H4C14	20.6311		PRUNE1	54.6295		RBM8A	44.033		POLR3C	34.246		ENSG00000289614	13.5216		NOTCH2NLB	31.5443		H3C15	652.195		PDZK1P1	1.81179		GOLPH3L	26.6447		PPIAL4G	1.24861
H2AC18	3583.47		H2AC18	619.009		BNIPL	14.0519		LIX1L	9.52131		NUDT17	1.86671		ENSG00000215861	64.7149		NUDT4B	22.5418		H4C15	153.079		RNVU1-7	404.4		HORMAD1	49.5786		RNVU1-27	2.28533
H2BC19P	45.8046		H2BC19P	18.479		C1orf56	2.62246		POLR3GL	47.2365		PIAS3	44.5751		NOTCH2NLC	32.1415		PDE4DIP	11.6387		H2BC21	3123.82		NBPF11	241.46		CTSS	39.5741		NBPF14	883.628
H2BC20P	5.62142		H2BC20P	8.98239		CDC42SE1	44.3119		TXNIP	148.666		ANKRD35	2.45268		ENSG00000286185	10.5886		NBPF9	101.217		H2AC20	1405.86		LINC01138	1.50526		CTSK	68.8381		NOTCH2NLB	36.7551
H2AC19	267.057		H2AC19	594.681		MLLT11	14.0396		NBPF10	163.726		ITGA10	4.0377		NBPF19	377.634		ENSG00000274265	1.81655		H2AC21	85.1309		PDE4DIPP6	1.4393		ARNT	35.6345		NUDT4B	8.85237
H3C15	349.929		H3C15	102.454		GABPB2	6.97003		NOTCH2NLA	57.1587		PEX11B	20.6049		PPIAL4C	6.9955		ENSG00000289614	5.38814		BOLA1	3.52361		NBPF14	670.749		SETDB1	36.6569		PDE4DIP	6.23964
H4C15	65.5773		H4C15	19.7065		SEMA6C	10.7185		SEC22B4P	1.2012		ENSG00000289565	1.22198		FCGR1A	25.4419		ENSG00000215861	9.68654		SF3B4	97.7144		NOTCH2NLB	22.2005		CERS2	43.8077		NBPF9	128.208
H2BC21	590.566		H2BC21	194.564		TNFAIP8L2	2.83999		PPIAL4H	2.31705		GNRHR2	46.0341		H2BC18	331.67		NOTCH2NLC	5.73658		MTMR11	30.9997		NUDT4B	20.775		MINDY1	10.288		ENSG00000274265	1.01058
H2AC20	773.412		H2AC20	824.742		SCNM1	61.0084		RNVU1-29	3334.28		RBM8A	57.5709		H3C13	44.6355		ENSG00000286185	4.20966		OTUD7B	47.1164		PDE4DIP	19.0694		PRUNE1	19.9266		ENSG00000289614	4.89714
H2AC21	38.1223		H2AC21	10.0451		LYSMD1	53.0744		HYDIN2	4.70025		LIX1L	7.83639		H4C14	34.5616		NBPF19	272.157		VPS45	38.3947		NBPF9	92.6242		BNIPL	10.9602		ENSG00000215861	5.75001
BOLA1	2.19999		BOLA1	2.52569		VPS72	206.71		NBPF12	192.486		POLR3GL	39.6629		H2AC18	694.289		PPIAL4C	34.7393		PLEKHO1	6.52818		ENSG00000274265	3.59188		C1orf56	1.19657		NOTCH2NLC	13.1002
SF3B4	83.0948		SF3B4	143.624		PIP5K1A	159.69		PRKAB2	2.22368		TXNIP	218.727		H2BC19P	12.9406		LINC00869	1.73589		ANP32E	27.8017		ENSG00000289614	12.1313		CDC42SE1	20.2365		ENSG00000286185	9.27995
MTMR11	12.6728		MTMR11	21.8152		PSMD4	298.608		PDIA3P1	9.03255		NBPF10	188.177		H2BC20P	2.68306		PDE4DIPP7	1.0122		CA14	1.46427		ENSG00000215861	25.2394		MLLT11	1.16102		NBPF19	180.849
OTUD7B	13.7249		OTUD7B	14.637		ZNF687	26.5999		FMO5	8.61148		NOTCH2NLA	76.5879		H2AC19	695.893		FCGR1A	33.8373		APH1A	78.2371		NOTCH2NLC	9.01161		GABPB2	5.77487		PPIAL4C	6.45005
VPS45	22.8633		ENSG00000285184	2.58003		PI4KB	107.172		CHD1L	30.6856		PPIAL4H	9.49646		H3C15	116.535		H2BC18	538.834		C1orf54	9.37381		ENSG00000286185	2.655		SEMA6C	5.13892		FCGR1A	32.7211
PLEKHO1	5.37183		VPS45	41.9273		RFX5	38.6631		BCL9	21.5784		RNVU1-29	3224.46		H4C15	39.2209		H3C13	185.77		CIART	3.61389		NBPF19	164.23		TNFAIP8L2	1.29084		H2BC18	156.243
ANP32E	30.2203		PLEKHO1	5.64835		SELENBP1	2.74375		ACP6	4.12675		HYDIN2	6.47427		H2BC21	218.685		H4C14	175.597		MRPS21	61.9904		PPIAL4C	25.1963		SCNM1	14.1315		H3C13	14.4721
APH1A	47.1751		ANP32E	73.0058		PSMB4	357.966		GJA5	6.34228		NBPF12	360.65		H2AC20	599.326		H2AC18	4251.24		PRPF3	344.744		LINC00869	1.94155		LYSMD1	16.4755		H4C14	391.537
C1orf54	5.52793		APH1A	98.1866		POGZ	153.565		GPR89B	15.838		PRKAB2	4.36421		H2AC21	14.2631		H2BC19P	132.093		RPRD2	66.6409		FCGR1A	38.0723		VPS72	80.1994		H3C14	2.16713
CIART	1.92978		C1orf54	10.2548		CGN	99.1559		PDZK1P1	1.56653		PDIA3P1	13.6324		BOLA1	1.59206		H2BC20P	10.2296		TARS2	65.8706		H2BC18	257.079		PIP5K1A	60.7242		H2AC18	10087.4
MRPS21	27.7435		CIART	24.9136		ENSG00000252840	2.28383		RNVU1-7	1370.45		FMO5	15.0284		SF3B4	81.1866		H2AC19	236.614		ECM1	63.2008		H3C13	27.2199		PSMD4	91.4323		H2BC19P	12.893
PRPF3	161.582		MRPS21	74.3794		TUFT1	85.8856		NBPF11	113.849		CHD1L	31.67		MTMR11	18.9449		H3C15	1232.96		ADAMTSL4	8.07876		H4C14	38.5481		ZNF687	11.8691		H2BC20P	2.28356
RPRD2	26.8095		PRPF3	161.19		SNX27	19.1043		PDE4DIPP6	1.42807		BCL9	34.5618		OTUD7B	16.7407		H4C15	165.422		MCL1	166.666		H2AC18	1564.73		PI4KB	34.6771		H2AC19	1316.6
TARS2	32.4238		RPRD2	57.9822		MRPL9	254.166		NBPF14	494.11		ACP6	4.90032		VPS45	27.386		H2BC21	590.741		ENSA	22.7433		H2BC19P	29.8697		RFX5	33.7308		H3C15	3307.46
ECM1	24.7962		TARS2	37.3916		OAZ3	3.10557		NOTCH2NLB	43.9988		GJA5	2.85704		PLEKHO1	12.3143		H2AC20	1221.35		GOLPH3L	58.3859		H2BC20P	2.58668		SELENBP1	16.7099		H4C15	403.584
ADAMTSL4-AS2	2.54388		ECM1	8.85038		ENSG00000249602	3.44368		NUDT4B	17.9663		GPR89B	20.2799		ANP32E	64.1529		H2AC21	31.8735		CTSS	12.7056		H2AC19	280.465		PSMB4	99.3348		H2BC21	1238.06
ADAMTSL4	12.7428		ADAMTSL4	7.72805		ENSG00000268288	9.25948		PDE4DIP	13.8151		PDZK1P1	2.0633		APH1A	55.3332		BOLA1	1.80711		CTSK	38.0713		H3C15	242.844		POGZ	67.166		H2AC20	2966.64
ADAMTSL4-AS1	1.19319		ADAMTSL4-AS1	2.04132		TDRKH	47.0992		NBPF9	102.948		RNVU1-7	154.377		C1orf54	16.3091		SF3B4	71.3464		ARNT	96.1806		H4C15	40.3719		CGN	21.0444		H2AC21	39.0737
MCL1	135.535		MCL1	178.302		C2CD4D	1.3873		ENSG00000274265	7.79728		NBPF11	135.253		CIART	6.22041		MTMR11	14.6292		SETDB1	103.898		H2BC21	328.52		TUFT1	19.9611		BOLA1	3.61336
ENSA	17.4881		ENSA	21.5463		THEM4	18.347		ENSG00000289614	13.8421		LINC01138	5.25764		MRPS21	60.9192		OTUD7B	16.6884		CERS2	223.624		H2AC20	604.774		SNX27	7.83964		SF3B4	90.1761
GOLPH3L	33.2602		ENSG00000288880	2.40732		S100A10	842.001		ENSG00000215861	39.2745		ENSG00000272824	1.81431		PRPF3	151.417		VPS45	21.1401		ANXA9	69.3356		H2AC21	13.7829		MRPL9	47.9856		MTMR11	9.11359
CTSS	11.9975		GOLPH3L	73.7641		S100A11	1298.76		NOTCH2NLC	22.9397		PDE4DIPP6	9.00244		RPRD2	36.6171		PLEKHO1	11.8156		MINDY1	160.608		SF3B4	48.8798		TDRKH	7.31797		OTUD7B	6.24509
CTSK	115.335		HORMAD1	88.822		HRNR	89.3645		ENSG00000286185	1.844		PPIAL4G	2.42777		TARS2	34.2205		ANP32E	48.0573		PRUNE1	37.0073		MTMR11	6.12931		C2CD4D	1.00677		VPS45	17.9251
ARNT	53.7176		CTSS	57.18		FLG	38.8113		NBPF19	100.679		RNVU1-27	2.77722		ECM1	55.9415		APH1A	58.2099		BNIPL	137.899		OTUD7B	7.49965		THEM5	1.74733		PLEKHO1	4.03872
SETDB1	43.2955		CTSK	37.1318		FLG2	1.42376		PPIAL4C	13.5364		NBPF14	638.375		ADAMTSL4	9.76401		C1orf54	16.1361		C1orf56	4.99267		VPS45	14.4261		THEM4	5.74105		ANP32E	145.131
CERS2	87.7355		ARNT	89.6115		LORICRIN	1.58492		PDE4DIPP7	1.33691		NOTCH2NLB	26.6756		ADAMTSL4-AS1	1.62034		CIART	11.4735		CDC42SE1	37.9886		PLEKHO1	14.3026		S100A10	64.0416		APH1A	55.2645
ANXA9	11.9394		SETDB1	85.8676		PGLYRP3	2.65576		FCGR1A	43.7389		NUDT4B	12.2991		MCL1	127.442		MRPS21	39.98		MLLT11	1.61976		ANP32E	35.7578		S100A11	627.795		C1orf54	24.1984
MINDY1	27.6497		CERS2	74.3092		PGLYRP4	3.65332		H2BC18	187.838		PDE4DIP	14.366		RN7SL473P	1.48177		PRPF3	138.37		GABPB2	14.9688		APH1A	26.1342		TCHH	2.41515		CIART	6.55158
PRUNE1	21.28		ANXA9	4.97033		S100A9	609.961		H3C13	34.7804		NBPF9	143.422		RN7SL600P	1.48177		RPRD2	39.1958		SEMA6C	6.99092		C1orf54	13.9748		HRNR	13.3727		MRPS21	61.9668
BNIPL	39.3274		MINDY1	35.0281		S100A8	11.2577		H4C14	48.2656		ENSG00000274265	27.0983		ENSA	20.3348		TARS2	39.1869		TNFAIP8L2	1.52817		CIART	4.53556		FLG	9.60631		PRPF3	162.253
C1orf56	3.06252		PRUNE1	56.8443		S100A7	1.01503		H2AC18	1029.76		ENSG00000289614	31.8389		GOLPH3L	43.3215		ECM1	72.8147		SCNM1	21.1444		MRPS21	38.2984		S100A9	109.566		RPRD2	25.5236
CDC42SE1	39.4819		BNIPL	66.0185		S100A6	464.856		H2BC19P	4.54172		ENSG00000215861	43.3969		HORMAD1	1.01027		ADAMTSL4	20.1134		LYSMD1	64.0164		PRPF3	110.344		S100A12	1.10073		TARS2	41.1786
MLLT11	2.11204		C1orf56	3.60208		S100A4	156.961		H2BC20P	4.54774		ENSG00000272755	1.21657		CTSS	24.9247		MCL1	105.295		VPS72	101.231		RPRD2	27.0565		S100A8	36.1895		ECM1	26.2609
GABPB2	11.7639		CDC42SE1	43.1371		S100A3	2.053		H2AC19	120.972		NOTCH2NLC	18.803		CTSK	314.348		ENSA	12.0579		PIP5K1A	251.06		TARS2	19.0152		S100A7	3.95449		ADAMTSL4	3.51754
SEMA6C	6.04798		MLLT11	1.70466		S100A2	28.0264		H3C15	237.788		ENSG00000286185	6.4408		ARNT	55.9995		GOLPH3L	16.5544		PSMD4	234.416		ECM1	10.0546		S100A6	180.334		MCL1	63.8163
TNFAIP8L2	1.60695		GABPB2	17.799		S100A16	24.2158		H4C15	49.3513		NBPF19	126.786		SETDB1	48.4049		CTSS	21.7387		ZNF687	37.166		ADAMTSL4	5.49446		S100A4	34.0855		ENSG00000289457	1.39315
SCNM1	13.8123		SEMA6C	13.2469		S100A14	11.0096		H2BC21	137.731		PPIAL4C	48.5375		CERS2	97.4745		CTSK	46.2439		PI4KB	133.07		ADAMTSL4-AS1	1.13876		S100A2	1.58845		ENSA	10.327
LYSMD1	40.4033		TNFAIP8L2	2.5305		S100A13	22.0385		H2AC20	466.599		LINC00869	16.4095		ANXA9	11.0484		ARNT	55.7838		RFX5	73.0029		MCL1	82.7215		S100A16	4.77049		GOLPH3L	28.7843
VPS72	57.1085		SCNM1	20.1499		S100A1	10.6639		H2AC21	21.8185		PDE4DIPP7	9.0311		MINDY1	31.9871		SETDB1	65.4613		SELENBP1	99.9219		ENSA	8.62854		S100A14	2.34111		HORMAD1	16.1807
PIP5K1A	105.507		LYSMD1	36.9124		ENSG00000272030	4.60232		BOLA1	1.07843		FCGR1A	39.4981		PRUNE1	37.0611		CERS2	112.78		PSMB4	136.195		GOLPH3L	21.1533		S100A13	12.4309		CTSS	49.6258
PSMD4	151.445		VPS72	107.607		CHTOP	16.8674		SV2A	2.45938		H2BC18	389.748		BNIPL	13.987		ANXA9	42.6702		POGZ	307.897		HORMAD1	1.42001		S100A1	1.23333		CTSK	33.8823
ZNF687	19.9422		PIP5K1A	131.14		SNAPIN	18.3188		SF3B4	54.4451		ENSG00000233030	1.00236		C1orf56	4.39229		MINDY1	22.7704		CGN	83.2824		CTSS	41.6108		ENSG00000272030	2.93773		ARNT	34.6202
PI4KB	54.7718		PSMD4	154.694		ILF2	606.397		MTMR11	11.3926		H3C13	39.571		CDC42SE1	33.8852		PRUNE1	33.2633		TUFT1	76.3305		CTSK	50.2791		CHTOP	18.3172		SETDB1	57.2139
RFX5	54.2414		ZNF687	21.4864		INTS3	74.4964		OTUD7B	12.257		H4C14	56.1822		MLLT11	1.56129		BNIPL	3.72978		SNX27	10.4259		ARNT	35.227		SNAPIN	16.2585		CERS2	156.866
SELENBP1	124.321		PI4KB	82.81		SLC27A3	7.1546		VPS45	16.2825		H2AC18	655.123		GABPB2	10.1252		C1orf56	3.95594		MRPL9	73.2258		SETDB1	39.8975		ILF2	511.425		ANXA9	7.68826
PSMB4	125.463		RFX5	55.2777		GATAD2B	63.3265		PLEKHO1	13.5898		H2BC19P	19.1569		SEMA6C	4.69819		CDC42SE1	19.772		OAZ3	2.08342		CERS2	42.0814		NPR1	2.04832		MINDY1	17.8025
POGZ	101.442		SELENBP1	50.7369		ENSG00000284738	1.17614		ANP32E	48.9247		H2BC20P	7.63144		TNFAIP8L2	2.39124		GABPB2	9.12584		TDRKH	15.86		ANXA9	16.3107		INTS3	54.1047		PRUNE1	25.6883
CGN	32.9207		PSMB4	182.178		DENND4B	20.1707		APH1A	43.9258		H2AC19	666.553		SCNM1	20.0213		SEMA6C	3.78737		RORC	33.7696		MINDY1	12.3361		SLC27A3	6.69516		BNIPL	15.196
TUFT1	46.9814		POGZ	167.015		CRTC2	54.3706		C1orf54	37.4376		H3C15	180.024		LYSMD1	35.7283		SCNM1	15.908		C2CD4D	1.0379		PRUNE1	12.8257		GATAD2B	43.0134		CDC42SE1	23.6576
MIR554	2.64325		CGN	43.8484		SLC39A1	16.8173		CIART	4.4568		H4C15	63.4414		VPS72	58.395		LYSMD1	26.3678		THEM5	1.66279		BNIPL	13.8968		DENND4B	22.9377		GABPB2	5.56038
SNX27	12.416		TUFT1	47.3246		ENSG00000285779	1.13127		MRPS21	35.8988		H2BC21	243.235		PIP5K1A	125.23		VPS72	67.3517		THEM4	13.1028		C1orf56	1.2079		CRTC2	44.2558		SEMA6C	1.79531
MRPL9	54.8337		ENSG00000232536	1.23799		CREB3L4	11.5309		PRPF3	58.7659		H2AC20	597.153		PSMD4	158.095		PIP5K1A	124.328		S100A10	52.3002		CDC42SE1	20.9117		SLC39A1	14.213		TNFAIP8L2	4.23319
OAZ3	4.21733		SNX27	30.1347		JTB	137.973		RPRD2	30.3891		H2AC21	25.1249		ZNF687	17.9699		PSMD4	166.84		S100A11	383.72		MLLT11	1.88101		CREB3L4	19.2424		SCNM1	26.8022
ENSG00000268288	2.29937		MRPL9	121.629		RAB13	119.456		TARS2	21.4644		SV2A	1.50801		PI4KB	59.421		ZNF687	21.8882		TCHH	2.23405		GABPB2	5.72656		JTB	62.7515		LYSMD1	27.1383
TDRKH	16.6444		OAZ3	1.63978		RPS27	652.144		ECM1	22.7291		SF3B4	90.5593		RFX5	61.6426		PI4KB	57.4004		HRNR	16.9412		SEMA6C	2.61451		RAB13	91.751		VPS72	98.5452
RORC	15.0556		ENSG00000268288	6.11141		TPM3	175.92		ADAMTSL4	8.02608		MTMR11	20.1208		SELENBP1	82.6255		RFX5	48.7988		FLG	30.2057		TNFAIP8L2	3.22662		RPS27	259.138		PIP5K1A	94.2525
THEM4	7.99871		TDRKH	26.3439		C1orf43	88.0685		MCL1	99.7573		OTUD7B	12.9205		PSMB4	140.733		SELENBP1	37.905		SPRR1B	1.81926		SCNM1	13.88		TPM3	102.495		PSMD4	201.147
S100A10	104.142		RORC	8.95953		UBAP2L	321.869		RN7SL600P	1.54986		VPS45	25.3217		POGZ	104.16		PSMB4	143.709		SPRR2B	2.14182		LYSMD1	19.4916		C1orf43	55.7849		ZNF687	11.8955
S100A11	518.321		C2CD4D	1.02336		SNORA58B	14.509		ENSA	14.1461		PLEKHO1	8.27794		CGN	21.9984		POGZ	133.51		S100A9	17.9686		VPS72	32.8314		UBAP2L	216.531		PI4KB	62.8927
HRNR	17.3138		THEM4	19.0871		HAX1	243.17		GOLPH3L	49.232		ANP32E	41.9473		ENSG00000252840	1.02558		CGN	95.1855		S100A8	6.49999		PIP5K1A	61.5825		SNORA58B	8.6359		RFX5	53.0644
FLG	42.4539		ENSG00000285651	1.28139		ATP8B2	12.5756		CTSS	52.3825		APH1A	48.2916		TUFT1	83.5143		ENSG00000252840	1.1641		S100A7	64.2175		PSMD4	81.2693		HAX1	105.178		SELENBP1	37.209
S100A9	238.843		S100A10	103.704		UBE2Q1	118.637		CTSK	68.1042		C1orf54	25.1672		ENSG00000232536	1.05287		TUFT1	73.4628		S100A6	113.822		ZNF687	8.64093		ATP8B2	14.9398		PSMB4	307.52
S100A8	35.2196		S100A11	497.165		ADAR	433.776		ARNT	58.2855		CIART	9.44953		MIR554	1.15377		SNX27	10.9841		S100A4	21.5974		PI4KB	37.9224		IL6R	5.92346		POGZ	88.9529
S100A7A	2.80808		HRNR	78.5151		PMVK	50.2989		SETDB1	31.3924		MRPS21	48.3445		SNX27	16.1527		CELF3	2.72827		S100A2	3.0177		RFX5	73.2794		UBE2Q1	68.3947		CGN	22.4846
S100A7	95.3745		FLG	30.0912		PBXIP1	50.4067		CERS2	100.207		PRPF3	138.667		MRPL9	65.4388		RIIAD1	3.36956		S100A16	28.0892		SELENBP1	32.4268		ADAR	208.85		TUFT1	27.0801
S100A6	118.121		FLG2	1.6772		PYGO2	9.60404		ANXA9	13.4894		RPRD2	45.0754		OAZ3	1.26708		MRPL9	46.8933		S100A14	35.0221		PSMB4	74.2157		KCNN3	1.31118		SNX27	7.8751
S100A4	41.7555		S100A9	24.4335		SHC1	41.0521		MINDY1	17.1699		TARS2	24.8784		TDRKH	8.80963		TDRKH	6.74046		S100A13	42.1062		POGZ	72.152		PMVK	37.1887		MRPL9	87.6602
S100A16	16.3599		S100A8	19.8546		CKS1B	57.0957		PRUNE1	20.9679		ECM1	34.1636		RORC	14.4125		RORC	8.95129		S100A1	31.3255		CGN	10.7068		PBXIP1	35.766		TDRKH	24.956
S100A14	11.4589		S100A6	167.21		FLAD1	62.6811		BNIPL	4.30682		ADAMTSL4	5.87764		THEM4	12.023		THEM5	4.00668		ENSG00000272030	1.06843		TUFT1	22.3209		PYGO2	7.92624		RORC	10.2703
S100A13	17.7489		S100A4	10.8989		ENSG00000289103	2.70081		C1orf56	2.35699		ADAMTSL4-AS1	1.5562		S100A10	87.559		THEM4	7.93812		CHTOP	20.9924		SNX27	8.06791		SHC1	35.3117		C2CD4D	4.77198
S100A1	1.47952		S100A16	4.72148		ZBTB7B	42.8281		CDC42SE1	18.9174		MCL1	105.502		S100A11	405.843		S100A10	105.722		SNAPIN	26.512		MRPL9	41.7843		CKS1B	36.4117		C2CD4D-AS1	6.70695
ENSG00000272030	4.49402		S100A14	3.31455		DCST2	2.06147		MLLT11	1.64237		ENSG00000289457	2.53952		HRNR	23.7191		S100A11	225.488		ILF2	196.878		OAZ3	1.20972		FLAD1	29.3827		THEM5	4.05986
CHTOP	12.1801		S100A13	48.388		ADAM15	37.9745		GABPB2	5.70877		ENSA	16.9398		FLG	13.5238		HRNR	22.9407		NPR1	2.04667		TDRKH	8.34679		ZBTB7B	17.5388		THEM4	11.6869
SNAPIN	17.1175		S100A1	72.9982		EFNA4	23.8085		SEMA6C	4.10778		GOLPH3L	33.8459		S100A9	3.28614		FLG	5.46409		INTS3	283.356		RORC	2.41279		DCST2	6.50153		S100A10	108.243
ILF2	233.139		ENSG00000272030	3.70691		ENSG00000251246	3.94519		TNFAIP8L2	4.48202		CTSS	32.3158		S100A6	149.888		LCE1A	1.60926		SLC27A3	16.2345		THEM4	6.97966		ADAM15	32.8714		S100A11	918.297
NPR1	1.84472		CHTOP	21.9376		EFNA3	4.65224		SCNM1	10.6482		CTSK	70.6188		S100A4	59.1278		S100A9	27.4265		GATAD2B	60.911		S100A10	42.3056		EFNA4	23.3588		HRNR	4.26853
INTS3	64.8097		SNAPIN	18.9588		EFNA1	198.69		LYSMD1	16.0013		ARNT	56.0188		S100A3	3.02917		S100A8	5.07972		ENSG00000284738	2.30134		S100A11	240.363		ENSG00000251246	8.60727		FLG	3.05071
SLC27A3	5.48945		ILF2	273.702		SLC50A1	59.52		VPS72	37.5666		SETDB1	48.6669		S100A16	21.6185		S100A6	71.4719		DENND4B	36.2106		HRNR	24.9477		EFNA3	7.68928		S100A9	36.5234
GATAD2B	41.6972		NPR1	1.75332		DPM3	52.8732		PIP5K1A	70.1673		CERS2	91.6385		S100A14	55.7714		S100A4	47.5781		CRTC2	50.3348		FLG	18.8262		EFNA1	36.1493		S100A8	5.92494
DENND4B	15.4244		INTS3	86.4136		KRTCAP2	166.074		PSMD4	98.1734		ANXA9	58.9333		S100A13	22.4423		S100A16	47.8945		SLC39A1	25.9261		FLG2	1.27974		SLC50A1	37.8718		S100A7	156.729
CRTC2	32.4293		SLC27A3	2.59917		TRIM46	4.69764		ZNF687	8.98386		MINDY1	33.8747		S100A1	1.24288		S100A14	56.3145		CREB3L4	104.663		S100A9	5.43401		DPM3	29.0102		S100A6	321.353
SLC39A1	19.4733		GATAD2B	52.3984		MUC1	22.9771		PI4KB	27.2134		PRUNE1	28.7127		ENSG00000272030	5.88489		S100A13	45.1038		JTB	112.569		S100A7	2.56271		KRTCAP2	95.5173		S100A4	33.2835
CREB3L4	91.6666		ENSG00000284738	2.29185		THBS3-AS1	2.04914		RFX5	48.6707		BNIPL	43.7309		CHTOP	16.1467		ENSG00000272030	2.14708		RAB13	158.77		S100A6	55.7963		TRIM46	1.81367		S100A2	1.09758
JTB	91.9465		DENND4B	17.4653		THBS3	33.7906		SELENBP1	24.7969		C1orf56	2.81463		SNAPIN	19.4217		CHTOP	13.7457		RPS27	627.224		S100A4	21.888		MUC1	164.804		S100A16	63.29
ENSG00000285641	2.03279		CRTC2	37.3619		MTX1	49.5261		PSMB4	88.8437		CDC42SE1	31.1591		ILF2	263.605		SNAPIN	26.0231		TPM3	137.438		S100A16	18.9457		THBS3-AS1	1.35102		S100A14	47.2457
RAB13	109.304		SLC39A1	15.9528		GBAP1	40.4473		POGZ	71.1601		MLLT11	3.27579		NPR1	1.90121		ILF2	161.922		CFAP141	1.19343		S100A14	43.1577		THBS3	37.6921		S100A13	32.9264
RPS27	322.456		ENSG00000282386	1.07002		GBA	186.703		CGN	16.4463		GABPB2	8.06624		INTS3	99.2277		NPR1	1.0917		C1orf43	120.746		S100A13	22.2708		MTX1	21.9268		S100A1	44.0549
TPM3	103.107		CREB3L4	17.7269		FAM189B	20.4992		TUFT1	16.5623		SEMA6C	5.25598		SLC27A3	4.07005		INTS3	70.3507		UBAP2L	269.626		S100A1	4.93258		GBAP1	27.3917		ENSG00000272030	2.50433
C1orf43	62.7252		JTB	84.9494		SCAMP3	71.3093		MIR554	1.93087		TNFAIP8L2	3.6604		GATAD2B	33.3341		SLC27A3	11.63		SNORA58B	2.36581		ENSG00000272030	2.36333		GBA	160.918		CHTOP	16.5915
UBAP2L	167.206		RAB13	91.724		CLK2	231.37		SNX27	8.77402		SCNM1	14.0042		DENND4B	19.4991		GATAD2B	32.8724		HAX1	185.428		CHTOP	8.80136		FAM189B	19.4281		SNAPIN	16.9027
SNORA58B	8.08523		RPS27	738.808		HCN3	4.53642		MRPL9	45.3821		LYSMD1	26.4476		CRTC2	37.2692		DENND4B	31.9845		ATP8B2	25.8984		SNAPIN	8.92851		SCAMP3	34.1475		ILF2	616.653
HAX1	124.494		TPM3	88.6803		FDPS	126.754		ENSG00000268288	1.43972		VPS72	56.9555		SLC39A1	24.5847		CRTC2	31.7973		IL6R	2.61767		ILF2	141.087		CLK2	110.507		NPR1	3.35047
ATP8B2	18.6937		C1orf43	124.546		RUSC1-AS1	3.67127		TDRKH	4.29554		PIP5K1A	88.7235		ENSG00000273026	1.06759		SLC39A1	20.3725		SHE	1.78545		NPR1	3.8984		HCN3	2.59312		INTS3	63.6572
IL6R	2.2152		UBAP2L	234.635		RUSC1	16.5252		RORC	4.32335		PSMD4	134.583		CREB3L4	79.1594		CREB3L4	28.7231		TDRD10	1.30793		INTS3	43.5506		FDPS	76.9051		SLC27A3	10.6161
SHE	2.83559		SNORA58B	45.4869		ASH1L	156.532		THEM4	7.73573		ZNF687	13.6951		JTB	125.336		JTB	71.5994		UBE2Q1	112.344		SLC27A3	4.86692		RUSC1-AS1	2.15607		GATAD2B	37.814
TDRD10	1.09403		HAX1	255.31		ASH1L-IT1	1.10113		S100A10	99.0926		PI4KB	38.0889		ENSG00000285641	1.88283		RAB13	54.3841		CHRNB2	4.95041		GATAD2B	28.1761		RUSC1	9.50845		ENSG00000284738	2.44023
UBE2Q1	79.9409		ATP8B2	9.643		ASH1L-AS1	19.4638		S100A11	380.153		RFX5	46.3272		RAB13	136.168		RPS27	161.312		ADAR	398.652		ENSG00000284738	2.4392		ASH1L	123.852		DENND4B	25.1353
ADAR	204.371		IL6R	1.4464		MSTO1	92.3969		TCHH	1.07476		SELENBP1	30.0573		RPS27	553.918		TPM3	89.6636		KCNN3	1.47874		DENND4B	19.261		ASH1L-AS1	13.9456		CRTC2	28.2653
KCNN3	2.40087		SHE	3.47694		YY1AP1	218.656		HRNR	13.2829		PSMB4	105.881		TPM3	139.395		C1orf43	79.5776		PMVK	140.966		CRTC2	19.882		MSTO1	46.6869		SLC39A1	21.9815
PMVK	81.7982		TDRD10	8.58295		DAP3	102.575		FLG	14.9459		POGZ	115.739		C1orf43	97.3213		UBAP2L	236.232		PBXIP1	100.97		SLC39A1	7.58204		ENSG00000287839	2.54419		CREB3L4	22.1544
PBXIP1	71.8886		UBE2Q1	119.979		GON4L	148.432		S100A9	3.88196		CGN	39.7741		UBAP2L	194.716		SNORA58B	6.47105		PYGO2	13.8307		CREB3L4	23.0147		YY1AP1	199.43		JTB	82.4385
PYGO2	7.9182		CHRNB2	2.60163		SYT11	1.99912		S100A8	1.0402		TUFT1	47.9748		SNORA58B	5.70099		HAX1	190.552		SHC1	129.419		JTB	51.3696		DAP3	56.3411		ENSG00000285641	1.54722
SHC1	72.3502		ADAR	270.856		RIT1	19.4855		S100A6	168.564		ENSG00000232536	2.61355		HAX1	155.184		ATP8B2	41.9519		CKS1B	30.3187		RAB13	68.0236		GON4L	67.1222		RAB13	74.292
CKS1B	19.8808		PMVK	52.2072		KHDC4	140.976		S100A4	58.6854		SNX27	15.2327		ATP8B2	15.5857		IL6R	4.71486		FLAD1	43.0307		RPS27	281.989		SYT11	1.97801		RPS27	451.725
FLAD1	26.9599		PBXIP1	73.5559		SNORA80E	27.0058		S100A2	1.01914		MRPL9	41.8738		IL6R	4.15379		SHE	1.33779		LENEP	1.54263		TPM3	90.8879		RIT1	10.5238		TPM3	150.1
ZBTB7B	55.3215		PYGO2	8.20493		SCARNA4_1	120.115		S100A16	13.7306		TDRKH	7.2444		SHE	1.93897		UBE2Q1	65.5621		ZBTB7B	62.1969		C1orf43	40.408		KHDC4	106.412		C1orf43	76.687
DCST2	14.2672		SHC1	39.3428		ARHGEF2	55.4726		S100A14	48.0465		RORC	5.83614		UBE2Q1	69.9995		ADAR	255.308		DCST2	30.4882		UBAP2L	121.136		SNORA80E	15.587		UBAP2L	198.566
DCST1	2.4901		CKS1B	38.2639		SSR2	123.543		S100A13	31.4516		THEM4	9.56185		ADAR	235.25		KCNN3	1.77505		DCST1	1.76343		SNORA58B	3.43422		SCARNA4_1	40.0392		HAX1	167.571
ADAM15	89.2088		FLAD1	27.3553		UBQLN4	42.633		S100A1	4.22115		S100A10	110.598		KCNN3	2.17468		PMVK	59.9757		ADAM15	95.3178		HAX1	89.5729		ARHGEF2	51.1693		ATP8B2	7.49494
EFNA4	19.3796		LENEP	4.46015		LAMTOR2	98.673		ENSG00000272030	2.72594		S100A11	492.487		PMVK	56.3759		PBXIP1	28.5987		EFNA4	24.5728		ATP8B2	27.5425		SSR2	48.4432		IL6R	7.97635
ENSG00000251246	20.1313		ZBTB7B	8.24567		RAB25	74.6726		CHTOP	12.5883		HRNR	23.7235		PBXIP1	49.8156		PYGO2	6.34792		ENSG00000251246	18.0637		IL6R	2.12308		UBQLN4	24.3286		SHE	1.10018
EFNA3	22.3643		DCST2	5.26571		MEX3A	35.9383		SNAPIN	15.0906		FLG	22.1635		PYGO2	8.94803		SHC1	48.5578		EFNA3	4.46874		SHE	1.54972		LAMTOR2	52.8532		UBE2Q1	90.9401
EFNA1	100.211		ADAM15	18.2477		LMNA	139.117		ILF2	130.271		S100A9	4.39848		SHC1	67.8807		CKS1B	22.0284		EFNA1	116.365		TDRD10	1.15066		RAB25	54.6183		ADAR	171.907
SLC50A1	81.7645		EFNA4	14.7643		SEMA4A	15.0326		NPR1	4.19239		S100A8	3.85726		CKS1B	9.32485		FLAD1	26.496		SLC50A1	66.8249		UBE2Q1	45.8136		MEX3A	26.6644		KCNN3	1.34483
DPM3	29.1012		ENSG00000251246	1.56234		SLC25A44	7.36161		INTS3	47.5673		S100A7	12.2575		FLAD1	30.3707		LENEP	1.37779		DPM3	29.7437		ADAR	191.242		LMNA	59.5301		PMVK	46.6646
KRTCAP2	55.4209		EFNA3	2.84724		PMF1-BGLAP	11.5938		SLC27A3	9.72566		S100A6	128.718		ZBTB7B	38.4476		ZBTB7B	18.3444		KRTCAP2	114.308		KCNN3	2.09503		SEMA4A	17.4562		PBXIP1	18.6043
TRIM46	4.14243		EFNA1	88.5286		PMF1	27.7974		GATAD2B	21.446		S100A4	19.376		DCST2	8.72824		DCST2	4.25764		ENSG00000273088	1.28187		PMVK	24.3937		SLC25A44	4.52383		PYGO2	7.87298
MUC1	1595.57		SLC50A1	25.7411		PAQR6	1.20192		DENND4B	10.6256		S100A2	1.25972		ADAM15	79.4378		ADAM15	33.6458		TRIM46	14.3023		PBXIP1	33.797		PMF1-BGLAP	6.78585		SHC1	35.7366
THBS3-AS1	2.36757		DPM3	17.6231		SMG5	84.4034		CRTC2	19.298		S100A16	35.5602		EFNA4	14.7154		EFNA4	10.3019		MUC1	1193.06		PYGO2	3.99409		PMF1	12.838		CKS1B	72.2736
THBS3	49.0707		KRTCAP2	79.42		TMEM79	10.928		SLC39A1	11.5989		S100A14	65.8476		ENSG00000251246	5.52748		EFNA3	1.22878		THBS3-AS1	5.24323		SHC1	39.5127		PAQR6	3.07953		FLAD1	40.2975
MTX1	29.9471		TRIM46	3.78288		GLMP	38.0177		CREB3L4	17.2461		S100A13	33.3446		EFNA3	2.44999		EFNA1	82.2282		THBS3	74.887		CKS1B	11.6431		SMG5	56.4655		LENEP	1.0331
GBAP1	25.4788		MUC1	30.2854		CCT3	362.022		JTB	66.9786		S100A1	3.66745		EFNA1	87.0237		SLC50A1	100.364		MTX1	41.1255		FLAD1	18.5551		TMEM79	8.52197		ZBTB7B	27.2034
GBA	214.822		THBS3-AS1	2.82978		MEF2D	23.3669		RAB13	81.1261		ENSG00000272030	1.84775		SLC50A1	51.3577		DPM3	14.351		GBAP1	61.6371		ZBTB7B	16.2413		GLMP	21.9633		DCST2	12.5243
FAM189B	10.8475		THBS3	44.7925		IQGAP3	53.2672		RPS27	444.296		CHTOP	18.5537		DPM3	25.8208		KRTCAP2	47.6654		GBA	243.958		DCST2	2.94031		CCT3	178.394		DCST1	1.41715
SCAMP3	45.0976		MTX1	25.2311		NAXE	30.9587		TPM3	81.4727		SNAPIN	18.0488		KRTCAP2	90.811		MUC1	174.368		FAM189B	29.1649		ADAM15	30.7869		MEF2D	20.0227		DCST1-AS1	1.14684
CLK2	176.313		GBAP1	20.413		GPATCH4	56.5369		CFAP141	1.3751		ILF2	175.565		ENSG00000273088	1.76513		THBS3-AS1	3.32627		SCAMP3	78.3293		EFNA4	8.29822		IQGAP3	62.6976		ADAM15	76.7447
HCN3	3.5102		GBA	186.655		NES	13.8506		C1orf43	71.6809		NPR1	3.12312		TRIM46	2.80998		THBS3	44.6		CLK2	327.907		ENSG00000251246	1.79291		NAXE	15.8578		EFNA4	18.749
FDPS	101.828		FAM189B	16.7848		CRABP2	588.974		UBAP2L	94.1271		INTS3	82.2402		MUC1	1771.46		MTX1	44.934		HCN3	8.61084		EFNA3	4.40465		GPATCH4	22.934		ENSG00000251246	9.4089
RUSC1-AS1	4.71514		SCAMP3	49.0208		ISG20L2	31.3211		SNORA58B	22.489		SLC27A3	5.96888		THBS3-AS1	3.22773		GBAP1	23.5561		FDPS	71.048		EFNA1	13.2314		NES	7.07589		EFNA3	7.27392
RUSC1	8.53792		CLK2	136.004		METTL25B	12.7646		HAX1	102.722		GATAD2B	31.6268		THBS3	26.3069		GBA	227.839		RUSC1-AS1	5.94816		SLC50A1	18.9616		CRABP2	168.347		EFNA1	70.9746
ASH1L	142.387		HCN3	2.4823		MRPL24	58.9834		ATP8B2	31.9269		DENND4B	14.0678		MTX1	30.846		FAM189B	10.8334		RUSC1	18.9499		DPM3	7.2586		ISG20L2	16.7028		SLC50A1	48.3436
ASH1L-IT1	1.13282		FDPS	81.3539		HDGF	258.335		IL6R	3.27467		CRTC2	26.6841		GBAP1	22.2163		SCAMP3	36.7594		ASH1L	292.978		KRTCAP2	27.4713		METTL25B	9.13063		DPM3	28.4932
ASH1L-AS1	21.474		RUSC1-AS1	4.78447		PRCC	39.4629		SHE	2.00422		SLC39A1	14.4384		GBA	201.698		CLK2	162.464		ASH1L-AS1	38.4786		TRIM46	2.02634		MRPL24	24.0629		KRTCAP2	181.471
MSTO1	64.9916		RUSC1	13.1884		ENSG00000287624	1.90927		UBE2Q1	37.6257		CREB3L4	27.4756		FAM189B	15.94		HCN3	3.02376		MSTO1	121.846		MUC1	183.631		HDGF	112.118		TRIM46	1.41415
ENSG00000287839	1.2093		ASH1L	295.527		SH2D2A	2.2052		ADAR	159.32		JTB	69.8804		SCAMP3	43.18		FDPS	60.4269		YY1AP1	423.016		THBS3	20.0709		PRCC	27.2763		MUC1	216.809
YY1AP1	178.842		ASH1L-IT1	1.45353		ARHGEF11	79.2014		KCNN3	1.47211		RAB13	95.0298		CLK2	155.121		RUSC1-AS1	4.36241		DAP3	98.2851		MTX1	10.2936		SH2D2A	3.03473		THBS3-AS1	3.47006
DAP3	74.3704		ASH1L-AS1	32.0718		ETV3	21.5872		PMVK	29.969		RPS27	638.107		HCN3	2.87287		RUSC1	9.14431		GON4L	310.984		ENSG00000236263	1.64455		PEAR1	1.37208		THBS3	41.7618
GON4L	134.493		MSTO1	88.8539		KIRREL1	19.3011		PBXIP1	28.3027		TPM3	106.473		FDPS	56.3939		ASH1L	144.012		SYT11	2.08001		GBAP1	14.4353		ARHGEF11	34.235		MTX1	31.4808
SYT11	1.76285		ENSG00000287839	5.94804		CD1A	20.7703		PYGO2	5.00846		C1orf43	74.7432		RUSC1-AS1	4.25281		ASH1L-AS1	11.8026		RIT1	20.1591		GBA	63.9723		ETV3	9.87		GBAP1	46.8746
RIT1	13.9088		YY1AP1	292.995		CD1C	1.61607		SHC1	30.5453		UBAP2L	168.016		RUSC1	15.4049		MSTO1	105.719		KHDC4	276.787		FAM189B	8.46718		FCRL5	2.39104		GBA	262.498
KHDC4	130.381		DAP3	111.227		CD1E	1.38087		CKS1B	18.2987		SNORA58B	9.26592		ASH1L	156.11		YY1AP1	185.304		SNORA80E	21.1368		SCAMP3	17.4045		KIRREL1	14.5671		FAM189B	19.3266
SNORA80E	16.6698		GON4L	139.666		MNDA	12.221		FLAD1	11.3229		HAX1	111.637		ASH1L-AS1	17.2698		DAP3	89.2229		SCARNA4_1	95.5194		CLK2	97.0794		CD1A	3.01013		SCAMP3	58.523
SCARNA4_1	83.9231		RIT1	30.8551		IFI16	137.848		ZBTB7B	5.2112		ATP8B2	24.1426		MSTO1	84.0756		GON4L	113.476		ARHGEF2	175.536		HCN3	1.28483		CD1C	1.66147		CLK2	147.513
ARHGEF2	43.7733		KHDC4	143.361		FCER1A	17.7844		DCST2	2.29366		IL6R	2.44992		YY1AP1	206.065		SYT11	2.13501		SSR2	91.6863		FDPS	32.5355		CD1E	1.16319		HCN3	4.53456
SSR2	63.5493		SNORA80E	80.8035		DUSP23	37.3808		ADAM15	21.988		SHE	1.07482		DAP3	99.0051		RIT1	18.4008		UBQLN4	44.692		RUSC1-AS1	2.5239		MNDA	8.38351		FDPS	116.532
UBQLN4	21.3855		SCARNA4_1	274.717		SLAMF8	6.33837		EFNA4	7.29952		UBE2Q1	48.7771		GON4L	114.528		KHDC4	99.1579		LAMTOR2	131.427		RUSC1	3.78371		PYHIN1	6.03729		RUSC1-AS1	6.22032
LAMTOR2	118.14		ARHGEF2	54.7462		CFAP45	1.47097		EFNA1	25.8567		CHRNB2	1.34388		SYT11	1.81682		SNORA80E	10.0946		RAB25	128.49		ASH1L	111.858		IFI16	196.843		RUSC1	11.3719
RAB25	72.8153		SSR2	101.554		TAGLN2	107.37		SLC50A1	35.8053		ADAR	164.663		RIT1	17.2809		SCARNA4_1	41.2529		MEX3A	8.22558		ASH1L-AS1	11.9464		AIM2	1.09662		ASH1L	92.8268
MEX3A	2.41265		UBQLN4	23.7515		IGSF9	29.5449		DPM3	10.7284		PMVK	40.7021		KHDC4	97.2258		ARHGEF2	22.5622		LMNA	145.105		MSTO1	52.291		ACKR1	1.21677		ASH1L-AS1	18.1614
LMNA	131.941		LAMTOR2	104.047		PIGM	12.1376		KRTCAP2	60.022		PBXIP1	35.8764		SNORA80E	11.3188		SSR2	33.0253		SEMA4A	53.91		ENSG00000287839	1.60754		FCER1A	2.29123		MSTO1	82.0814
SEMA4A	14.3159		RAB25	73.8314		IGSF8	15.6062		TRIM46	1.7788		PYGO2	6.37837		SCARNA4_1	57.1117		UBQLN4	17.1558		SLC25A44	7.03676		YY1AP1	150.704		DUSP23	14.3308		ENSG00000287839	2.39606
SLC25A44	5.28867		MEX3A	37.4611		PEA15	53.4728		MUC1	141.513		SHC1	50.948		ARHGEF2	35.4319		LAMTOR2	89.9046		PMF1-BGLAP	28.4367		DAP3	61.4187		FCRL6	2.23354		YY1AP1	154.685
PMF1-BGLAP	5.54373		LMNA	112.356		DCAF8	23.5788		THBS3-AS1	1.1372		CKS1B	15.4216		SSR2	73.2801		RAB25	41.61		PMF1	48.6455		GON4L	102.203		SLAMF8	9.50794		DAP3	101.256
PMF1	27.5569		SEMA4A	25.8382		ENSG00000258465	47.143		THBS3	27.566		FLAD1	16.6753		UBQLN4	20.1334		MEX3A	3.8913		BGLAP	1.33506		SYT11	2.9142		TAGLN2	139.057		GON4L	89.1509
PAQR6	5.94861		SLC25A44	9.2116		PEX19	63.1821		MTX1	20.05		LENEP	1.41239		LAMTOR2	162.435		LMNA	122.743		PAQR6	4.19508		RIT1	15.1521		IGSF9	11.3576		SYT11	1.5645
SMG5	72.0335		PMF1-BGLAP	5.17324		COPA	154.014		GBAP1	5.23186		ZBTB7B	15.6775		RAB25	81.842		SEMA4A	14.5387		SMG5	129.786		KHDC4	68.4118		PIGM	12.1517		RIT1	13.2137
TMEM79	7.83908		PMF1	21.1892		NCSTN	188.239		GBA	93.0629		DCST2	4.58839		MEX3A	2.58798		SLC25A44	5.98189		TMEM79	10.8771		SNORA80E	6.8183		IGSF8	13.47		KHDC4	71.1282
GLMP	23.6377		PAQR6	3.34467		VANGL2	44.0266		FAM189B	7.69583		ADAM15	15.9556		LMNA	88.6396		PMF1	23.6978		GLMP	25.816		SCARNA4_1	34.056		PEA15	37.3293		SNORA80E	2.75241
CCT3	234.094		SMG5	69.7957		CD84	2.75392		SCAMP3	20.9122		EFNA4	11.9391		SEMA4A	23.4251		PAQR6	5.2157		CCT3	263.711		ARHGEF2	38.1722		DCAF8	18.5182		SCARNA4_1	2.94594
MEF2D	45.0821		TMEM79	9.30668		CD48	2.653		CLK2	47.0503		ENSG00000251246	1.97897		SLC25A44	6.59136		SMG5	86.091		MEF2D	67.5061		SSR2	39.9582		ENSG00000258465	42.5484		ARHGEF2	61.4946
IQGAP3	15.7325		GLMP	38.428		SLAMF7	1.61612		FDPS	41.5797		EFNA3	4.12512		PMF1-BGLAP	7.69945		TMEM79	5.18318		IQGAP3	34.3607		UBQLN4	11.4639		PEX19	43.6552		SSR2	61.4181
NAXE	12.872		CCT3	255.035		F11R	44.4148		RUSC1-AS1	2.2406		EFNA1	52.7031		PMF1	22.3722		GLMP	18.3641		NAXE	21.0459		LAMTOR2	48.4574		COPA	76.7538		UBQLN4	38.0575
GPATCH4	30.9025		TSACC	1.46005		ENSG00000270149	35.5862		RUSC1	6.98772		SLC50A1	45.5794		PAQR6	4.20117		CCT3	169.583		GPATCH4	59.4711		RAB25	29.0353		NCSTN	117.316		LAMTOR2	122.47
ENSG00000229953	1.11588		MEF2D	25.4792		TSTD1	4.0525		ASH1L	97.0527		DPM3	14.9187		SMG5	71.8367		TSACC	3.38269		BCAN	1.08038		MEX3A	4.48795		VANGL2	45.7277		RAB25	94.549
NES	10.3907		IQGAP3	11.7674		USF1	70.9903		ASH1L-AS1	20.0495		KRTCAP2	65.0298		TMEM79	8.5848		RHBG	4.86694		ENSG00000272405	1.24825		LMNA	44.9785		SLAMF6	5.28801		MEX3A	18.0502
CRABP2	364.758		NAXE	21.0342		ARHGAP30	20.3434		MSTO1	29.6042		TRIM46	2.07235		GLMP	25.3371		MEF2D	28.3674		ENSG00000229953	12.3097		SEMA4A	12.4621		CD84	3.81861		LMNA	163.435
ISG20L2	15.8201		GPATCH4	35.2612		NECTIN4	63.0305		YY1AP1	104.413		MUC1	460.819		CCT3	220.435		IQGAP3	23.7759		NES	10.3725		SLC25A44	4.20538		SLAMF1	2.0492		SEMA4A	8.63201
METTL25B	16.6819		NES	90.8512		KLHDC9	2.96366		DAP3	61.3704		THBS3-AS1	3.29449		TSACC	2.0861		NAXE	17.33		CRABP2	509.387		PMF1-BGLAP	2.00983		CD48	8.00619		SLC25A44	5.73918
MRPL24	87.578		CRABP2	265.307		PFDN2	163.244		GON4L	62.237		THBS3	29.9349		MEF2D	41.3505		GPATCH4	27.9566		ISG20L2	33.9348		PMF1	14.7653		SLAMF7	7.44504		PMF1-BGLAP	11.9827
HDGF	162.883		ISG20L2	23.2046		NIT1	14.1942		SYT11	3.45187		MTX1	20.5595		IQGAP3	9.33149		NES	13.2768		METTL25B	53.1004		PAQR6	3.81369		CD244	1.07178		PMF1	24.9142
PRCC	27.4467		METTL25B	18.0142		DEDD	25.0646		RIT1	12.9452		GBAP1	11.5579		NAXE	23.044		CRABP2	625.13		MRPL24	106.68		SMG5	51.3371		F11R	43.2063		PAQR6	6.92778
ENSG00000287624	1.84145		MRPL24	74.5945		UFC1	141.963		KHDC4	38.8883		GBA	105.893		GPATCH4	31.2664		ISG20L2	19.379		HDGF	189.687		TMEM79	6.00762		ENSG00000270149	22.8795		SMG5	83.1438
PEAR1	1.66871		HDGF	95.2372		ENSG00000224985	2.6032		SNORA80E	39.9141		FAM189B	12.3842		ENSG00000229953	1.75349		METTL25B	20.9869		PRCC	52.7951		GLMP	13.1419		TSTD1	3.30036		TMEM79	10.509
ARHGEF11	58.1163		PRCC	49.9063		USP21	30.5368		SCARNA4_1	73.1317		SCAMP3	28.2883		NES	7.57909		MRPL24	63.6404		ENSG00000287624	1.63443		CCT3	146.538		USF1	29.618		GLMP	20.6411
ETV3	7.56677		ENSG00000287624	2.36278		PPOX	27.8583		ARHGEF2	18.2759		CLK2	116.69		CRABP2	79.9494		HDGF	120.043		PEAR1	1.25206		MEF2D	21.0325		ARHGAP30	29.8133		CCT3	319.21
KIRREL1	14.8065		SH2D2A	1.34685		B4GALT3	24.0735		SSR2	41.0183		HCN3	1.43167		ISG20L2	18.9793		PRCC	38.6033		ARHGEF11	177.114		IQGAP3	16.0949		NECTIN4	67.1256		MEF2D	17.7526
CD1C	1.14303		NTRK1	1.25107		ADAMTS4	2.6722		UBQLN4	8.73366		FDPS	41.3811		METTL25B	18.804		ENSG00000287624	2.00719		ETV3	13.0245		TTC24	1.19377		KLHDC9	1.92436		IQGAP3	128.191
MNDA	3.55044		INSRR	2.50454		NDUFS2	84.9343		LAMTOR2	83.6381		RUSC1-AS1	4.33349		MRPL24	83.7741		SH2D2A	1.05692		KIRREL1	6.21264		NAXE	7.5433		PFDN2	78.402		NAXE	18.7738
PYHIN1	1.18961		ARHGEF11	73.9873		FCER1G	42.5588		RAB25	28.2051		RUSC1	5.95463		HDGF	141.181		NTRK1	1.23187		MNDA	1.90666		GPATCH4	22.9334		NIT1	12.7202		GPATCH4	46.5742
IFI16	50.0889		ETV3	22.2983		TOMM40L	10.3928		MEX3A	1.96866		ASH1L	125.715		PRCC	44.0491		PEAR1	1.63838		IFI16	27.3493		ENSG00000272405	1.06302		DEDD	16.1235		NES	30.0011
ACKR1	2.53029		KIRREL1	10.7675		SDHC	190.415		LMNA	63.4007		ASH1L-IT1	1.79001		ENSG00000287624	1.60758		ARHGEF11	51.6811		ACKR1	1.06944		NES	15.2944		UFC1	68.2827		CRABP2	610.577
FCER1A	3.77542		MNDA	2.35819		ENSG00000289106	1.09624		SEMA4A	7.73375		ASH1L-AS1	14.3084		SH2D2A	2.9708		ETV3	7.6105		FCER1A	1.93326		CRABP2	213.958		USP21	14.9207		ISG20L2	31.1889
DUSP23	35.5927		PYHIN1	1.77561		CFAP126	8.92286		SLC25A44	5.0325		MSTO1	38.2597		PEAR1	1.88446		FCRL5	2.16729		DUSP23	29.7628		ISG20L2	15.6607		PPOX	8.74506		METTL25B	19.7524
FCRL6	1.04269		IFI16	170.401		FCGR2A	54.0436		PMF1-BGLAP	7.73115		ENSG00000287839	2.00185		ARHGEF11	65.8133		FCRL2	1.24282		ENSG00000256029	1.27111		METTL25B	8.94117		B4GALT3	18.3075		MRPL24	62.068
SLAMF8	2.15585		DUSP23	41.9948		ENSG00000289273	5.04345		PMF1	11.5117		YY1AP1	156.596		ETV3	10.0408		KIRREL1	9.66241		SNHG28	1.73504		MRPL24	25.2586		ADAMTS4	3.53218		HDGF	125.009
VSIG8	1.53535		FCRL6	3.85146		HSPA6	22.623		SMG5	30.3348		DAP3	70.6889		FCRL3	1.04752		MNDA	11.9825		VSIG8	1.85829		HDGF	77.1643		NDUFS2	42.6701		PRCC	27.0467
CFAP45	19.9627		ENSG00000256029	2.07681		FCGR3A	140.992		TMEM79	1.95634		GON4L	84.7001		FCRL1	2.07504		PYHIN1	5.80983		ENSG00000272668	1.30793		PRCC	21.7216		FCER1G	36.661		ENSG00000287624	1.36821
TAGLN2	143.778		SNHG28	2.97422		FCGR2C	48.2156		GLMP	12.0158		SYT11	2.3876		KIRREL1	10.7779		IFI16	92.6419		CFAP45	51.6857		SH2D2A	3.24083		TOMM40L	5.71003		SH2D2A	1.88691
IGSF9	18.339		ENSG00000272668	3.77285		FCGR2B	7.36315		CCT3	124.103		RIT1	13.7597		CD1A	1.22457		AIM2	1.07606		TAGLN2	152.483		PEAR1	1.74705		PCP4L1	1.51879		PEAR1	1.02375
PIGM	11.1889		TAGLN2	78.6868		DUSP12	34.4829		MEF2D	19.2193		KHDC4	73.6547		CD1C	1.45143		FCER1A	2.05042		IGSF9	79.7466		ARHGEF11	26.6544		SDHC	151.006		ARHGEF11	37.3965
IGSF8	28.2273		IGSF9	10.7271		ATF6	32.909		IQGAP3	13.4445		SNORA80E	15.888		CD1E	1.40778		DUSP23	19.1549		SLAMF9	2.82484		ETV3	4.78172		ENSG00000289106	1.42362		ETV3	12.2001
CASQ1	1.64697		PIGM	36.1459		OLFML2B	16.2278		NAXE	16.3039		SCARNA4_1	41.1702		MNDA	5.25095		SLAMF8	1.74066		PIGM	14.5834		FCRL5	10.3464		CFAP126	13.105		FCRL5	1.36689
PEA15	53.1443		IGSF8	34.7531		NOS1AP	12.1432		GPATCH4	16.6599		ARHGEF2	38.5666		PYHIN1	1.87571		SNHG28	1.3337		IGSF8	62.9969		FCRL3	12.0927		FCGR2A	50.6877		KIRREL1	13.5561
DCAF8	39.5503		PEA15	48.1178		ENSG00000254706	7.23179		BCAN	1.30319		SSR2	45.976		IFI16	76.7845		CFAP45	9.61947		ATP1A4	1.84707		FCRL2	14.8051		ENSG00000289273	3.3366		CD1C	1.23531
ENSG00000258465	102.177		DCAF8	63.2344		SPATA46	1.8241		ENSG00000272405	1.4095		UBQLN4	30.0854		ACKR1	1.52521		TAGLN2	93.153		CASQ1	14.0961		FCRL1	19.6675		HSPA6	21.0369		MNDA	7.6347
PEX19	96.6295		ENSG00000258465	66.7044		C1orf226	2.15409		NES	21.1064		LAMTOR2	92.5296		DUSP23	27.4561		IGSF9	4.69781		PEA15	35.8082		KIRREL1	8.00968		FCGR3A	77.3062		PYHIN1	2.00229
COPA	103.953		DCAF8-DT	1.18483		UHMK1	32.0852		CRABP2	152.557		RAB25	62.1299		SLAMF8	3.62469		PIGM	5.66272		DCAF8	72.3461		CD1C	4.52645		FCGR2C	94.1938		IFI16	32.836
NCSTN	157.538		PEX19	211.35		UAP1	46.6892		ISG20L2	10.2448		MEX3A	4.77987		CFAP45	5.01739		IGSF8	15.4244		ENSG00000258465	182.378		CD1E	4.94685		FCGR2B	11.5996		ACKR1	1.0743
VANGL2	12.1015		COPA	131.018		DDR2	21.0526		METTL25B	8.8909		LMNA	83.4894		TAGLN2	180.686		ATP1A2	1.21771		PEX19	142.431		MNDA	13.1467		ENSG00000234211	1.15713		DUSP23	18.2384
CD84	1.32519		NCSTN	215.537		HSD17B7	9.72727		MRPL24	41.3924		SEMA4A	18.1713		IGSF9	10.4304		CASQ1	3.49717		COPA	104.071		PYHIN1	16.9805		DUSP12	18.7243		SLAMF8	5.16141
CD48	2.02752		VANGL2	82.9484		RGS4	2.64265		HDGF	62.6876		SLC25A44	4.77532		PIGM	13.1253		PEA15	37.1755		NCSTN	154.293		IFI16	131.1		ATF6	21.7091		CFAP45	4.37797
F11R	71.8654		F11R	66.5849		RGS5	3.12785		PRCC	19.5108		PMF1-BGLAP	7.05338		IGSF8	28.7588		DCAF8	34.1544		VANGL2	66.7357		AIM2	6.22641		OLFML2B	53.3544		TAGLN2	265.473
ENSG00000270149	37.8107		ENSG00000270149	39.6849		NUF2	12.3253		ENSG00000287624	1.34516		PMF1	20.8209		CASQ1	3.69721		ENSG00000258465	82.1009		CD84	1.02557		ACKR1	4.06584		NOS1AP	9.18988		IGSF9	13.6071
TSTD1	11.8714		TSTD1	11.3336		PBX1	9.37213		SH2D2A	1.00177		PAQR6	2.8063		PEA15	93.0434		PEX19	78.204		CD48	1.18654		FCER1A	2.6727		ENSG00000254706	6.92964		PIGM	8.03665
USF1	69.6297		USF1	46.6457		MGST3	30.071		PEAR1	1.42587		SMG5	42.6794		DCAF8	35.1002		COPA	59.3242		F11R	57.344		DUSP23	13.9307		SPATA46	1.27108		IGSF8	17.0937
ARHGAP30	18.3065		ARHGAP30	18.9456		ALDH9A1	25.2641		ARHGEF11	35.6828		TMEM79	6.80109		ENSG00000258465	83.7461		NCSTN	124.628		ENSG00000270149	40.7894		FCRL6	2.20994		C1orf226	2.72312		PEA15	46.8108
NECTIN4	85.9537		NECTIN4	67.5725		TMCO1	99.569		ETV3	7.53118		GLMP	18.8129		PEX19	113.49		VANGL2	4.29722		TSTD1	9.00469		SLAMF8	7.69115		UHMK1	23.5294		DCAF8	25.1882
KLHDC9	7.22897		KLHDC9	13.6925		UCK2	9.59443		FCRL5	1.3588		CCT3	184.085		COPA	94.2394		SLAMF6	2.38077		USF1	121.896		CFAP45	1.54084		UAP1	41.8624		ENSG00000258465	53.4648
PFDN2	95.0718		PFDN2	88.6068		ENSG00000236364	1.25332		KIRREL1	9.6779		TSACC	1.02745		NCSTN	139.344		CD84	4.26549		ARHGAP30	16.0748		TAGLN2	60.4293		DDR2	29.687		PEX19	60.6654
NIT1	23.721		NIT1	25.7166		POGK	23.2868		CD1C	5.23755		MEF2D	26.8408		VANGL2	19.1982		CD48	6.02729		NECTIN4	150.454		IGSF9	7.50626		HSD17B7	6.65088		COPA	85.2827
DEDD	26.0258		DEDD	28.8542		TADA1	17.0389		CD1E	2.22975		IQGAP3	7.76537		SLAMF6	2.33948		SLAMF7	6.71148		KLHDC9	16.4616		PIGM	4.33563		RGS4	1.96428		NCSTN	129.801
UFC1	155.634		UFC1	270.705		POU2F1	10.5958		MNDA	18.4906		NAXE	14.7491		CD84	14.5768		F11R	30.8781		PFDN2	120.721		IGSF8	9.61016		RGS5	6.36694		VANGL2	39.1588
ENSG00000224985	3.12447		ENSG00000224985	1.71816		CD247	2.03812		PYHIN1	3.27206		GPATCH4	16.5782		CD48	6.0589		ENSG00000270149	22.5398		NIT1	36.7205		ATP1A2	1.13711		NUF2	22.0402		SLAMF6	1.7165
USP21	27.3931		USP21	40.0212		CREG1	4.77894		IFI16	90.4059		ENSG00000272405	2.8089		SLAMF7	3.80437		TSTD1	3.25599		DEDD	33.7603		CASQ1	1.73223		PBX1	11.9762		CD84	3.21873
PPOX	27.1564		PPOX	55.8385		RCSD1	12.2647		ACKR1	5.67709		ENSG00000229953	3.0227		F11R	40.7507		USF1	35.6826		UFC1	233.039		PEA15	30.8214		ENSG00000269887	2.53861		CD48	6.19968
B4GALT3	52.7073		B4GALT3	39.9246		MPZL1	74.2623		FCER1A	8.67152		NES	14.8756		ENSG00000270149	24.9398		ARHGAP30	20.0849		ENSG00000224985	4.24472		DCAF8	22.9279		MGST3	27.1436		SLAMF7	5.96867
ADAMTS4	6.40638		NDUFS2	101.578		MPC2	34.5015		DUSP23	12.3277		CRABP2	213.663		TSTD1	9.53091		NECTIN4	26.6135		USP21	68.1709		ENSG00000258465	36.4658		ALDH9A1	54.1845		CD244	1.23996
NDUFS2	115.554		FCER1G	5.29141		DCAF6	105.921		SLAMF8	7.75751		ISG20L2	14.4159		USF1	61.0235		KLHDC9	10.5257		PPOX	32.7538		PEX19	48.525		TMCO1	87.5459		F11R	51.7823
FCER1G	9.91492		TOMM40L	21.2707		GPR161	6.00592		CFAP45	3.42221		METTL25B	13.4841		ARHGAP30	21.1069		PFDN2	86.4473		B4GALT3	92.1411		COPA	46.3863		UCK2	11.1755		ENSG00000270149	58.1495
TOMM40L	16.3205		NR1I3	1.77151		TIPRL	73.3921		TAGLN2	85.0608		MRPL24	44.2697		NECTIN4	66.7199		NIT1	15.3095		ADAMTS4	10.1305		NCSTN	51.2919		ENSG00000236364	1.30209		TSTD1	9.45062
SDHC	197.54		PCP4L1	3.16482		SFT2D2	43.2528		IGSF9	2.62531		HDGF	86.0295		KLHDC9	9.01552		DEDD	24.8238		NDUFS2	121.298		VANGL2	5.23407		POGK	18.1169		USF1	42.5345
CFAP126	14.3159		MPZ	2.37252		ANKRD36BP1	81.6632		PIGM	8.67822		PRCC	30.7296		PFDN2	84.008		UFC1	127.04		FCER1G	7.17595		SLAMF6	17.6322		TADA1	17.7461		ARHGAP30	19.8071
FCGR2A	12.7765		SDHC	418.429		TBX19	9.71076		IGSF8	10.7628		ENSG00000287624	2.16152		NIT1	24.5814		USP21	33.6353		TOMM40L	16.5225		CD84	8.64634		POU2F1	4.99522		NECTIN4	92.7978
ENSG00000289273	1.76216		ENSG00000289106	9.30259		DPT	8.75268		ATP1A2	1.25087		SH2D2A	1.74271		DEDD	23.1262		PPOX	19.4505		SDHC	230.486		SLAMF1	4.77298		CD247	7.54333		PFDN2	238.331
HSPA6	11.3856		CFAP126	80.6265		ATP1B1	33.1413		CASQ1	5.32802		PEAR1	1.63806		UFC1	205.912		B4GALT3	26.8253		CFAP126	31.3851		CD48	24.544		CREG1	6.2711		NIT1	15.0574
FCGR3A	32.0643		ENSG00000288670	5.34543		NME7	9.61939		PEA15	37.0996		ARHGEF11	37.2242		ENSG00000224985	2.92248		ADAMTS4	3.13761		FCGR2A	12.5804		SLAMF7	17.4916		RCSD1	1.7392		DEDD	22.4564
FCGR2C	41.5245		ENSG00000288093	1.39216		BLZF1	17.9286		DCAF8	18.7923		ETV3	10.0776		USP21	30.8392		NDUFS2	57.6196		ENSG00000289273	1.86198		LY9	4.25153		MPZL1	36.2499		UFC1	127.579
FCGR2B	3.8765		FCGR2A	3.66305		CCDC181	1.59828		ENSG00000258465	33.8946		FCRL3	1.22553		PPOX	24.5435		FCER1G	25.1707		HSPA6	4.85015		CD244	2.3711		MPC2	30.5986		ENSG00000224985	1.4924
DUSP12	23.4262		HSPA6	6.40582		SLC19A2	15.5807		PEX19	84.1524		KIRREL1	13.8689		B4GALT3	27.8471		TOMM40L	10.4292		FCGR3A	24.9725		F11R	19.7182		DCAF6	92.7009		USP21	19.2848
ATF6	30.8257		FCGR3A	7.96552		F5	5.69288		COPA	57.9996		CD1A	1.77319		ADAMTS4	2.46424		MPZ	1.05257		FCGR2C	19.4115		ENSG00000270149	14.8025		GPR161	2.86169		PPOX	16.8389
OLFML2B	104.682		FCGR2C	15.065		C1orf112	19.0327		NCSTN	81.2172		CD1C	4.97273		NDUFS2	97.2063		SDHC	263.543		FCGR2B	1.98223		TSTD1	4.03193		TIPRL	65.9863		B4GALT3	22.1983
NOS1AP	11.3188		FCGR2B	1.2068		SELL	1.20421		VANGL2	11.529		CD1E	2.70411		FCER1G	51.5894		ENSG00000289106	1.19736		DUSP12	32.2297		USF1	49.2512		SFT2D2	42.1297		ADAMTS4	2.69916
ENSG00000254706	3.03375		DUSP12	50.3846		METTL18	6.52522		SLAMF6	2.76763		MNDA	13.1815		TOMM40L	13.4961		CFAP126	24.0401		ATF6	36.3753		ARHGAP30	58.1357		ANKRD36BP1	130.778		NDUFS2	65.3469
C1orf226	2.62793		ATF6	71.4201		SCYL3	12.2915		CD84	6.28894		PYHIN1	5.29398		MPZ	1.08186		FCGR2A	23.5586		OLFML2B	56.0013		NECTIN4	19.1792		TBX19	12.2465		FCER1G	43.4189
UHMK1	37.9384		OLFML2B	18.2255		KIFAP3	45.8821		CD48	13.1589		IFI16	67.386		SDHC	244.41		ENSG00000289273	2.18269		NOS1AP	15.9974		KLHDC9	1.71977		XCL2	3.98967		TOMM40L	15.8692
UAP1	84.8952		NOS1AP	34.8502		GORAB	11.3757		SLAMF7	6.34754		AIM2	1.08749		CFAP126	18.8897		HSPA6	29.7892		ENSG00000254706	7.28127		PFDN2	58.1623		XCL1	2.17545		SDHC	180.907
ENSG00000272574	1.33994		ENSG00000285636	1.91697		PRRX1	15.2912		CD244	1.37948		CADM3	1.84631		FCGR2A	21.654		FCGR3A	65.0992		C1orf226	3.8419		NIT1	13.5824		DPT	28.3853		ENSG00000289106	2.87299
DDR2	25.6671		ENSG00000227094	1.67938		FMO2	3.14233		F11R	20.7119		ACKR1	5.49412		ENSG00000289273	1.28197		FCGR2C	159.425		UHMK1	69.5303		DEDD	12.5828		ATP1B1	9.76491		CFAP126	7.79493
HSD17B7	16.6374		ENSG00000254706	24.2826		FMO1	1.43801		ENSG00000270149	17.8437		FCER1A	13.1769		HSPA6	16.0852		FCGR3B	3.51863		UAP1	77.1112		UFC1	88.3695		NME7	7.58116		FCGR2A	26.671
RGS4	4.04228		SPATA46	13.7425		FMO4	3.26672		TSTD1	7.20084		DUSP23	20.2247		FCGR3A	20.1201		FCGR2B	24.0678		DDR2	14.1032		USP21	14.0629		BLZF1	27.0561		HSPA6	15.5315
RGS5	22.9465		C1orf226	11.7765		PRRC2C	299.847		USF1	28.487		FCRL6	1.19824		FCGR2C	43.0918		DUSP12	35.6049		HSD17B7	52.291		PPOX	14.1022		SLC19A2	10.3982		FCGR3A	81.7122
NUF2	3.54739		SH2D1B	1.32022		VAMP4	9.54755		ARHGAP30	25.7877		SLAMF8	6.2363		FCGR2B	4.72674		ATF6	35.5142		RGS4	1.22468		B4GALT3	22.092		F5	10.6053		FCGR2C	24.3703
PBX1	23.6772		UHMK1	82.9116		METTL13	38.394		NECTIN4	3.59149		CFAP45	2.26766		DUSP12	25.0189		OLFML2B	37.4604		RGS5	8.76748		ADAMTS4	2.95165		SELP	2.01917		FCGR2B	5.35448
ENSG00000269887	1.18299		UAP1	94.2444		DNM3	1.31121		KLHDC9	4.63409		TAGLN2	76.9814		ATF6	43.7286		NOS1AP	10.1808		NUF2	6.65128		NDUFS2	36.3929		C1orf112	10.0512		DUSP12	27.8209
MGST3	22.9738		ENSG00000272574	3.43858		PIGC	5.08255		PFDN2	54.0271		IGSF9	16.4324		OLFML2B	46.9205		ENSG00000254706	5.15347		PBX1	37.9791		FCER1G	28.9082		SELL	9.53942		ATF6	27.1911
ALDH9A1	114.738		DDR2	18.2856		SUCO	28.5273		NIT1	12.1165		PIGM	10.8082		NOS1AP	48.5695		C1orf226	4.28502		Metazoa_SRP_10	1.13292		TOMM40L	5.3929		SELE	1.72287		OLFML2B	27.9787
TMCO1	132.276		HSD17B7	16.7877		FASLG	1.0932		DEDD	13.2403		IGSF8	17.3255		ENSG00000254706	25.917		UHMK1	55.3574		MGST3	26.2331		PCP4L1	1.5502		METTL18	7.99936		NOS1AP	3.81689
UCK2	6.73377		RGS4	2.73104		TNFSF4	1.1618		UFC1	94.5355		ATP1A2	1.03683		SPATA46	4.55515		UAP1	37.3985		ALDH9A1	94.6417		SDHC	114.103		SCYL3	13.4026		ENSG00000254706	2.73713
POGK	15.6415		RGS5	8.15943		PRDX6	63.6112		USP21	12.6563		ATP1A4	2.28354		C1orf226	13.7907		DDR2	17.3989		TMCO1	105.236		CFAP126	5.83314		KIFAP3	25.7169		C1orf226	1.35514
TADA1	19.1043		ENSG00000232995	1.31697		ENSG00000285777	1.0588		PPOX	13.6129		CASQ1	15.6146		UHMK1	58.7106		HSD17B7	13.2976		UCK2	12.1393		FCGR2A	27.8521		GORAB	10.8803		UHMK1	39.2656
POU2F1	5.33959		NUF2	3.93834		TEX50	1.92381		B4GALT3	11.2934		PEA15	49.6305		UAP1	112.297		RGS4	8.32128		ENSG00000236364	1.30793		ENSG00000289273	2.88305		PRRX1	10.2784		UAP1	81.9632
CD247	1.95		PBX1	25.6318		KLHL20	12.7666		ADAMTS4	3.24539		DCAF8	30.7001		ENSG00000272574	1.53532		RGS5	13.0202		POGK	27.0121		HSPA6	14.9404		FMO3	1.45922		DDR2	7.44035
CREG1	6.92425		ENSG00000269887	6.67878		CENPL	3.24732		NDUFS2	48.4762		ENSG00000258465	47.4771		DDR2	17.8832		NUF2	17.2019		TADA1	27.2932		FCGR3A	57.1891		FMO2	3.70195		HSD17B7	17.7347
RCSD1	1.39851		PBX1-AS1	1.3822		DARS2	16.571		FCER1G	71.4342		PEX19	102.119		HSD17B7	46.6294		PBX1	20.6381		POU2F1	10.2159		FCGR2C	82.6749		FMO1	7.85518		RGS4	2.87056
MPZL1	37.6553		ENSG00000271917	1.28777		GAS5	25.6722		APOA2	1.37306		COPA	56.1323		RGS4	5.17624		ENSG00000269887	2.28588		CREG1	7.44156		FCGR2B	18.0833		FMO4	3.48623		RGS5	7.91276
ADCY10	1.37736		MGST3	55.5725		ZBTB37	1.52702		TOMM40L	7.40666		NCSTN	115.06		RGS5	11.8387		MGST3	18.8148		MPZL1	27.1956		ENSG00000234211	1.53384		PRRC2C	214.814		NUF2	30.1709
MPC2	35.238		ALDH9A1	107.808		RC3H1	34.6709		SDHC	209.289		VANGL2	20.3487		NUF2	3.8546		ALDH9A1	40.8903		ADCY10	1.38843		FCRLA	1.94903		VAMP4	4.81819		PBX1	12.9428
DCAF6	109.063		TMCO1	216.327		RC3H1-IT1	1.10113		ENSG00000289106	2.47152		SLAMF6	3.79643		PBX1	16.2541		TMCO1	123.268		MPC2	20.2466		DUSP12	19.2618		METTL13	20.1502		MGST3	44.1846
GPR161	1.14833		UCK2	9.8678		RABGAP1L	17.5987		CFAP126	14.1298		CD84	3.88676		ENSG00000269887	2.32368		UCK2	12.3671		DCAF6	133.909		ATF6	23.2059		DNM3	1.17123		ALDH9A1	71.1022
TIPRL	41.4955		ENSG00000236364	1.39707		GPR52	5.24905		ENSG00000288670	1.23097		SLAMF1	1.28495		MGST3	20.8539		ENSG00000236364	1.23509		GPR161	2.49407		OLFML2B	26.8703		PIGC	3.63737		TMCO1	118.696
SFT2D2	10.7983		FAM78B	2.08748		CACYBP	32.6125		FCGR2A	54.6826		CD48	10.0689		ALDH9A1	58.4568		POGK	16.876		TIPRL	46.8082		NOS1AP	9.93098		SUCO	21.0594		UCK2	23.8644
ANKRD36BP1	18.6379		POGK	36.3306		MRPS14	7.95554		HSPA6	14.2073		SLAMF7	5.5704		TMCO1	175.169		TADA1	18.2515		SFT2D2	15.2886		ENSG00000254706	5.318		FASLG	6.0336		ENSG00000236364	1.85219
TBX19	1.48743		TADA1	29.4529		TNN	4.14187		FCGR3A	63.6018		CD244	1.03101		UCK2	6.994		POU2F1	10.5168		ANKRD36BP1	15.8252		SPATA46	1.17943		TNFSF4	3.42163		FAM78B	1.74727
XCL2	1.20404		MAEL	1.51694		KIAA0040	3.20799		FCGR2C	98.1111		F11R	38.1868		ENSG00000236364	1.08811		CD247	3.61524		TBX19	3.96909		C1orf226	1.91312		PRDX6	55.9035		POGK	23.9713
DPT	33.0168		POU2F1	6.76325		COP1	96.3702		FCGR2B	8.8852		ENSG00000270149	27.746		POGK	15.6268		CREG1	4.05559		DPT	6.17669		UHMK1	30.2009		ENSG00000285777	2.92933		TADA1	21.1295
ATP1B1	34.4943		CD247	1.53352		SCARNA3	9.19919		DUSP12	16.9373		TSTD1	10.3363		TADA1	20.7393		RCSD1	2.37126		ATP1B1	48.6944		UAP1	41.6597		TEX50	3.1558		STYXL2	31.3645
NME7	9.00868		CREG1	12.5837		SEC16B	2.98477		ATF6	27.4348		USF1	36.5358		POU2F1	6.37032		MPZL1	15.3841		NME7	13.6172		DDR2	19.7358		KLHL20	10.2645		POU2F1	8.04449
BLZF1	21.1238		RCSD1	3.16353		CRYZL2P-SEC16B	1.19536		OLFML2B	38.3427		ARHGAP30	23.5048		CD247	2.63589		ADCY10	2.66146		BLZF1	28.7637		HSD17B7	6.83398		CENPL	3.08014		CD247	2.71079
SLC19A2	27.1157		MPZL1	71.0229		RASAL2	16.931		NOS1AP	12.7328		NECTIN4	44.4262		CREG1	11.2919		MPC2	37.9362		SLC19A2	43.131		RGS4	11.9833		DARS2	22.754		CREG1	21.3441
F5	4.52113		ADCY10	1.5729		RALGPS2	9.03758		ENSG00000285636	1.09136		KLHDC9	6.32747		RCSD1	1.16663		DCAF6	112.365		F5	1.78502		RGS5	12.0101		GAS5	17.9034		RCSD1	17.6186
SELP	2.15701		MPC2	74.5888		ANGPTL1	3.40479		ENSG00000254706	7.12328		PFDN2	57.9259		MPZL1	38.3257		TIPRL	42.4602		SELP	1.24459		NUF2	9.90972		ZBTB37	2.61476		MPZL1	49.8755
C1orf112	10.4136		DCAF6	154.758		FAM20B	10.947		SPATA46	3.76144		NIT1	16.6073		MPC2	56.0948		SFT2D2	7.86821		C1orf112	14.1742		PBX1	9.15748		RC3H1	34.273		MPC2	25.658
SELL	2.32288		GPR161	7.04396		TOR3A	15.6326		C1orf226	5.56564		DEDD	19.6958		DCAF6	98.8885		ANKRD36BP1	14.3462		SELL	1.17814		ENSG00000269887	1.30644		RABGAP1L	15.161		DCAF6	63.1456
SELE	1.36485		TIPRL	156.561		ABL2	11.4146		UHMK1	37.0407		UFC1	142.71		TIPRL	68.8005		TBX19	1.64991		METTL18	10.01		MGST3	13.5731		GPR52	12.6209		GPR161	1.33763
METTL18	5.37041		SFT2D2	84.7672		SOAT1	25.6571		UAP1	42.1974		ENSG00000224985	2.72043		SFT2D2	13.0936		XCL2	1.34224		SCYL3	35.7837		ALDH9A1	33.1354		CACYBP	31.0287		TIPRL	68.8827
SCYL3	28.3749		ANKRD36BP1	421.371		TDRD5	42.114		ENSG00000272574	1.46823		USP21	20.4225		ANKRD36BP1	31.1927		XCL1	1.1271		KIFAP3	46.7952		TMCO1	73.0191		MRPS14	7.65591		SFT2D2	60.8128
KIFAP3	56.208		TBX19	11.7361		TOR1AIP2	10.6714		DDR2	17.2187		PPOX	19.8329		TBX19	2.50014		DPT	7.16746		GORAB	13.6756		UCK2	4.41374		TNN	1.41882		ANKRD36BP1	77.578
GORAB	7.89731		ENSG00000227722	1.09953		TOR1AIP1	41.5645		HSD17B7	11.0234		B4GALT3	15.4907		XCL2	2.7592		ATP1B1	18.6181		PRRX1	15.3112		POGK	11.2951		KIAA0040	2.84454		TBX19	7.91769
PRRX1	24.243		DPT	10.4174		CEP350	58.7533		RGS4	11.9356		ADAMTS4	3.09174		DPT	8.11869		NME7	9.41055		FMO4	7.53112		TADA1	9.66318		COP1	60.7857		XCL2	1.00644
ENSG00000271811	1.07539		ATP1B1	19.8251		QSOX1	19.092		RGS5	30.852		NDUFS2	65.6747		ATP1B1	55.0206		BLZF1	24.0915		PRRC2C	487.783		POU2F1	7.12822		SCARNA3	9.70647		XCL1	1.84391
MROH9	1.03042		NME7	24.2001		LHX4	1.0539		NUF2	7.19511		FCER1G	41.237		NME7	18.964		SLC19A2	29.1261		VAMP4	14.4549		CD247	12.7743		SEC16B	1.97356		DPT	6.90984
FMO3	4.77153		BLZF1	59.9757		ACBD6	29.1899		PBX1	9.69755		TOMM40L	7.34496		BLZF1	29.0243		F5	14.2181		METTL13	62.9893		CREG1	4.5483		RASAL2	8.5165		ATP1B1	22.2443
FMO6P	2.74146		CCDC181	7.80892		XPR1	17.8401		ENSG00000269887	2.074		SDHC	216.713		SLC19A2	43.6297		SELP	1.62107		DNM3	3.43442		RCSD1	6.27314		RALGPS2	2.66899		NME7	9.16651
FMO2	2.45527		SLC19A2	23.4767		STX6	18.1648		MGST3	23.3892		ENSG00000289106	3.05495		F5	34.1043		C1orf112	16.4893		PIGC	4.43368		MPZL1	15.923		ANGPTL1	3.05654		BLZF1	25.517
FMO1	4.6965		F5	4.63161		MR1	2.79546		ALDH9A1	49.1919		CFAP126	13.617		SELP	2.60243		SELL	6.0767		SUCO	51.0911		MPC2	20.7737		FAM20B	11.8674		SLC19A2	17.5838
FMO4	39.264		C1orf112	28.4687		IER5	6.08658		TMCO1	122.108		ENSG00000288670	1.64835		C1orf112	10.4825		SELE	1.124		PRDX6	36.129		DCAF6	74.6081		TOR3A	8.70993		F5	3.05751
PRRC2C	293.4		METTL18	23.7733		GLUL	113.659		UCK2	4.69779		FCGR2A	42.9127		SELL	4.6641		METTL18	6.46576		KLHL20	20.2041		GPR161	1.19999		ABL2	6.75597		SELP	1.02643
VAMP4	8.32946		SCYL3	36.2188		TEDDM1	1.28918		POGK	10.7871		HSPA6	13.3289		METTL18	8.86097		SCYL3	17.4255		CENPL	1.18359		TIPRL	40.4604		SOAT1	26.064		C1orf112	19.5172
METTL13	32.9637		KIFAP3	126.713		RNASEL	11.5977		TADA1	10.4826		FCGR3A	74.2436		SCYL3	22.175		KIFAP3	49.7791		DARS2	30.7178		SFT2D2	10.3817		TDRD5	17.6473		SELL	4.55644
DNM3	1.90565		GORAB	36.3344		RGS16	37.7628		POU2F1	6.39424		FCGR2C	88.3732		KIFAP3	42.6094		NTMT2	1.57019		GAS5	19.408		ANKRD36BP1	23.6283		TOR1AIP2	8.79578		METTL18	6.58393
DNM3OS	1.05895		PRRX1	7.0792		NPL	18.9886		ENSG00000272033	1.27297		FCGR2B	11.895		GORAB	14.7834		GORAB	14.0525		ZBTB37	7.73046		TBX19	2.45172		TOR1AIP1	34.9077		SCYL3	15.2026
PIGC	3.49667		MROH9	2.61553		DHX9	161.048		CD247	2.52727		DUSP12	20.6105		PRRX1	12.7307		PRRX1	24.099		SERPINC1	2.61737		XCL2	4.98634		CEP350	48.1035		KIFAP3	41.4727
SUCO	36.5702		FMO3	2.46158		LAMC1	155.343		CREG1	9.4769		ATF6	36.0155		FMO3	1.86804		ENSG00000271811	1.04513		RC3H1	107.323		XCL1	3.93335		QSOX1	16.0226		GORAB	15.6586
TNFSF4	1.89956		FMO6P	3.98945		LAMC2	54.5649		RCSD1	2.75832		OLFML2B	39.2111		FMO2	1.05386		FMO3	4.0945		RABGAP1L	26.7974		DPT	22.1889		ACBD6	25.1719		PRRX1	6.94909
PRDX6	41.5416		FMO2	14.6317		SMG7	66.2131		MPZL1	21.0432		NOS1AP	46.3114		FMO1	6.88804		FMO6P	1.88833		GPR52	6.71159		ATP1B1	19.6854		XPR1	9.90685		FMO6P	3.20443
KLHL20	16.004		FMO1	1.95849		NCF2	31.1018		MPC2	26.5257		ENSG00000285636	2.69798		FMO4	7.71239		FMO2	1.05428		CACYBP	13.9557		NME7	8.35872		STX6	15.4626		FMO2	7.17552
CENPL	1.06446		FMO4	27.5809		ARPC5	6.8013		DCAF6	63.0372		ENSG00000227094	1.32952		PRRC2C	315.69		FMO1	2.65268		MRPS14	14.3882		BLZF1	22.8636		MR1	2.83864		FMO1	8.58427
DARS2	19.0725		PRRC2C	428.231		RGL1	22.1892		TIPRL	47.5627		ENSG00000254706	23.773		VAMP4	13.6398		FMO4	15.431		TNN	5.26464		SLC19A2	7.91979		IER5	3.78693		FMO4	8.23286
GAS5	30.9558		VAMP4	24.6185		TSEN15	4.53137		SFT2D2	13.8647		SPATA46	7.377		METTL13	37.5857		PRRC2C	399.8		KIAA0040	37.7973		F5	21.1942		ZNF648	2.01897		PRRC2C	303.466
ZBTB37	3.94264		METTL13	46.432		C1orf21	1.17008		ANKRD36BP1	72.52		C1orf226	14.8745		DNM3	2.69171		VAMP4	10.2626		COP1	114.003		SELP	4.46087		GLUL	77.4298		VAMP4	9.18877
RC3H1	48.7778		DNM3	1.90484		EDEM3	13.2161		TBX19	1.36225		SH2D1B	1.06568		PIGC	3.77333		METTL13	37.4118		SCARNA3	12.375		C1orf112	11.6568		RNASEL	9.13438		METTL13	52.4132
RABGAP1L	12.9684		DNM3OS	1.15494		NIBAN1	9.3371		XCL2	1.31931		UHMK1	55.5955		SUCO	52.5327		DNM3	1.48521		SEC16B	19.5531		SELL	41.1586		RGS16	21.0172		DNM3	3.8023
GPR52	4.38425		PIGC	12.5251		RNF2	25.5957		XCL1	1.51071		UAP1	31.1017		TNFSF4	2.20798		PIGC	2.16557		CRYZL2P-SEC16B	4.47273		SELE	1.18817		NPL	8.49877		PIGC	5.98998
CACYBP	17.3167		C1orf105	2.26105		TRMT1L	24.6787		DPT	3.61238		DDR2	22.8935		PRDX6	46.107		SUCO	48.1137		RASAL2	7.71197		METTL18	8.89626		DHX9	133.057		SUCO	35.5632
MRPS14	9.91269		SUCO	89.0074		SWT1	9.70121		ATP1B1	25.3386		HSD17B7	13.0509		KLHL20	14.041		FASLG	5.99013		C1orf220	4.57986		SCYL3	15.6748		LAMC1	103.737		FASLG	1.04454
TNN	5.40183		TNFSF4	1.80747		IVNS1ABP	60.5277		NME7	12.3997		RGS4	12.5486		CENPL	1.09368		TNFSF4	1.99863		RALGPS2	45.6055		KIFAP3	22.5802		LAMC2	54.7261		PRDX6	74.8938
KIAA0040	8.05561		PRDX6	85.4247		HMCN1	32.9196		BLZF1	21.7632		RGS5	12.9365		DARS2	24.7795		PRDX6	67.513		ANGPTL1	9.30015		GORAB	9.2198		SMG7	43.3144		KLHL20	14.3493
COP1	91.3879		SLC9C2	2.47863		PRG4	2.39374		CCDC181	1.89529		NUF2	4.19124		GAS5	29.3075		ENSG00000285777	1.90063		FAM20B	25.145		PRRX1	12.42		NCF2	19.6118		CENPL	4.59942
SCARNA3	8.28094		ENSG00000285777	8.32511		TPR	237.014		SLC19A2	42.4544		PBX1	29.9723		ZBTB37	3.65275		KLHL20	11.02		TOR3A	26.5962		FMO3	2.1277		ARPC5	9.26352		DARS2	32.6926
SEC16B	11.1579		ANKRD45	2.289		ODR4	21.4981		F5	5.21107		ENSG00000269887	4.16584		SERPINC1	1.28718		CENPL	2.09336		ABL2	16.6861		FMO2	5.74936		RGL1	25.3345		GAS5	41.439
CRYZL2P-SEC16B	3.23622		TEX50	23.1228		PDC	1.05011		SELP	4.32869		Metazoa_SRP_10	1.61353		RC3H1	52.9098		DARS2	48.0973		SOAT1	7.02751		FMO1	12.1021		TSEN15	2.47112		GAS5-AS1	2.08459
CRYZL2P	2.42302		KLHL20	26.1608		PTGS2	2.48872		C1orf112	18.7382		PBX1-AS1	1.51736		RC3H1-IT1	1.73066		GAS5	19.9597		TDRD5	23.8755		FMO4	4.40963		C1orf21	2.12732		ZBTB37	3.55022
RASAL2	14.0805		CENPL	3.74025		PLA2G4A	5.8829		SELL	8.58605		ENSG00000271917	1.96346		RABGAP1L	15.6243		ZBTB37	5.17459		TOR1AIP2	8.0284		PRRC2C	246.699		EDEM3	10.5415		RC3H1	47.0463
C1orf220	1.98124		DARS2	49.0032		RGS1	44.8626		SELE	9.68046		MGST3	29.9206		GPR52	6.0212		RC3H1	50.2979		TOR1AIP1	54.585		VAMP4	7.83731		NIBAN1	17.5987		RABGAP1L	13.5501
RALGPS2	25.2616		GAS5	59.3924		RGS2	95.5663		METTL18	10.6511		ALDH9A1	61.9854		CACYBP	20.9466		RABGAP1L	33.1382		CEP350	109.254		METTL13	15.5644		RNF2	21.4308		GPR52	5.72055
ANGPTL1	10.3673		GAS5-AS1	2.66659		UCHL5	34.4621		SCYL3	14.6368		TMCO1	120.841		MRPS14	11.7423		GPR52	12.5564		QSOX1	29.2752		DNM3	1.47132		TRMT1L	17.491		CACYBP	29.3175
FAM20B	11.7936		ZBTB37	11.6587		RO60	33.295		KIFAP3	32.9544		UCK2	6.92218		TNN	5.03065		CACYBP	28.2475		LHX4	1.87709		PIGC	2.41348		SWT1	8.42516		MRPS14	8.64929
TOR3A	16.6072		RC3H1	63.6263		GLRX2	5.48118		GORAB	8.58745		ENSG00000236364	1.16423		KIAA0040	30.0896		MRPS14	9.74185		ACBD6	55.9164		SUCO	38.4379		IVNS1ABP	52.3752		TNN	5.72126
ABL2	9.30023		RC3H1-IT1	5.32961		CDC73	74.897		PRRX1	9.30414		POGK	15.7431		COP1	103.019		TNN	12.293		XPR1	72.3061		FASLG	5.34761		HMCN1	20.2842		KIAA0040	2.13576
SOAT1	9.41834		RABGAP1L	41.1808		B3GALT2	8.71304		FMO3	1.05106		TADA1	16.236		SCARNA3	15.4912		KIAA0040	18.7517		KIAA1614	1.26213		TNFSF4	1.96423		PRG4	4.67348		COP1	86.3934
TDRD5	3.51571		GPR52	25.6576		KCNT2	4.22978		FMO2	2.5857		POU2F1	9.03278		SEC16B	6.142		COP1	83.8857		STX6	22.4534		PRDX6	31.8645		TPR	195.932		SCARNA3	5.27384
TOR1AIP2	13.4162		RABGAP1L-IT1	1.32534		CFH	18.4673		FMO1	12.6338		CD247	3.91903		CRYZL2P-SEC16B	2.64157		SCARNA3	6.15428		MR1	10.4114		KLHL20	11.8854		ODR4	20.421		SEC16B	1.62967
TOR1AIP1	38.344		CACYBP	37.7067		ENSG00000289697	3.09813		FMO4	5.03151		CREG1	11.714		CRYZL2P	2.44709		SEC16B	1.50467		IER5	12.3691		CENPL	1.98939		PDC	3.44941		RASAL2	15.5528
CEP350	46.5001		MRPS14	19.3714		CFHR1	3.40262		PRRC2C	171.699		RCSD1	2.62374		RASAL2	13.4252		RASAL2	11.8606		ZNF648	2.29254		DARS2	19.3521		PTGS2	19.7616		C1orf220	1.08708
QSOX1	9.41037		TNN	2.41083		ASPM	97.7441		VAMP4	7.28666		MPZL1	25.5569		C1orf220	2.11546		RALGPS2	29.2178		GLUL	385.83		GAS5	24.5585		PLA2G4A	36.9749		RALGPS2	7.26499
LHX4	1.33444		KIAA0040	4.32573		ZBTB41	27.7659		METTL13	22.8378		MPC2	20.3673		RALGPS2	43.9494		ANGPTL1	8.73563		TEDDM1	3.65768		ZBTB37	4.26917		RGS18	1.29604		ANGPTL1	1.62444
ACBD6	29.5683		COP1	188.999		DENND1B	15.3002		DNM3	2.71374		DCAF6	82.0781		ANGPTL1	17.6702		FAM20B	20.0458		RNASEL	44.7823		RC3H1	46.7133		RGS1	20.5732		FAM20B	19.5213
XPR1	22.5102		SCARNA3	62.9931		C1orf53	7.33152		DNM3OS	1.79852		GPR161	1.21414		FAM20B	20.4816		TOR3A	25.5034		RGS16	26.5898		RABGAP1L	34.6902		RPS27AP5	2.45451		TOR3A	26.4915
STX6	16.9246		ENSG00000228686	2.41562		NEK7	37.0538		PIGC	4.20394		TIPRL	56.7049		TOR3A	27.2439		ABL2	12.0759		NPL	5.27087		GPR52	19.8788		RGS2	55.1242		ABL2	10.4048
MR1	5.78765		PAPPA2	1.57938		PTPRC	33.0647		SUCO	40.8697		SFT2D2	15.7282		ABL2	14.4484		SOAT1	22.3807		DHX9	154.956		CACYBP	16.2404		UCHL5	28.997		SOAT1	34.4782
IER5	7.42953		SEC16B	13.4797		ZNF281	31.3586		FASLG	1.69446		ANKRD36BP1	49.7137		SOAT1	21.0772		TDRD5	26.7123		LAMC1	125.732		MRPS14	11.3432		RO60	20.7068		TDRD5	20.7901
ZNF648	1.25172		CRYZL2P-SEC16B	4.20778		KIF14	32.2942		TNFSF4	2.01126		TBX19	2.16492		TDRD5	20.013		TOR1AIP2	7.5663		LAMC2	60.4528		TNN	12.6907		GLRX2	4.31555		TOR1AIP2	8.59996
GLUL	346.441		CRYZL2P	4.49077		DDX59	17.0401		PRDX6	35.9739		XCL2	1.42691		TOR1AIP2	11.4072		TOR1AIP1	34.9678		NMNAT2	1.13537		KIAA0040	9.30776		CDC73	57.3468		TOR1AIP1	26.1995
TEDDM1	1.79049		RASAL2-AS1	4.29081		CAMSAP2	49.319		KLHL20	8.91003		XCL1	1.77396		TOR1AIP1	52.5483		CEP350	72.7221		ENSG00000287929	1.03567		COP1	89.0052		B3GALT2	9.4794		CEP350	47.5018
RNASEL	25.1887		RASAL2	46.4046		INAVA	4.37181		CENPL	1.65087		DPT	12.7956		CEP350	59.3305		QSOX1	19.4494		SMG7	107.237		SCARNA3	7.62092		KCNT2	1.17282		QSOX1	6.68711
RGS16	31.2975		C1orf220	2.11194		KIF21B	1.36534		DARS2	24.8689		ATP1B1	88.2741		QSOX1	17.517		LHX4	4.29752		NCF2	10.3808		BRINP2	3.70842		CFH	39.861		ACBD6	26.5291
NPL	4.87951		RALGPS2	10.3543		TMEM9	21.6506		GAS5	23.0765		NME7	16.9096		LHX4	1.12855		ACBD6	37.4391		ARPC5	8.29298		SEC16B	1.44919		ENSG00000289697	9.04052		XPR1	13.3901
DHX9	110.154		ANGPTL1	8.89839		PKP1	8.3793		ZBTB37	3.80989		BLZF1	29.7198		ACBD6	36.5963		XPR1	25.3337		RGL1	11.5214		RASAL2	9.1225		ASPM	81.0086		ENSG00000243155	1.86673
LAMC1	64.7549		FAM20B	21.3793		TNNT2	2.15359		RC3H1	31.3429		CCDC181	1.35934		XPR1	35.1436		STX6	11.4523		TSEN15	2.31917		C1orf220	2.35631		ZBTB41	13.9384		STX6	20.8713
LAMC2	6.48435		TOR3A	21.2752		ENSG00000286600	10.8232		RC3H1-IT1	3.10319		SLC19A2	24.3874		STX6	14.0911		MR1	2.58344		C1orf21	18.2465		RALGPS2	37.8972		DENND1B	10.2461		MR1	2.17677
SMG7	44.9209		ABL2	18.0136		LAD1	20.1447		RABGAP1L	18.962		F5	6.64898		MR1	7.27386		IER5	18.2854		EDEM3	36.4255		ANGPTL1	14.2357		C1orf53	1.8702		IER5	4.75726
NCF2	9.29874		SOAT1	43.0403		PHLDA3	1.21691		GPR52	15.5251		SELP	3.05276		IER5	5.985		GLUL	301.455		NIBAN1	13.403		FAM20B	16.7118		NEK7	15.583		GLUL	87.2284
ARPC5	6.40137		AXDND1	1.03379		CSRP1	8.64569		CACYBP	18.0901		C1orf112	14.9485		ZNF648	3.49072		TEDDM1	1.67565		RNF2	28.7482		TOR3A	20.861		PTPRC	64.7172		TEDDM1	1.18253
RGL1	9.88353		TDRD5	96.6423		RPS10P7	1.52558		MRPS14	9.61118		SELL	8.38964		ENSG00000224810	1.07929		RNASEL	17.3036		TRMT1L	31.1011		ABL2	11.4275		ZNF281	20.5254		RNASEL	5.78702
TSEN15	1.90785		TOR1AIP2	19.0141		NAV1	3.60838		TNN	6.19472		SELE	1.99844		ENSG00000289573	1.37025		RGS16	37.7483		SWT1	15.4626		SOAT1	20.269		KIF14	19.8348		RGS16	3.83657
C1orf21	12.7671		TOR1AIP1	104.991		IPO9	37.0477		KIAA0040	9.62398		METTL18	8.43747		GLUL	960.716		NPL	13.3936		IVNS1ABP	44.4638		TDRD5	15.4162		DDX59	16.7299		NPL	12.6199
EDEM3	21.5467		CEP350	126.445		SHISA4	5.63607		COP1	63.8366		SCYL3	17.5428		RNASEL	17.3422		DHX9	133.397		HMCN1	26.9226		TOR1AIP2	11.5056		CAMSAP2	33.415		DHX9	201.646
NIBAN1	84.4011		QSOX1	35.5098		LMOD1	12.0829		SCARNA3	26.5731		RN7SL333P	1.15718		RGS16	14.4892		LAMC1	66.2704		TPR	281.108		TOR1AIP1	49.1076		INAVA	7.31665		LAMC1	31.3861
RNF2	23.0624		LHX4	3.31744		TIMM17A	49.6967		BRINP2	1.58871		KIFAP3	46.1878		NPL	9.97416		LAMC2	2.87845		ODR4	42.3022		RN7SL230P	1.02762		KIF21B	2.36118		SMG7	62.7031
TRMT1L	27.575		ACBD6	64.9997		RNPEP	32.3874		SEC16B	1.47897		GORAB	10.8285		DHX9	139.514		SMG7	88.6426		PDC	1.08781		CEP350	80.5005		TMEM9	13.4315		NCF2	24.2675
SWT1	9.00316		XPR1	18.959		ELF3-AS1	2.53932		CRYZL2P	1.24941		PRRX1	14.6256		LAMC1	95.2612		NCF2	26.0117		PLA2G4A	1.89988		QSOX1	17.9417		PKP1	7.27165		ARPC5	13.4722
IVNS1ABP	46.7559		ENSG00000243155	1.88047		ELF3	61.9436		RASAL2	8.6424		FMO3	2.69828		LAMC2	66.5718		ARPC5	4.47409		RGS1	11.8859		LHX4	2.32823		TNNT2	1.3838		RGL1	12.1879
HMCN1	58.1421		STX6	29.9099		ENSG00000249007	3.74853		RALGPS2	18.9694		FMO2	6.17049		ENSG00000287929	1.66381		RGL1	9.43042		RGS2	8.70635		ACBD6	36.2476		ENSG00000286600	7.75257		COLGALT2	2.77762
PRG4	4.808		MR1	12.3003		ARL8A	149.699		ANGPTL1	11.0507		FMO1	5.85206		SMG7	62.9521		TSEN15	1.89873		UCHL5	16.3266		XPR1	20.1047		LAD1	19.1212		TSEN15	3.34664
TPR	204.001		IER5	4.00433		PTPN7	1.92111		FAM20B	11.0525		FMO4	6.48966		NCF2	16.2229		C1orf21	5.62794		RO60	21.9762		STX6	16.441		CSRP1	12.7488		C1orf21	10.928
ODR4	35.4492		ZNF648	3.33116		LGR6	1.38638		TOR3A	17.8809		PRRC2C	240.828		ARPC5	6.73933		EDEM3	9.9964		GLRX2	3.03097		MR1	4.45237		RPS10P7	1.55664		EDEM3	14.4633
PDC	1.14388		GLUL	74.987		UBE2T	47.1309		ABL2	8.12472		VAMP4	9.46629		RGL1	7.05571		NIBAN1	6.86723		CDC73	101.358		IER5	6.81884		NAV1	4.66726		NIBAN1	17.1565
PTGS2	2.48323		TEDDM1	8.04085		PPP1R12B	13.1898		SOAT1	25.8265		METTL13	26.2553		TSEN15	2.75901		RNF2	21.3723		B3GALT2	3.44602		GLUL	106.299		IPO9	34.9984		RNF2	29.0099
PLA2G4A	2.52665		RNASEL	41.1617		KDM5B	39.1821		TDRD5	3.37643		DNM3	2.79369		C1orf21	44.0698		TRMT1L	17.9605		CFH	8.77843		RNASEL	24.4774		SHISA4	3.68754		TRMT1L	23.673
BRINP3	87.6521		RGS16	15.955		TUBA5P	1.74931		TOR1AIP2	7.31104		DNM3OS	2.25894		ENSG00000230470	3.14219		SWT1	7.75726		ENSG00000289697	2.07705		RGS16	14.5469		LMOD1	8.02062		SWT1	7.0911
RGS1	7.74418		NPL	13.5472		RABIF	9.35791		TOR1AIP1	43.8915		PIGC	4.58242		EDEM3	36.9505		IVNS1ABP	51.6434		ASPM	22.2521		NPL	15.8344		TIMM17A	51.344		IVNS1ABP	82.9068
RGS2	18.9585		DHX9	164.948		KLHL12	28.9684		CEP350	51.1989		SUCO	42.0713		NIBAN1	25.5032		HMCN1	35.4848		ZBTB41	53.5137		DHX9	119.918		RNPEP	35.6007		HMCN1	9.58848
UCHL5	25.1174		LAMC1	102.247		ADIPOR1	33.5157		QSOX1	7.68352		FASLG	2.03099		RNF2	37.1192		PRG4	3.66039		DENND1B	15.6086		LAMC1	41.7875		ELF3-AS1	1.93641		PRG4	3.54749
RO60	20.8709		LAMC2	71.8672		CYB5R1	12.7671		LHX4	1.6602		TNFSF4	1.58991		TRMT1L	30.4517		TPR	192.056		C1orf53	2.81787		LAMC2	4.00135		ELF3	17.4287		TPR	208.6
GLRX2	5.20307		ENSG00000287929	1.74673		TMEM183A	67.5375		ACBD6	23.2568		PRDX6	40.6985		SWT1	12.6881		ODR4	43.7392		NEK7	21.8865		ENSG00000287929	1.1693		ENSG00000249007	2.27173		ODR4	27.126
CDC73	58.3043		SMG7	111.114		PPFIA4	7.6397		XPR1	14.2251		KLHL20	13.4698		IVNS1ABP	51.5614		PDC	1.32241		PTPRC	10.3179		SMG7	64.6548		ARL8A	76.4968		PDC	1.55818
B3GALT2	7.6526		NCF2	3.70537		CHI3L1	9.7791		STX6	10.0595		CENPL	1.50825		HMCN1	33.8924		PLA2G4A	6.11367		ZNF281	56.1336		NCF2	22.5368		PTPN7	2.58521		PTGS2	1.51272
KCNT2	1.97582		ARPC5	16.5802		BTG2	1.78929		MR1	5.72328		DARS2	22.5133		PRG4	5.28692		RGS18	1.30167		KIF14	8.82231		ARPC5	5.5988		LGR6	10.7113		PLA2G4A	32.744
CFH	31.6885		RGL1	25.2405		FMOD	17.2077		IER5	6.75093		GAS5	27.502		TPR	214.089		RGS1	22.2191		DDX59	28.8553		RGL1	12.3233		UBE2T	60.5597		BRINP3	4.54472
ENSG00000289697	7.0476		APOBEC4	2.49674		PRELP	2.73632		GLUL	155.252		GAS5-AS1	1.97033		ODR4	46.0126		RGS2	18.5454		CAMSAP2	37.5031		TSEN15	2.80925		PPP1R12B	14.9041		RGS1	1.71232
ASPM	12.3625		ENSG00000289581	1.15742		ATP2B4	48.8198		RNASEL	12.2113		ZBTB37	5.21024		PDC	1.74756		UCHL5	29.8784		KIF21B	2.39381		C1orf21	23.3648		KDM5B	34.0566		RGS2	8.48791
ZBTB41	29.7637		TSEN15	7.6845		SNORA77	2.63097		RGS16	15.4341		RC3H1	39.0552		PTGS2	1.09066		RO60	24.5763		TMEM9	23.1111		EDEM3	18.6895		PCAT6	1.31492		UCHL5	39.3723
DENND1B	24.2675		C1orf21	17.8419		ZC3H11A	222.736		NPL	11.6807		RABGAP1L	19.4748		PLA2G4A	3.42405		GLRX2	3.86685		PKP1	2.35704		NIBAN1	11.6436		TUBA5P	2.196		RO60	23.635
C1orf53	3.50188		ENSG00000230470	2.05258		ZBED6	3.12903		DHX9	123.073		GPR52	10.645		RGS1	26.1544		CDC73	80.4547		ENSG00000286600	19.2784		RNF2	34.477		RABIF	9.85896		GLRX2	5.82925
NEK7	22.1773		EDEM3	22.6455		SNRPE	117.911		LAMC1	66.8284		CACYBP	22.932		RGS2	112.407		B3GALT2	5.81133		LAD1	24.8638		TRMT1L	24.9019		KLHL12	21.0012		CDC73	55.4751
PTPRC	15.1214		NIBAN1	11.1136		SOX13	4.09981		LAMC2	10.336		MRPS14	12.2333		UCHL5	26.0235		KCNT2	1.18871		PHLDA3	10.6655		SWT1	15.3848		ADIPOR1	26.0325		B3GALT2	4.03862
LINC00862	3.94693		RNF2	54.8208		ETNK2	1.93111		SMG7	44.7864		TNN	41.5117		RO60	30.0291		CFH	27.976		CSRP1	24.5725		IVNS1ABP	53.2527		CYB5R1	9.81012		CFH	16.1722
ZNF281	60.1505		TRMT1L	51.8798		KISS1	1.26666		NCF2	28.4469		KIAA0040	18.2163		GLRX2	6.17129		ENSG00000289697	5.60573		RPS10P7	6.76975		HMCN1	39.9368		TMEM183A	44.7392		ENSG00000289697	1.81152
KIF14	3.54849		SWT1	39.8851		GOLT1A	7.19106		ARPC5	6.79667		COP1	79.2078		CDC73	75.169		CFHR3	1.00319		NAV1	21.5341		PRG4	6.90698		PPFIA4	5.64729		ASPM	48.2432
DDX59	23.1503		IVNS1ABP	87.8663		PLEKHA6	2.13719		RGL1	13.5197		SCARNA3	18.4258		B3GALT2	7.67967		CFHR1	2.60156		IPO9-AS1	1.5153		TPR	186.897		ADORA1	2.08906		ZBTB41	21.3761
CAMSAP2	31.2706		HMCN1	26.7518		PPP1R15B	17.6766		APOBEC4	1.09939		ENSG00000228686	1.09279		CFH	20.3276		ASPM	46.0482		IPO9	41.7053		ODR4	26.9858		CHI3L1	325.044		DENND1B	15.0369
INAVA	2.0271		PRG4	14.1225		PIK3C2B	10.9958		TSEN15	3.4266		BRINP2	1.45368		ENSG00000289697	2.34461		ZBTB41	25.5821		SHISA4	21.2143		PDC	2.80723		BTG2	6.39		C1orf53	1.20089
KIF21B	1.92615		TPR	372.5		MDM4	24.4233		C1orf21	23.6541		SEC16B	3.71712		ASPM	12.4854		DENND1B	9.48423		LMOD1	10.625		PLA2G4A	6.0565		FMOD	13.7247		NEK7	21.3291
TMEM9	26.2018		ODR4	61.9792		LRRN2	1.18569		EDEM3	18.2809		CRYZL2P-SEC16B	1.73864		ZBTB41	47.1559		C1orf53	2.20216		TIMM17A	31.1282		BRINP3	5.13726		PRELP	7.19951		PTPRC	39.4025
IGFN1	2.94581		PDC	9.78484		NFASC	2.85642		NIBAN1	25.023		CRYZL2P	2.9171		DENND1B	74.8817		NEK7	39.0032		RNPEP	75.7578		RGS18	3.33491		ATP2B4	30.8675		ZNF281	15.1756
PKP1	3.56802		PTGS2	6.13501		TMEM81	8.88841		RNF2	36.3989		RASAL2	10.9665		C1orf53	7.93678		PTPRC	56.1421		ELF3-AS1	2.97542		RGS1	16.1646		SNORA77	3.41668		KIF14	32.3108
TNNT2	1.81169		PLA2G4A	55.3772		RBBP5	30.841		TRMT1L	28.9701		C1orf220	2.6834		NEK7	28.7161		ZNF281	27.0966		ELF3	25.902		RPS27AP5	3.57895		LAX1	6.7212		DDX59	15.9468
ENSG00000286600	18.6244		BRINP3	2.23512		DSTYK	12.3399		SWT1	10.8676		RALGPS2	48.3703		PTPRC	49.4249		KIF14	13.6341		ENSG00000249007	2.28191		RGS2	12.3027		ZC3H11A	141.302		CAMSAP2	34.5277
LAD1	25.9899		RGS21	1.39141		TMCC2	1.32746		IVNS1ABP	34.4452		ANGPTL1	21.301		ZNF281	48.6267		DDX59	34.0393		ARL8A	129.351		UCHL5	24.1205		ZBED6	1.56551		INAVA	2.40043
PHLDA3	8.42449		RGS1	7.75216		NUAK2	1.64872		HMCN1	26.2728		FAM20B	14.5143		KIF14	5.77044		CAMSAP2	59.898		LGR6	8.44721		RO60	23.8419		SNRPE	98.8146		KIF21B	1.76698
CSRP1	18.2809		RGS13	1.46465		LEMD1	1.10571		PRG4	8.68261		TOR3A	14.1424		DDX59	31.6212		KIF21B	3.62782		UBE2T	30.87		GLRX2	4.61287		ENSG00000286383	1.6511		TMEM9	15.876
RPS10P7	1.34527		RPS27AP5	20.7912		CDK18	4.30951		TPR	127.383		ABL2	9.64453		CAMSAP2	56.9817		TMEM9	23.2904		PPP1R12B	26.2971		CDC73	73.1771		LINC00303	2.84795		IGFN1	2.08503
NAV1	8.26629		RGS2	235.98		ELK4	28.3389		ODR4	18.6365		SOAT1	19.8375		KIF21B	3.8062		ENSG00000286600	9.49974		ENSG00000232626	1.73731		B3GALT2	9.08306		SOX13	6.92142		PKP1	75.1003
IPO9-AS1	1.06228		UCHL5	52.4973		SLC45A3	1.86261		PTGS2	4.1068		TDRD5	10.7278		TMEM9	22.8929		LAD1	18.0045		KDM5B	51.8955		CFH	27.4312		ETNK2	1.44317		TNNT2	2.39212
IPO9	28.287		RO60	96.1336		NUCKS1	156.837		PLA2G4A	11.6536		TOR1AIP2	8.63027		IGFN1	1.21576		PHLDA3	9.30421		MGAT4EP	3.3778		ENSG00000289697	4.67451		GOLT1A	3.63167		ENSG00000286600	24.8196
SHISA4	8.4097		GLRX2	31.9823		RAB29	11.604		RGS18	4.7317		TOR1AIP1	51.5425		TNNT2	1.39019		CSRP1	18.2163		RABIF	8.71684		ASPM	33.3072		PLEKHA6	10.2835		LAD1	57.5275
LMOD1	25.8848		CDC73	118.627		SLC41A1	5.94268		RGS1	53.9393		RN7SL230P	1.13426		ENSG00000286600	24.454		CSRP1-AS1	1.0781		KLHL12	60.351		ZBTB41	20.5032		PPP1R15B	16.4818		ENSG00000282221	1.0173
TIMM17A	39.9263		B3GALT2	36.7681		RHEX	1.9587		RGS2	33.9123		CEP350	53.3239		LAD1	31.5541		RPS10P7	4.41572		ADIPOR1	82.0136		DENND1B	28.4531		PIK3C2B	16.264		CSRP1	9.46537
RNPEP	53.2475		KCNT2	1.17705		FAM72A	15.6741		UCHL5	15.1246		QSOX1	17.9696		PHLDA3	3.96189		NAV1	17.9975		CYB5R1	50.3203		C1orf53	2.72696		MDM4	33.9188		RPS10P7	1.62427
ELF3-AS1	1.54921		CFH	9.70694		SRGAP2	52.2473		RO60	24.8821		LHX4	2.80518		CSRP1	14.1807		IPO9	46.7449		TMEM183A	66.9714		NEK7	23.3498		LRRN2	1.91535		NAV1	3.25696
ELF3	27.4727		ENSG00000289697	1.84115		IKBKE	12.5788		GLRX2	7.38768		ACBD6	32.163		RPS10P7	2.16533		SHISA4	13.8157		PPFIA4	5.49603		PTPRC	176.572		NFASC	12.8852		IPO9-AS1	1.18392
ENSG00000249007	2.05675		CFHR1	1.22054		C1orf147	2.03975		CDC73	42.2323		XPR1	36.0146		NAV1	16.4337		ENSG00000223774	3.9347		CHI3L1	2.344		ENSG00000261573	1.12272		TMEM81	3.04602		IPO9	30.7423
ARL8A	81.7145		ASPM	28.1053		RASSF5	12.3415		B3GALT2	10.3705		STX6	13.7784		IPO9	32.2033		LMOD1	15.7827		BTG2	15.5798		NR5A2	1.15582		RBBP5	27.905		SHISA4	2.36785
UBE2T	19.3539		ZBTB41	66.5387		EIF2D	13.8525		KCNT2	1.31445		MR1	9.23425		SHISA4	14.4321		TIMM17A	73.2309		FMOD	24.0729		ZNF281	39.597		DSTYK	6.07241		LMOD1	3.3269
PPP1R12B	8.95259		CRB1	1.62953		DYRK3	4.30372		CFH	33.4368		IER5	6.81746		LMOD1	11.1684		RNPEP	68.4837		ATP2B4	115.078		KIF14	14.0872		LEMD1	5.1283		TIMM17A	62.9542
KDM5B	39.2872		DENND1B	39.5305		MAPKAPK2	139.18		ENSG00000289697	2.81065		GLUL	232.683		TIMM17A	47.9211		ELF3-AS1	1.91892		SNORA77	6.43499		DDX59	24.2529		CDK18	5.03372		RNPEP	46.3301
MGAT4EP	1.17394		NEK7	61.2696		C1orf116	7.48793		CFHR1	1.04231		TEDDM1	1.03289		RNPEP	62.1294		ELF3	40.9046		ZC3H11A	415.247		CAMSAP2	48.4831		MFSD4A	4.25978		ELF3-AS1	2.70842
RABIF	5.26107		PTPRC	6.46351		PFKFB2	4.20138		ASPM	27.6175		RNASEL	15.6737		ELF3-AS1	2.22757		ENSG00000249007	6.75109		ZBED6	3.38996		INAVA	1.19511		ELK4	44.8945		ELF3	42.0581
KLHL12	32.4062		MIR181A1HG	1.5018		YOD1	5.50014		ZBTB41	21.5606		RGS16	13.321		ELF3	27.2975		GPR37L1	1.01162		SNRPE	68.4491		KIF21B	9.25353		SLC45A3	2.21966		ENSG00000249007	3.43842
ADIPOR1	54.6956		ZNF281	48.6003		CD55	38.3667		DENND1B	72.6053		NPL	8.52008		ENSG00000249007	1.45887		ARL8A	60.2198		ENSG00000286383	1.03656		TMEM9	9.89167		NUCKS1	148.509		ARL8A	82.5757
CYB5R1	29.562		KIF14	9.29961		CR2	2.64241		C1orf53	6.49363		DHX9	145.852		ARL8A	81.2629		PTPN7	4.27876		LINC00303	1.7812		IGFN1	1.59321		RAB29	9.38076		PTPN7	2.74542
TMEM183A	49.8538		DDX59	62.0419		CR1	1.22186		NEK7	22.1254		LAMC1	91.9495		PTPN7	3.8446		LGR6	2.14682		SOX13	35.7524		PKP1	3.23351		SLC41A1	6.1103		LGR6	23.5826
PPFIA4	2.38485		CAMSAP2	115.665		CD46	96.1426		PTPRC	83.634		LAMC2	30.6115		UBE2T	11.6662		UBE2T	44.3684		ETNK2	7.98492		ENSG00000286600	4.04375		SLC26A9	1.328		UBE2T	80.9169
CHI3L1	6.23753		KIF21B	2.11457		CD34	2.18498		NR5A2	1.27786		SMG7	67.2459		PPP1R12B	8.00658		PPP1R12B	7.89462		GOLT1A	9.84948		LAD1	5.91993		RHEX	16.5647		PPP1R12B	9.51245
BTG2	17.4874		TMEM9	20.9639		PLXNA2	6.15817		ZNF281	37.6786		NCF2	17.2877		KDM5B	35.2006		KDM5B	27.3724		PLEKHA6	52.9474		PHLDA3	1.5362		FAM72A	15.0746		KDM5B	23.7615
FMOD	43.5465		IGFN1	3.40361		MIR205HG	11.9149		KIF14	7.81455		ARPC5	6.20671		RABIF	7.45753		MGAT4EP	6.12956		PPP1R15B	29.9863		CSRP1	16.1599		SRGAP2	22.3016		PCAT6	1.27706
PRELP	10.5565		PKP1	12.6336		LAMB3	14.0834		DDX59	16.6659		RGL1	11.5726		KLHL12	38.0784		RABIF	5.07891		PIK3C2B	45.3088		RPS10P7	2.01183		IKBKE	8.44931		TUBA5P	1.47088
ATP2B4	24.7828		TNNT2	1.31776		G0S2	2.90953		CAMSAP2	37.536		TSEN15	2.90979		ADIPOR1	49.4213		KLHL12	39.8888		MDM4	86.9262		NAV1	7.50163		C1orf147	1.52821		RABIF	8.40239
SNORA77	1.35334		ENSG00000286600	19.989		TRAF3IP3	1.84592		KIF21B	2.8344		C1orf21	22.1631		CYB5R1	28.707		ADIPOR1	48.3426		LRRN2	12.4773		IPO9	35.1807		RASSF5	4.53108		KLHL12	26.3891
ZC3H11A	210.791		LAD1	40.2371		ENSG00000289700	1.7611		TMEM9	9.31785		ENSG00000230470	2.43746		TMEM183A	71.0984		CYB5R1	40.9195		NFASC	1.80002		SHISA4	5.13246		EIF2D	5.87731		ADIPOR1	40.0943
ZBED6	5.27929		PHLDA3	3.88206		IRF6	34.6358		IGFN1	11.1674		EDEM3	15.6645		CHI3L1	1.41623		TMEM183A	71.1124		TMEM81	8.21283		LMOD1	20.3681		DYRK3	7.62132		CYB5R1	13.5061
SNRPE	70.4324		CSRP1	54.8121		UTP25	15.4785		LAD1	2.95581		NIBAN1	19.0476		BTG2	14.9451		PPFIA4	11.8246		RBBP5	31.0133		TIMM17A	51.1395		MAPKAPK2	101.624		TMEM183A	70.5507
ENSG00000286383	1.744		CSRP1-AS1	3.07836		SERTAD4-AS1	9.49926		PHLDA3	1.88622		RNF2	30.7372		FMOD	50.6717		ADORA1	2.78985		DSTYK	13.0598		RNPEP	42.5823		IL10	1.10656		ADORA1	9.04236
LINC00303	4.00145		RPS10P7	16.1105		SERTAD4	21.9899		CSRP1	9.79995		TRMT1L	27.6726		PRELP	1.97755		CHI3L1	2.99074		NUAK2	5.40835		ELF3-AS1	2.23644		FCMR	3.40593		CHI3L1	59.651
SOX13	22.1719		NAV1	16.6164		HHAT	5.04813		RPS10P7	1.68903		SWT1	12.1939		ATP2B4	66.0723		BTG2	11.4916		CDK18	25.0616		ELF3	13.2156		C1orf116	3.12491		BTG2	3.898
ETNK2	9.74599		IPO9-AS1	1.19264		RCOR3	32.4729		NAV1	10.2158		IVNS1ABP	44.0315		ZC3H11A	284.179		FMOD	6.4229		ELK4	38.3613		ARL8A	56.7559		PFKFB2	4.37535		FMOD	6.58709
GOLT1A	8.46661		IPO9	53.791		TRAF5	8.84875		IPO9	23.6376		HMCN1	81.2054		ZBED6	7.89827		PRELP	1.35116		SLC45A3	1.62933		PTPN7	8.09264		YOD1	6.98218		PRELP	1.07849
PLEKHA6	27.4267		SHISA4	11.1881		SLC30A1	12.1241		SHISA4	5.96539		PRG4	29.9732		SNRPE	111.827		ATP2B4	60.6702		NUCKS1	122.533		LGR6	2.35936		CD55	34.1014		ATP2B4	41.9176
PPP1R15B	23.9843		LMOD1	6.18297		NEK2	34.6404		LMOD1	8.69111		TPR	187.629		SOX13	7.25477		SNORA77	3.01736		RAB29	11.703		UBE2T	25.539		CR2	2.51355		LAX1	4.23876
PIK3C2B	27.7898		TIMM17A	68.5128		LPGAT1	28.2945		TIMM17A	35.364		ODR4	36.4242		ETNK2	5.30127		LAX1	10.1754		SLC41A1	8.90386		PPP1R12B	10.3893		CR1	3.7081		ZC3H11A	140.777
MDM4	41.4852		RNPEP	51.6108		INTS7	31.3835		RNPEP	48.098		PDC	2.49606		GOLT1A	4.09034		ZC3H11A	302.122		FAM72A	8.3838		KDM5B	27.6929		CR1L	1.1572		ZBED6	3.71611
LRRN2	2.09749		ELF3-AS1	4.11203		DTL	16.5671		ELF3-AS1	1.59768		PTGS2	6.68479		PLEKHA6	15.7265		ZBED6	2.88093		SRGAP2	50.3901		RABIF	5.93987		CD46	92.7232		SNRPE	143.127
NFASC	1.39972		ELF3	40.023		PPP2R5A	15.9138		ELF3	13.465		PLA2G4A	6.56564		PPP1R15B	26.6731		SNRPE	96.4684		IKBKE	40.4839		KLHL12	29.8233		CD34	5.74449		SOX13	11.7393
TMEM81	3.30207		ENSG00000249007	1.86931		PACC1	17.2497		ARL8A	46.2236		RGS18	2.24949		PIK3C2B	16.6323		SOX13	19.8073		C1orf147	2.91662		ADIPOR1	27.7562		PLXNA2	8.26715		GOLT1A	2.01549
RBBP5	24.6799		ARL8A	107.376		NENF	47.8736		PTPN7	1.93022		RGS1	42.6298		MDM4	49.1326		ETNK2	21.6178		RASSF5	1.47613		CYB5R1	15.6204		MIR205HG	1.90393		PLEKHA6	36.5521
DSTYK	5.09001		LGR6	5.86086		ATF3	18.845		UBE2T	23.5071		RGS2	27.9269		LRRN2	1.88954		KISS1	1.76083		EIF2D	42.5822		TMEM183A	77.5338		LAMB3	1.30965		ENSG00000231691	1.01639
NUAK2	1.12246		UBE2T	13.4677		NSL1	9.91333		PPP1R12B	5.37994		UCHL5	16.6139		NFASC	1.05185		GOLT1A	21.9924		DYRK3	2.531		CHI3L1	9.35126		G0S2	1.70639		PPP1R15B	18.7833
CDK18	1.69663		PPP1R12B	17.4419		TATDN3	4.07794		KDM5B	15.8533		RO60	30.5916		TMEM81	6.56923		PLEKHA6	29.1132		MAPKAPK2	367.138		BTG2	19.2559		HSD11B1	5.64927		PIK3C2B	16.4641
ELK4	24.929		KDM5B	67.6401		FLVCR1	16.2848		RABIF	6.26991		GLRX2	6.89946		RBBP5	25.1503		PPP1R15B	22.6396		IL20	5.32944		FMOD	21.449		TRAF3IP3	3.54067		MDM4	31.6859
NUCKS1	132.037		RABIF	5.81101		VASH2	6.30704		KLHL12	22.1665		CDC73	66.1622		DSTYK	7.76315		PIK3C2B	30.451		FCMR	3.57813		PRELP	5.1544		ENSG00000289700	2.67435		LRRN2	5.70328
RAB29	9.53302		KLHL12	64.2271		ANGEL2	12.0793		ADIPOR1	26.7059		B3GALT2	11.9791		NUAK2	1.4372		MDM4	65.0316		PIGR	2.64936		ATP2B4	57.8304		IRF6	17.5024		ENSG00000240219	1.52939
SLC41A1	5.14559		ADIPOR1	50.3778		RPS6KC1	32.324		CYB5R1	21.9797		KCNT2	1.4336		CDK18	12.0168		LRRN2	4.46642		C1orf116	2.83673		SNORA77	1.24548		UTP25	12.5939		NFASC	1.72842
FAM72A	5.46501		CYB5R1	35.6617		PROX1	3.63429		TMEM183A	38.8584		CFH	35.8358		ELK4	38.9044		NFASC	17.9149		PFKFB2	8.48956		LAX1	19.3206		SERTAD4-AS1	7.86959		TMEM81	5.52031
SRGAP2	35.7091		TMEM183A	121.593		SMYD2	20.4157		CHI3L1	6.31107		ENSG00000289697	7.72221		SLC45A3	4.98902		TMEM81	7.07901		YOD1	6.28795		ZC3H11A	240.329		SERTAD4	27.1515		RBBP5	28.1269
IKBKE	21.8655		PPFIA4	3.08236		PTPN14	27.9248		BTG2	22.5233		CFHR1	1.70063		NUCKS1	117.46		RBBP5	21.1251		CD55	25.777		ZBED6	3.9417		HHAT	3.4546		DSTYK	11.2345
C1orf147	2.25988		ADORA1	15.2528		CENPF	146.603		FMOD	48.4487		ASPM	13.1619		RAB29	4.90826		DSTYK	8.54473		CR1L	1.10427		SNRPE	99.5483		RCOR3	25.6828		TMCC2	1.48967
RASSF5	8.02789		MYBPH	2.02972		KCTD3	68.9928		PRELP	2.98818		ZBTB41	27.8514		SLC41A1	7.13754		NUAK2	7.63756		CD46	226.781		SOX13	20.2893		TRAF5	8.37885		KLHDC8A	1.80003
EIF2D	19.1378		CHI3L1	355.41		ESRRG	1.06044		ATP2B4	24.9397		DENND1B	53.6924		FAM72A	4.12303		CDK18	9.27738		MIR29B2CHG	1.14327		ETNK2	15.4546		SLC30A1	8.76926		LEMD1	17.0247
DYRK3	2.19325		BTG2	15.3131		GPATCH2	16.2278		SNORA77	1.48291		C1orf53	9.66832		SRGAP2	25.6523		ELK4	36.6723		CD34	3.42027		GOLT1A	8.47263		NEK2	31.6346		BLACAT1	1.5686
MAPKAPK2	129.514		FMOD	38.7404		SPATA17	1.47651		LAX1	1.80585		NEK7	25.1428		IKBKE	18.5237		SLC45A3	1.27332		PLXNA2	7.23907		PLEKHA6	9.15791		LPGAT1	11.7946		CDK18	15.7623
PIGR	17.3927		PRELP	34.2955		RRP15	10.1037		ZC3H11A	171.038		PTPRC	72.6874		C1orf147	3.75196		NUCKS1	119.777		MIR205HG	89.7948		PPP1R15B	19.1958		INTS7	31.474		MFSD4A	3.38655
C1orf116	26.7698		ATP2B4	95.6712		TGFB2	8.24896		ZBED6	2.91835		LINC00862	1.19874		RASSF5	5.73263		RAB29	8.37296		LAMB3	158.174		PIK3C2B	28.721		DTL	19.4326		ELK4	29.4927
PFKFB2	11.3876		SNORA77	11.2871		LYPLAL1	15.18		SNRPE	88.7607		ZNF281	51.3709		EIF2D	20.7078		SLC41A1	11.9455		TRAF3IP3	1.10018		MDM4	60.4607		PPP2R5A	37.6489		SLC45A3	1.85927
YOD1	4.55217		LAX1	1.26879		EPRS1	378.406		SOX13	10.13		KIF14	4.42913		DYRK3	6.7875		RHEX	1.09579		ENSG00000289700	2.19539		LRRN2	1.42378		PACC1	8.52851		NUCKS1	122.175
C4BPB	2.82739		ZC3H11A	450.998		BPNT1	36.7114		ETNK2	9.69329		DDX59	21.1456		MAPKAPK2	244.661		FAM72A	11.7667		IRF6	83.8717		NFASC	1.63216		NENF	37.5895		RAB29	18.5449
C4BPA	11.0267		ZBED6	11.5391		IARS2	122.422		GOLT1A	2.79216		CAMSAP2	42.8007		FCMR	4.24637		SRGAP2	63.8437		UTP25	15.9623		TMEM81	3.97393		ATF3	19.2135		SLC41A1	7.33112
CD55	51.7864		SNRPE	208.66		RAB3GAP2	40.186		PLEKHA6	6.84363		INAVA	1.45855		C1orf116	1.2685		IKBKE	15.8522		SERTAD4-AS1	6.40935		RBBP5	27.7503		NSL1	10.4176		FAM72A	30.1784
CR1	1.16292		LINC00303	1.6386		SNORA36B	1.25523		PPP1R15B	18.5562		KIF21B	2.22265		PFKFB2	10.6343		C1orf147	1.3796		SERTAD4	19.1756		DSTYK	5.85998		TATDN3	4.92131		SRGAP2	17.1701
CD46	184.186		SOX13	25.3042		MARK1	2.71634		PIK3C2B	13.2064		TMEM9	13.5929		YOD1	5.16179		RASSF5	5.2272		HHAT	31.1097		NUAK2	3.48924		FLVCR1	16.2933		IKBKE	15.119
MIR29B2CHG	2.45493		ETNK2	8.60931		C1orf115	2.30358		MDM4	33.6443		IGFN1	3.40363		CD55	33.5397		EIF2D	16.1947		KCNH1	40.0175		CDK18	5.47061		VASH2	1.4689		C1orf147	2.33876
CD34	7.89964		GOLT1A	16.559		MTARC2	4.71715		LRRN2	1.2225		PKP1	4.61119		CR2	1.31509		DYRK3	3.19894		ENSG00000284299	12.242		ELK4	56.1517		ANGEL2	13.1622		RASSF5	3.08151
PLXNA2	7.85662		PLEKHA6	22.3669		ENSG00000286231	13.2872		NFASC	1.72109		ENSG00000286600	10.0765		CR1	3.55622		MAPKAPK2	168.859		RCOR3	102.148		SLC45A3	1.24481		RPS6KC1	22.8167		EIF2D	17.6712
MIR205HG	6.08104		PPP1R15B	31.8092		DUSP10	9.19024		TMEM81	2.57449		LAD1	19.9892		ENSG00000236911	1.98578		IL10	1.33194		TRAF5	44.311		NUCKS1	142.286		PROX1	2.19851		DYRK3	10.6931
LAMB3	5.15112		PIK3C2B	17.3324		TAF1A	12.3711		RBBP5	16.8149		PHLDA3	4.34503		CR1L	4.4817		IL20	17.0472		SLC30A1	14.2229		RAB29	13.0801		SMYD2	25.8138		MAPKAPK2	134.722
HSD11B1	2.12579		MDM4	82.4329		MIA3	58.8519		DSTYK	6.57248		CSRP1	23.2163		CD46	156.517		IL24	1.3341		NEK2	15.8536		SLC41A1	5.61421		PTPN14	20.7541		FCMR	1.87602
TRAF3IP3	1.46248		LRRN2	9.56272		ENSG00000272750	1.14968		NUAK2	1.1206		CSRP1-AS1	1.36022		MIR29B2CHG	3.49253		FCMR	5.73978		LPGAT1	22.8409		PM20D1	1.19253		CENPF	130.59		C1orf116	11.6531
ENSG00000289700	2.44006		ENSG00000240219	2.15202		AIDA	48.1223		CDK18	6.13356		RPS10P7	2.88489		ENSG00000289071	1.55759		PFKFB2	8.22834		INTS7	57.7228		FAM72A	5.38128		KCNK2	3.25734		PFKFB2	9.00456
IRF6	82.8114		NFASC	29.1798		BROX	47.7953		MFSD4A	1.16853		NAV1	11.1306		CD34	6.83628		YOD1	2.57041		DTL	13.6595		SRGAP2	39.5032		KCTD3	28.1985		YOD1	9.75011
UTP25	9.77374		TMEM81	8.14791		DISP1	2.67539		ELK4	30.045		ENSG00000235121	1.20323		PLXNA2	19.0804		CD55	31.8538		PPP2R5A	42.1572		IKBKE	19.671		GPATCH2	12.5116		CD55	21.2369
SERTAD4-AS1	4.54933		RBBP5	42.1405		TLR5	3.33847		SLC45A3	1.2104		IPO9	30.1414		MIR205HG	2.82157		CR1	3.6469		PACC1	8.54837		C1orf147	4.15951		RRP15	7.52291		CR1	5.4241
SERTAD4	15.6797		DSTYK	21.0017		SUSD4	1.27887		NUCKS1	102.052		SHISA4	10.6707		LAMB3	21.3087		CR1L	7.67602		NENF	60.0735		RASSF5	12.7672		TGFB2	3.79435		CD46	85.3628
HHAT	7.90468		CDK18	5.54569		CAPN2	86.5944		RAB29	6.03002		LMOD1	16.2874		G0S2	2.27593		CD46	173.774		ATF3	15.7291		EIF2D	15.055		LYPLAL1	21.4559		CD34	6.74891
KCNH1	1.07921		ELK4	45.741		TP53BP2	93.9199		SLC41A1	4.35945		TIMM17A	27.4304		HSD11B1	2.05115		MIR29B2CHG	1.86952		NSL1	11.1372		DYRK3	5.95705		EPRS1	236.75		PLXNA2	3.69045
ENSG00000283952	1.10464		SLC45A3	1.82234		GTF2IP20	29.1253		FAM72A	7.26965		RNPEP	50.4332		TRAF3IP3	2.57254		CD34	4.51398		TATDN3	5.15831		MAPKAPK2	192.766		BPNT1	24.3519		MIR205HG	1.17404
RCOR3	38.9335		NUCKS1	173.12		SEPTIN7P13	8.91795		SRGAP2	26.0026		ELF3-AS1	1.9954		ENSG00000289700	2.48732		PLXNA2	11.7323		FLVCR1	14.2538		IL20	3.11849		IARS2	70.8795		LAMB3	3.97609
TRAF5	15.6099		RAB29	31.2747		FBXO28	19.8033		IKBKE	10.8548		ELF3	20.0393		IRF6	52.3224		MIR205HG	12.8463		VASH2	10.6058		IL24	1.4947		RAB3GAP2	22.3763		G0S2	8.60913
SLC30A1	13.9801		SLC41A1	15.1105		DEGS1	67.4616		C1orf147	2.07827		ENSG00000249007	3.24994		UTP25	10.2985		LAMB3	4.24759		ANGEL2	25.6362		FCMR	25.1957		SNORA36B	1.63009		HSD11B1	4.23965
NEK2	14.6758		RAB7B	4.0927		NVL	50.3996		RASSF5	5.36824		ARL8A	63.3998		SERTAD4	5.95321		HSD11B1	2.74396		RPS6KC1	31.5461		PIGR	26.2086		MARK1	3.01661		TRAF3IP3	7.12802
LPGAT1	21.6127		RHEX	3.02699		MIR320B2	1.19156		EIF2D	11.3066		PTPN7	2.79321		HHAT	7.23413		TRAF3IP3	4.39626		SMYD2	17.8677		C1orf116	6.67907		C1orf115	2.47446		ENSG00000289700	4.03851
INTS7	27.3794		FAM72A	6.08877		CNIH4	24.0515		DYRK3	5.85056		LGR6	4.89052		KCNH1	2.10286		IRF6	21.6925		PTPN14	17.0123		PFKFB2	6.45626		MTARC2	11.4295		IRF6	46.6734
DTL	10.2916		SRGAP2	46.0363		WDR26	48.2345		MAPKAPK2	218.981		UBE2T	24.4793		RCOR3	46.7438		UTP25	14.6361		CENPF	41.0959		YOD1	2.57446		ENSG00000286231	12.959		UTP25	19.8482
PPP2R5A	35.4257		IKBKE	24.3914		CNIH3	1.0847		IL20	3.42737		PPP1R12B	8.55303		TRAF5	53.9324		SERTAD4-AS1	3.381		KCNK2	1.98565		CD55	30.229		HLX	1.40364		SERTAD4-AS1	3.56799
PACC1	6.98825		C1orf147	7.66339		DNAH14	19.6015		FCMR	3.63458		KDM5B	34.5766		SLC30A1	54.2627		SERTAD4	14.7558		KCTD3	223.916		CR2	11.76		DUSP10	10.8017		SERTAD4	30.1595
NENF	40.0168		RASSF5	2.50514		LBR	29.3018		PIGR	3.81581		RABIF	5.80332		NEK2	6.65646		HHAT	16.2901		ESRRG	2.95791		CR1	33.5298		HHIPL2	2.4989		HHAT	2.95081
ATF3	14.7184		EIF2D	41.9401		ENAH	124.14		C1orf116	2.44299		KLHL12	30.7302		LPGAT1	24.4458		RNU5A-8P	1.10283		GPATCH2	43.2711		ENSG00000236911	7.44308		TAF1A	8.30976		RCOR3	21.9396
NSL1	8.55782		DYRK3	14.1341		SRP9	157.621		PFKFB2	5.3099		ADIPOR1	40.1495		INTS7	29.947		KCNH1	5.80044		SPATA17	6.64241		CR1L	3.71213		MIA3	46.1571		TRAF5	10.0309
TATDN3	4.95808		MAPKAPK2	151.05		EPHX1	63.1244		YOD1	3.24637		CYB5R1	42.0777		DTL	6.1422		RCOR3	45.9777		RRP15	8.45527		CD46	103.14		ENSG00000272750	1.0088		SLC30A1	10.302
SPATA45	1.67162		FCMR	2.44566		TMEM63A	21.2972		CD55	14.6516		TMEM183A	43.5205		PPP2R5A	41.585		TRAF5	37.625		TGFB2	18.0286		MIR29B2CHG	1.67353		AIDA	44.2525		NEK2	70.969
FLVCR1	12.6441		PIGR	25.3701		PYCR2	6.61942		CR1	4.82449		PPFIA4	1.11991		PACC1	9.60673		SLC30A1	13.1846		LYPLAL1	17.5589		CD34	5.84302		BROX	35.4832		LPGAT1	23.9804
VASH2	1.58257		C1orf116	29.1992		LEFTY2	1.04301		CR1L	1.50675		ADORA1	2.70615		NENF	47.5821		NEK2	28.3537		EPRS1	219.688		PLXNA2	2.88992		DISP1	4.43309		INTS7	45.9845
ANGEL2	16.5307		PFKFB2	15.9873		SDE2	22.6836		CD46	70.1823		CHI3L1	15.0908		ATF3	15.4354		LPGAT1	23.5713		BPNT1	46.7173		MIR205HG	18.9924		TLR5	8.97468		DTL	24.5106
RPS6KC1	22.4473		YOD1	14.3902		H3-3A	132.395		MIR29B2CHG	3.6475		CHIT1	2.20765		NSL1	12.9636		INTS7	19.1677		IARS2	150.059		LAMB3	9.58162		SUSD4	18.3688		PPP2R5A	41.7064
SMYD2	8.40822		C4BPA	18.4545		ACBD3	144.047		ENSG00000289071	1.8826		BTG2	73.465		TATDN3	8.62901		DTL	13.484		RAB3GAP2	47.4197		HSD11B1	4.01567		CAPN2	78.7258		PACC1	19.0673
PTPN14	13.8477		CD55	61.981		ACBD3-AS1	4.14931		CD34	13.8636		FMOD	58.4508		FLVCR1	19.2997		PPP2R5A	44.2678		MARK1	10.6828		TRAF3IP3	16.1711		TP53BP2	109.307		NENF	38.6328
CENPF	21.0261		CR2	3.95463		LIN9	15.8994		PLXNA2	6.87499		PRELP	9.37295		ANGEL2	21.1321		SNORA16B	3.72513		C1orf115	10.1277		C1orf74	1.22979		GTF2IP20	27.6097		ENSG00000260805	1.19141
KCNK2	2.44257		CR1	27.7988		PARP1	127.623		MIR205HG	3.48901		ATP2B4	87.872		RPS6KC1	31.3268		PACC1	7.54253		MTARC2	60.5836		ENSG00000289700	2.42038		SEPTIN7P13	6.35098		ATF3	30.8011
KCTD3	111.34		ENSG00000236911	11.026		ITPKB	16.1366		LAMB3	5.98333		SNORA77	3.66594		SMYD2	11.2597		NENF	51.821		MTARC1	2.13199		IRF6	16.3734		ENSG00000278467	1.30436		NSL1	4.88107
ESRRG	16.3179		CR1L	2.94067		PSEN2	4.32725		G0S2	5.71326		LAX1	3.39973		PTPN14	7.02305		ATF3	15.342		ENSG00000286231	44.5695		UTP25	11.6042		FBXO28	13.4617		TATDN3	5.52584
GPATCH2	34.9778		CD46	156.625		COQ8A	19.1309		HSD11B1	1.90022		ZC3H11A	213.94		CENPF	16.3204		BATF3	1.2724		DUSP10	56.622		SERTAD4-AS1	4.80699		DEGS1	73.4215		FLVCR1	29.0355
SPATA17	6.11497		MIR29B2CHG	1.95089		CDC42BPA	48.9275		TRAF3IP3	2.9419		ZBED6	7.38893		KCTD3	223.82		NSL1	9.81887		HHIPL2	4.15634		SERTAD4	9.90461		NVL	35.9297		VASH2	5.81017
RRP15	7.55961		ENSG00000289071	1.35663		ZNF678	10.8271		IRF6	23.9782		SNRPE	117.48		ESRRG	5.57255		TATDN3	7.02311		TAF1A	17.4731		HHAT	4.73262		MIR320B2	1.54741		ANGEL2	15.8212
TGFB2	7.71741		CD34	2.53108		SNAP47	7.67312		UTP25	6.80136		SOX13	23.962		GPATCH2	35.0289		FLVCR1	19.851		MIA3	117.816		KCNH1	5.94325		CNIH4	15.8583		RPS6KC1	24.9113
LYPLAL1	18.953		PLXNA2	9.08534		JMJD4	9.9271		SERTAD4	2.6771		ETNK2	8.75767		SPATA17	7.00445		VASH2	1.57742		ENSG00000272750	2.24957		ENSG00000284299	2.40956		WDR26	43.2219		SMYD2	42.1891
EPRS1	221.924		MIR205HG	2.21177		WNT9A	2.17605		HHAT	5.55115		GOLT1A	7.01391		RRP15	6.87605		ANGEL2	15.2923		AIDA	23.6446		ENSG00000283952	19.751		DNAH14	14.7852		PTPN14	29.952
BPNT1	39.7515		LAMB3	30.1745		ARF1	188.091		RCOR3	26.6771		PLEKHA6	21.2132		TGFB2	7.89066		RPS6KC1	34.6241		BROX	55.337		RCOR3	40.154		LBR	38.6321		CENPF	171.266
IARS2	157.119		G0S2	1.11504		C1orf35	5.63005		TRAF5	20.1245		PPP1R15B	17.856		LYPLAL1	21.5423		SMYD2	21.4467		DISP1	8.61785		TRAF5	27.7823		ENAH	53.5155		KCNK2	5.88364
RAB3GAP2	40.451		C1orf74	1.13535		MRPL55	5.10047		SLC30A1	17.8506		PIK3C2B	18.9714		EPRS1	255.525		PTPN14	11.458		TLR5	8.34227		SLC30A1	11.2279		SRP9	178.24		KCTD3	105.638
SNORA36B	1.29136		ENSG00000289700	2.24972		GUK1	44.9457		NEK2	13.5654		MDM4	53.2319		BPNT1	39.1741		CENPF	64.0167		CAPN8	173.592		NEK2	19.5675		EPHX1	60.3714		GPATCH2	20.6006
MARK1	1.97945		IRF6	43.4248		GJC2	1.63296		LPGAT1	24.2934		LRRN2	2.29685		IARS2	178.853		KCNK2	1.49322		CAPN2	221.477		LPGAT1	16.0998		TMEM63A	30.5974		SPATA17	4.25409
C1orf115	11.7908		UTP25	38.3624		OBSCN-AS1	1.5328		INTS7	15.7138		NFASC	3.50613		RAB3GAP2	39.1326		KCTD3	143.34		TP53BP2	115.86		INTS7	31.4818		PYCR2	7.49947		RRP15	13.6672
MTARC2	39.7027		SYT14	9.52755		OBSCN	14.5223		DTL	12.9148		TMEM81	2.83821		C1orf115	5.17222		GPATCH2	22.7954		GTF2IP20	204.394		DTL	15.0846		SDE2	16.416		TGFB2	8.10254
MTARC1	2.385		SERTAD4-AS1	11.6746		TRIM11	2.46033		PPP2R5A	35.3611		RBBP5	21.8508		MTARC2	24.5238		SPATA17	3.72442		SEPTIN7P13	3.67757		PPP2R5A	27.0532		H3-3A	136.269		LYPLAL1	21.476
ENSG00000286231	37.8284		SERTAD4	83.0544		TRIM17	11.3388		SNORA16B	2.0596		DSTYK	8.98911		ENSG00000286231	4.45679		RRP15	9.22534		FBXO28	15.2056		PACC1	8.37932		ACBD3	82.1683		EPRS1	422.807
DUSP10	27.5264		HHAT	22.9473		H3-4	3.0274		PACC1	5.08368		NUAK2	2.36486		HLX	1.47578		TGFB2	2.72227		DEGS1	63.337		NENF	26.9738		ACBD3-AS1	1.99572		BPNT1	70.0741
TAF1A	7.16813		RNU5A-8P	3.80808		H2AW	35.9536		NENF	38.9352		CDK18	4.79712		DUSP10	65.9793		LYPLAL1	27.1025		NVL	134.382		ATF3	4.16186		LIN9	13.8692		IARS2	156.759
MIA3	80.8857		KCNH1	1.20749		H2BU1	9.28689		ATF3	18.3528		ELK4	30.785		HHIPL2	4.88161		EPRS1	185.597		CNIH4	7.39582		NSL1	10.385		PARP1	61.6695		RAB3GAP2	30.4885
ENSG00000272750	1.66227		RCOR3	80.8366		RNF187	6.92775		NSL1	9.56427		SLC45A3	1.06866		TAF1A	15.7848		BPNT1	27.6648		WDR26	76.3816		TATDN3	6.39586		ITPKB	15.0071		MARK1	4.8201
AIDA	25.683		TRAF5	16.5767		RNA5S9	55.9634		TATDN3	7.0115		NUCKS1	107.686		MIA3	104.076		IARS2	205.201		DNAH14	24.0826		FLVCR1	11.9515		PSEN2	3.43163		MTARC2	2.39577
BROX	50.4276		SLC30A1	18.4536		RHOU	10.0984		FLVCR1	8.587		RAB29	7.36544		ENSG00000272750	2.72091		RAB3GAP2	31.7635		LBR	8.98758		VASH2	8.00183		COQ8A	33.7041		ENSG00000286231	10.8199
FAM177B	8.83533		NEK2	8.87178		RAB4A	22.554		VASH2	1.16286		SLC41A1	3.32294		AIDA	53.0779		MARK1	1.42577		ENAH	286.221		ANGEL2	12.3833		CDC42BPA	32.5722		HLX	1.23929
DISP1	4.8751		LPGAT1	76.5762		CCSAP	4.3231		ANGEL2	16.0106		FAM72A	6.1834		BROX	66.6574		MTARC2	11.9091		SRP9	157.686		RPS6KC1	29.95		ZNF678	8.33569		DUSP10	16.6731
TLR5	8.93638		INTS7	46.5421		ACTA1	1.45029		RPS6KC1	26.0036		SRGAP2	29.8725		FAM177B	2.21129		MTARC1	3.49182		EPHX1	219.091		SMYD2	15.0621		SNAP47	6.01439		HHIPL2	4.41264
SUSD4	5.42123		DTL	7.03253		NUP133	46.2264		PROX1	1.00606		IKBKE	10.3954		DISP1	6.03539		ENSG00000286231	18.4107		ENSG00000242861	1.38685		PTPN14	7.80415		JMJD4	9.55125		TAF1A	16.3693
CAPN8	27.9712		PPP2R5A	56.5502		ABCB10	17.7805		SMYD2	12.3601		C1orf147	2.29558		TLR5	6.50278		DUSP10	16.5437		TMEM63A	278.306		CENPF	50.3575		ARF1	104.428		MIA3	44.8931
CAPN2	172.36		SNORA16B	7.23535		TAF5L	11.5583		PTPN14	7.42858		RASSF5	5.89638		SUSD4	2.73999		HHIPL2	1.26105		ENSG00000255835	3.366		KCNK2	1.92158		C1orf35	5.65084		AIDA	21.83
TP53BP2	80.5945		PACC1	14.2499		URB2	17.9976		CENPF	40.6189		EIF2D	15.8078		CAPN8	146.149		TAF1A	11.3068		PYCR2	52.3893		KCTD3	103.521		MRPL55	3.45336		BROX	58.2656
GTF2IP20	73.5065		NENF	93.8477		GALNT2	37.2603		KCNK2	3.90671		DYRK3	3.69371		CAPN2	164.266		MIA3	42.3163		SDE2	26.8326		ESRRG	1.40988		GUK1	13.3323		DISP1	4.36984
SEPTIN7P13	4.71555		ENSG00000260805	1.14302		COG2	8.08207		KCTD3	152.85		MAPKAPK2	119.433		TP53BP2	89.6249		ENSG00000272750	1.23538		H3-3A	129.381		GPATCH2	19.8986		OBSCN-AS1	1.16116		TLR5	12.1175
FBXO28	10.8891		ATF3	60.9005		C1orf198	47.0271		ESRRG	24.0861		IL20	1.50041		GTF2IP20	59.7672		AIDA	23.38		ACBD3	137.073		SPATA17	3.919		OBSCN	13.6216		SUSD4	4.69936
DEGS1	54.983		NSL1	20.6072		TTC13	43.0999		GPATCH2	22.6122		FCMR	6.57122		SEPTIN7P13	4.75396		BROX	57.2823		ACBD3-AS1	7.81821		RRP15	6.95708		ENSG00000270110	1.13385		CAPN2	194.184
NVL	59.4745		TATDN3	14.8441		ARV1	11.8007		SPATA17	3.81254		C1orf116	1.5619		ENSG00000278467	1.93302		DISP1	4.08142		LIN9	8.69202		TGFB2	13.201		TRIM11	1.04406		TP53BP2	181.413
MIR320B2	3.06463		FLVCR1	30.7745		C1orf131	7.60966		RRP15	7.38913		PFKFB2	4.37933		FBXO28	17.3503		TLR5	6.06424		PARP1	161.347		LYPLAL1	21.8625		TRIM17	2.16367		GTF2IP20	49.2938
CNIH4	10.2863		VASH2	3.85816		GNPAT	90.2858		TGFB2	8.57881		YOD1	3.25495		DEGS1	56.966		SUSD4	11.1681		STUM	4.74369		EPRS1	197.041		H2AW	1.38514		SEPTIN7P13	3.73825
WDR26	80.7061		ANGEL2	39.7662		EXOC8	10.6722		LYPLAL1	23.6038		CD55	25.7633		NVL	57.5771		CAPN8	25.5626		ITPKB	28.9356		BPNT1	28.2063		H2BU1	2.34803		ENSG00000278467	1.6452
DNAH14	12.2583		RPS6KC1	72.4528		SPRTN	7.53129		EPRS1	137.534		CR1	5.20771		MIR320B2	1.60525		CAPN2	79.7687		PSEN2	14.0987		IARS2	98.87		RNF187	3.21953		FBXO28	17.1628
LBR	14.6948		PROX1	8.40453		EGLN1	52.6524		BPNT1	22.5973		ENSG00000236911	1.06497		CNIH4	19.8023		TP53BP2	42.8119		COQ8A	46.4349		RAB3GAP2	29.3027		RNA5S9	64.601		DEGS1	103.751
ENAH	188.777		SMYD2	40.0689		ENSG00000287856	9.11303		IARS2	130.248		CD46	113.859		WDR26	69.8698		GTF2IP20	124.554		CDC42BPA	30.9475		C1orf115	2.31561		RHOU	5.33182		NVL	60.5044
SRP9	176.369		PTPN14	84.8298		TSNAX	13.2004		RAB3GAP2	21.7368		MIR29B2CHG	6.08207		DNAH14	28.2684		SEPTIN7P13	5.10283		ZNF678	34.5028		MTARC2	17.6846		RAB4A	15.5479		CNIH4	33.226
EPHX1	295.941		CENPF	46.7166		TSNAX-DISC1	9.22434		C1orf115	2.46852		ENSG00000289071	2.86401		LBR	20.6976		FBXO28	11.4446		SNAP47	13.3247		MTARC1	1.66813		CCSAP	3.94185		WDR26	36.5543
ENSG00000242861	1.21529		KCNK2	28.3837		DISC1	1.30343		MTARC2	19.2358		CD34	6.23814		ENAH	126.366		DEGS1	24.2606		JMJD4	14.0556		ENSG00000286231	18.3823		ACTA1	4.7982		DNAH14	8.61656
TMEM63A	77.2288		KCTD3	254.139		SIPA1L2	34.3407		ENSG00000286231	6.54153		PLXNA2	4.66682		SRP9	210.049		NVL	49.581		WNT9A	1.5264		DUSP10	33.538		NUP133	33.4483		LBR	73.0716
PYCR2	16.9778		ESRRG	5.24185		MAP10	4.00707		HLX	1.11962		MIR205HG	58.8529		EPHX1	117.92		CNIH4	11.1397		ARF1	176.908		TAF1A	10.4472		ABCB10	12.1581		ENAH	117.513
SDE2	21.1513		GPATCH2	38.681		NTPCR	2.86263		DUSP10	27.4406		LAMB3	20.8068		TMEM63A	60.2075		WDR26	80.0631		C1orf35	16.8418		MIA3	55.0223		TAF5L	8.77251		SRP9	216.226
H3-3A	117.414		SPATA17	5.19746		PCNX2	15.4303		TAF1A	6.76439		G0S2	1.96165		PYCR2	19.8954		DNAH14	4.27738		MRPL55	6.14156		ENSG00000272750	1.64746		URB2	11.6416		EPHX1	203.084
ACBD3	157.573		RRP15	22.8028		MAP3K21	16.0097		MIA3	56.8047		HSD11B1	2.12149		SDE2	22.0302		LBR	16.1613		GUK1	44.8407		AIDA	54.8869		GALNT2	31.6354		ENSG00000242861	1.08356
ACBD3-AS1	4.58492		TGFB2	76.8502		KCNK1	15.8748		ENSG00000272750	1.64628		TRAF3IP3	3.54768		H3-3A	137.917		ENAH	123.747		IBA57-DT	2.50975		BROX	34.607		PGBD5	3.15846		TMEM63A	93.0494
LIN9	4.49388		LYPLAL1	100.522		SLC35F3	3.19617		AIDA	50.5458		ENSG00000289700	2.0383		ACBD3	149.925		SRP9	132.406		OBSCN-AS1	2.49935		FAM177B	1.83158		COG2	7.06215		ENSG00000255835	1.50832
PARP1	71.2244		ENSG00000223842	2.6988		COA6	5.74949		BROX	50.1747		IRF6	32.9143		ACBD3-AS1	7.24612		EPHX1	347.871		OBSCN	52.473		DISP1	5.26914		AGT	1.95841		PYCR2	33.2902
ITPKB	10.7165		ENSG00000277007	4.15188		TARBP1	79.631		DISP1	5.17112		UTP25	10.2225		LIN9	3.74028		ENSG00000242861	1.08382		ENSG00000269934	5.20246		TLR5	4.26809		C1orf198	30.7632		SDE2	18.6317
PSEN2	2.70305		ZC3H11B	3.55016		IRF2BP2	54.6029		TLR5	6.4121		SERTAD4-AS1	2.28208		PARP1	93.2439		TMEM63A	57.0309		TRIM11	3.2789		SUSD4	6.01031		TTC13	39.7223		H3-3A	232.743
COQ8A	19.8065		EPRS1	459.464		ENSG00000228830	223.163		SUSD4	3.69963		SERTAD4	14.2206		STUM	1.64008		PYCR2	19.3716		TRIM17	10.0518		CAPN8	3.09925		ARV1	9.79782		ACBD3	115.677
CDC42BPA	22.1132		BPNT1	68.3674		TOMM20	82.4091		CAPN8	48.4009		HHAT	9.61998		ITPKB	15.4898		SDE2	20.5912		H3-4	4.36482		CAPN2	61.893		C1orf131	6.45006		ACBD3-AS1	3.52411
ZNF678	15.1236		IARS2	306.063		SNORA14B	17.0526		CAPN2	88.1044		KCNH1	8.94547		PSEN2	8.05874		H3-3A	89.2812		H2AW	38.1752		TP53BP2	58.7951		GNPAT	60.5397		LIN9	16.8081
SNAP47	7.3461		RAB3GAP2	75.9008		RBM34	62.076		TP53BP2	43.5584		ENSG00000284299	3.15214		COQ8A	32.251		ACBD3	83.3717		H2BU1	13.8619		GTF2IP20	42.8578		EXOC8	7.89269		PARP1	120.17
JMJD4	6.42955		SNORA36B	9.9417		ARID4B	67.8577		GTF2IP20	16.4935		RCOR3	41.0891		CDC42BPA	12.5213		ACBD3-AS1	2.11497		RNF187	10.6993		SEPTIN7P13	7.58994		SPRTN	6.16474		ITPKB	18.2621
ARF1	177.443		MARK1	6.35316		GGPS1	10.2098		SEPTIN7P13	6.83169		TRAF5	23.1737		ZNF678	23.4694		LIN9	4.41531		RNA5S9	20.2783		ENSG00000278467	1.6302		EGLN1	37.5614		PSEN2	7.57747
C1orf35	9.38512		C1orf115	10.9994		TBCE_1	4.1553		FBXO28	13.9331		LINC00467	1.00665		SNAP47	6.71747		PARP1	49.2329		RHOU	33.311		FBXO28	14.3788		ENSG00000287856	4.919		COQ8A	78.8237
MRPL55	7.8933		MTARC2	27.1221		TBCE_2	21.4332		DEGS1	93.1744		SLC30A1	10.2838		JMJD4	7.059		ITPKB	9.40435		RAB4A	30.9113		DEGS1	86.8167		TSNAX	10.8906		CDC42BPA	37.2761
GUK1	42.5694		MTARC1	1.03282		B3GALNT2	28.3231		NVL	55.4685		NEK2	9.21666		ARF1	144.926		PSEN2	5.42089		CCSAP	3.4453		NVL	93.4782		TSNAX-DISC1	2.23339		ZNF678	10.2148
OBSCN-AS1	1.64262		ENSG00000286231	7.80329		GNG4	2.69099		MIR320B2	2.68643		LPGAT1	21.5436		C1orf35	5.78493		COQ8A	38.1205		ACTA1	7.83766		MIR320B2	2.2563		DISC1	5.58173		SNAP47	8.41861
OBSCN	9.08944		DUSP10	5.45147		LYST	15.9728		CNIH4	17.5713		INTS7	29.3822		MRPL55	6.10777		CDC42BPA	49.8723		NUP133	63.8367		CNIH4	14.0697		SIPA1L2	29.839		JMJD4	19.0069
ENSG00000269934	1.04685		TAF1A	16.8558		NID1	17.2896		WDR26	46.3659		DTL	7.74907		GUK1	34.1546		ZNF678	13.0024		ABCB10	28.2699		WDR26	69.713		MAP10	4.47048		ARF1	202.734
TRIM11	1.88341		MIA3	86.1509		GPR137B	57.0927		DNAH14	9.91154		PPP2R5A	31.1249		IBA57-DT	1.20957		SNAP47	10.0677		TAF5L	16.0071		DNAH14	10.5381		NTPCR	2.72753		C1orf35	12.6043
TRIM17	3.0234		ENSG00000272750	3.32235		ERO1B	1.98573		LBR	27.4475		PACC1	4.32007		OBSCN	9.11727		JMJD4	8.56608		URB2	13.9144		LBR	18.7858		PCNX2	18.0848		MRPL55	8.69723
H3-4	6.06513		AIDA	72.5757		EDARADD	2.69533		ENAH	37.2739		NENF	43.2321		ENSG00000269934	1.62512		WNT9A	2.6055		GALNT2	40.323		ENAH	123.728		MAP3K21	10.5027		GUK1	43.1347
H2AW	15.2708		BROX	136.426		LGALS8	10.6443		SRP9	163.279		ATF3	61.7322		TRIM11	2.6751		ARF1	141.395		COG2	25.7494		SRP9	140.326		KCNK1	8.74875		GJC2	2.43839
H2BU1	3.80475		DISP1	10.7531		HEATR1	79.2416		EPHX1	80.6661		NSL1	12.2434		TRIM17	6.11015		C1orf35	13.8039		AGT	5.80026		EPHX1	63.6948		SLC35F3	1.1151		IBA57-DT	1.17654
RNF187	7.25822		TLR5	44.4759		MTR	40.4897		ENSG00000242861	1.33164		TATDN3	6.83001		H3-4	3.21983		MRPL55	5.26624		CAPN9	25.0029		TMEM63A	42.3281		COA6	4.47991		IBA57	1.54813
RNA5S9	74.6329		SUSD4	4.98312		RYR2	4.01491		TMEM63A	30.0432		FLVCR1	13.2899		H2AW	7.5438		GUK1	52.4977		C1orf198	18.3287		PYCR2	8.29856		TARBP1	60.302		OBSCN-AS1	1.61103
RHOU	12.5649		CAPN8	1.02783		FH	18.4924		PYCR2	11.8361		VASH2	1.37432		H2BU1	1.83792		IBA57-DT	2.94204		TTC13	49.9965		SDE2	13.823		IRF2BP2	33.3598		OBSCN	32.2445
RAB4A	17.8623		CAPN2	123.839		KMO	1.42422		SDE2	13.6454		ANGEL2	18.2714		RNF187	6.35201		OBSCN-AS1	1.49748		ARV1	21.8033		H3-3A	88.0558		ENSG00000228830	106.925		ENSG00000269934	1.91946
CCSAP	1.81145		TP53BP2	117.352		OPN3	18.3246		H3-3A	92.2216		RPS6KC1	23.0564		RNA5S9	75.3927		OBSCN	54.1873		C1orf131	9.83735		ACBD3	79.9895		TOMM20	66.9261		ENSG00000270110	1.66849
ACTA1	1.5986		GTF2IP20	48.6729		CHML	103.898		ACBD3	77.3683		PROX1	3.16657		RHOU	5.00036		ENSG00000269934	1.36778		GNPAT	92.9926		ACBD3-AS1	1.455		SNORA14B	13.4453		TRIM11	3.93162
NUP133	34.9129		SEPTIN7P13	39.6957		EXO1	27.9425		ACBD3-AS1	2.42532		SMYD2	19.0739		RAB4A	29.8489		ENSG00000287315	3.61962		EXOC8	17.4123		LIN9	7.00966		RBM34	43.5222		TRIM17	2.22873
ABCB10	17.9156		ENSG00000278467	6.25043		LINC01347	39.1503		LIN9	6.90628		PTPN14	10.7767		CCSAP	1.80562		TRIM11	2.71057		SPRTN	6.45569		PARP1	57.4118		ARID4B	51.5583		H3-4	6.94236
TAF5L	9.34096		FBXO28	38.2019		CEP170	79.9254		PARP1	54.7104		CENPF	22.6249		ACTA1	3.02375		TRIM17	26.7865		EGLN1	57.2524		ITPKB	11.5795		GGPS1	12.3898		H2AW	1.12105
URB2	7.5418		DEGS1	212.801		ENSG00000227230	3.43561		STUM	3.54921		KCNK2	4.00188		NUP133	44.4251		H3-4	1.21825		TSNAX	15.6747		PSEN2	3.25668		TBCE_1	3.52196		H2BU1	1.13079
GALNT2	30.8196		NVL	78.2405		SDCCAG8	40.5604		ITPKB	8.83308		KCTD3	145.113		ABCB10	22.8895		H2AW	15.6304		TSNAX-DISC1	9.86586		COQ8A	13.938		TBCE_2	14.9552		RNF187	6.77437
COG2	12.7734		MIR320B2	12.5832		AKT3	1.82783		PSEN2	3.43664		GPATCH2	17.8948		TAF5L	7.87203		H2BU1	2.6894		DISC1	8.55942		CDC42BPA	12.929		B3GALNT2	17.8454		RNA5S9	14.2593
CAPN9	30.0105		CNIH4	30.8533		ZBTB18	1.79583		COQ8A	12.1136		SPATA17	3.0948		URB2	9.0067		RNF187	10.7176		SIPA1L2	103.594		ZNF678	13.7086		LYST	18.6343		RHOU	13.5045
C1orf198	22.2891		WDR26	121.354		ADSS2	81.1187		CDC42BPA	24.7968		RRP15	7.98448		GALNT2	50.8282		BTNL10	1.78015		MAP10	5.3815		SNAP47	7.51686		NID1	35.131		ENSG00000177788	2.30011
TTC13	44.2399		CNIH3	1.39775		CATSPERE	1.0762		ZNF678	11.9244		TGFB2	10.6418		COG2	22.0492		RNA5S9	79.2373		NTPCR	2.60785		JMJD4	6.92733		GPR137B	53.5938		RAB4A	42.4927
ARV1	18.9468		DNAH14	85.0474		DESI2	16.8233		SNAP47	3.74729		LYPLAL1	24.1898		AGT	3.92372		RHOU	7.3246		PCNX2	75.1726		WNT9A	1.08843		ERO1B	2.02963		CCSAP	5.84573
C1orf131	8.14118		LBR	35.3911		COX20	35.9635		JMJD4	4.25284		EPRS1	141.032		CAPN9	12.3022		RAB4A	25.2206		MAP3K21	3.65808		ARF1	83.6549		EDARADD	1.81693		NUP133	42.7245
GNPAT	40.4893		ENAH	154.219		HNRNPU	159.622		ARF1	70.2529		BPNT1	25.9813		C1orf198	18.4139		CCSAP	1.68783		SLC35F3	1.63348		C1orf35	4.66186		LGALS8	9.34332		ABCB10	31.9387
EXOC8	10.9959		SRP9	254.655		EFCAB2	2.36324		C1orf35	3.31314		IARS2	124.285		TTC13	41.733		ACTA1	1.47848		COA6	2.74218		MRPL55	4.54011		HEATR1	43.8114		TAF5L	10.2487
SPRTN	5.49953		EPHX1	73.3762		KIF26B	3.40196		MRPL55	3.19423		RAB3GAP2	25.2999		ARV1	23.1949		NUP133	36.6977		TARBP1	93.3275		GUK1	30.8733		MTR	27.0948		URB2	17.346
EGLN1	38.936		ENSG00000242861	2.18308		SMYD3	10.9185		GUK1	12.3183		C1orf115	1.14917		C1orf131	7.32548		ABCB10	18.3518		IRF2BP2	54.9912		GJC2	1.43819		RYR2	1.27344		GALNT2	23.3719
TSNAX	16.0301		TMEM63A	66.0304		TFB2M	41.1089		IBA57-DT	1.59048		MTARC2	8.95487		GNPAT	117.691		TAF5L	9.44593		ENSG00000228830	194.768		OBSCN-AS1	1.45123		FH	18.762		PGBD5	12.8797
TSNAX-DISC1	7.6401		PYCR2	12.9863		CNST	13.8023		OBSCN-AS1	1.4399		ENSG00000286231	6.27211		EXOC8	11.3368		URB2	14.2748		TOMM20	97.3765		OBSCN	20.9242		KMO	1.23902		COG2	10.8687
DISC1	3.5911		SDE2	36.1495		SCCPDH	29.7228		OBSCN	18.9823		HLX	1.22111		SPRTN	5.41995		GALNT2	30.7298		SNORA14B	32.175		TRIM11	1.65075		OPN3	4.61605		C1orf198	29.408
SIPA1L2	14.8754		H3-3A-DT	1.12612		AHCTF1	101.495		ENSG00000269934	1.19333		DUSP10	26.2594		EGLN1	30.4436		COG2	17.1138		RBM34	32.8975		TRIM17	2.97961		CHML	94.3479		TTC13	46.1054
NTPCR	2.64091		H3-3A	168.384		ZNF695	24.21		ENSG00000270110	2.37856		TAF1A	10.6992		ENSG00000287856	5.73322		CAPN9	8.14558		ARID4B	119.803		H3-4	1.20686		EXO1	22.0149		ARV1	13.22
PCNX2	11.005		LINC01703	1.27841		ZNF670	6.28828		TRIM11	1.48501		MIA3	45.9032		TSNAX	18.0797		C1orf198	18.2945		GGPS1	13.6843		H2AW	8.33123		LINC01347	31.9674		C1orf131	9.26503
MAP3K21	1.26451		ACBD3	136.593		ZNF669	17.9799		TRIM17	4.72148		ENSG00000272750	1.81842		TSNAX-DISC1	10.8472		TTC13	27.4908		TBCE_1	3.69292		H2BU1	4.2018		CEP170	61.8236		GNPAT	67.6454
KCNK1	23.1904		ACBD3-AS1	6.28867		ZNF124	21.504		H3-4	3.23309		AIDA	35.5159		DISC1	3.08363		ARV1	17.69		TBCE_2	25.6619		RNF187	4.01441		ENSG00000227230	2.92313		EXOC8	13.0129
COA6	2.80961		LIN9	22.8446		ZNF731P	5.71217		H2AW	5.00983		BROX	63.0313		SIPA1L2	34.6067		C1orf131	7.31624		B3GALNT2	24.2901		RNA5S9	34.0151		SDCCAG8	30.9016		SPRTN	7.91702
TARBP1	45.2398		PARP1	68.944		ZNF496	9.7396		H2BU1	2.37171		DISP1	8.22057		MAP10	5.03018		GNPAT	100.432		LYST	43.7816		RHOU	4.35838		AKT3	2.97674		EGLN1	25.9983
IRF2BP2	38.8076		ITPKB	10.0059		ENSG00000289234	1.2699		RNF187	3.7872		TLR5	9.21462		NTPCR	2.2566		EXOC8	9.19505		NID1	31.3666		RAB4A	31.3721		ZBTB18	8.01037		ENSG00000287856	6.38685
ENSG00000228830	147.442		PSEN2	7.71765		NLRP3	4.82616		RNA5S9	45.9515		SUSD4	14.4274		PCNX2	19.2013		SPRTN	7.96147		GPR137B	68.4084		CCSAP	2.28911		ADSS2	72.0496		TSNAX	10.9509
TOMM20	63.9669		COQ8A	41.6842		SH3BP5L	9.27894		RHOU	11.033		CAPN8	136.968		MAP3K21	1.71153		EGLN1	28.668		ERO1B	1.86418		NUP133	31.0038		CATSPERE	1.56627		TSNAX-DISC1	10.711
SNORA14B	24.4354		CDC42BPA	109.689		ZNF672	6.835		RAB4A	23.4365		CAPN2	78.064		KCNK1	1.16195		ENSG00000287856	8.14305		EDARADD	3.26098		ABCB10	9.84883		DESI2	11.6159		SIPA1L2	9.74446
RBM34	39.0542		ENSG00000287205	1.0271		ZNF692	28.794		CCSAP	2.37		TP53BP2	39.7197		COA6	5.13146		TSNAX	22.7778		LGALS8	38.952		TAF5L	7.34407		COX20	43.2692		MAP10	3.00728
ARID4B	76.2118		ZNF678	34.7808		PGBD2	9.50312		NUP133	32.921		GTF2IP20	32.1108		TARBP1	59.6237		TSNAX-DISC1	6.15616		ENSG00000273058	1.18508		URB2	9.82614		HNRNPU	142.841		NTPCR	2.87793
GGPS1	14.3231		SNAP47	12.8021		SH3YL1	12.312		ABCB10	16.2866		SEPTIN7P13	7.56254		IRF2BP2	30.8371		DISC1	1.57506		HEATR1	78.8661		GALNT2	45.3609		EFCAB2	1.83149		PCNX2	13.2538
TBCE_1	4.78069		JMJD4	11.5195		ACP1	38.8558		TAF5L	4.90771		ENSG00000278467	2.19924		ENSG00000228830	148.642		SIPA1L2	33.2978		MTR	56.6746		COG2	10.8663		KIF26B	2.49063		MAP3K21	16.4617
TBCE_2	14.0633		ARF1	117.098		ALKAL2	12.6266		URB2	7.81505		FBXO28	14.2725		TOMM20	122.038		MAP10	7.13007		RYR2	2.13595		AGT	1.47069		SMYD3	9.6833		KCNK1	8.17879
B3GALNT2	14.4909		C1orf35	5.13931		TMEM18	4.40747		GALNT2	26.4033		DEGS1	58.0765		SNORA14B	13.9478		NTPCR	3.12444		FH	23.0386		CAPN9	1.80121		TFB2M	33.6353		SLC35F3	7.65755
LYST	61.379		MRPL55	4.60361		ENSG00000223751	1.14707		COG2	15.4272		NVL	44.9057		RBM34	63.3142		PCNX2	17.4396		KMO	8.92847		C1orf198	16.8626		CNST	7.61237		COA6	4.20259
NID1	69.7079		GUK1	26.1851		SNTG2	1.48388		AGT	11.2286		CNIH4	16.7002		ARID4B	75.4919		MAP3K21	9.95045		OPN3	9.97907		TTC13	37.7753		SCCPDH	45.2817		TARBP1	55.4118
GPR137B	99.8362		IBA57	1.55953		PXDN	108.607		CAPN9	7.50605		WDR26	55.0191		GGPS1	22.0419		KCNK1	3.24378		CHML	38.9674		ARV1	7.03328		AHCTF1	75.0374		IRF2BP2	28.1565
ERO1B	3.90404		OBSCN-AS1	12.8989		EIPR1	14.2656		C1orf198	8.54806		DNAH14	20.1105		TBCE_1	6.19618		COA6	4.01127		EXO1	9.1384		C1orf131	7.19031		ZNF695	15.1231		ENSG00000228830	89.7809
EDARADD	18.1826		OBSCN	78.1858		TRAPPC12	17.583		TTC13	22.4003		LBR	12.6197		TBCE_2	16.6179		TARBP1	84.0781		LINC01347	55.1607		GNPAT	69.6069		ZNF670	6.15645		TOMM20	89.3892
LGALS8	34.0141		ENSG00000269934	3.15224		ADI1	14.7992		ARV1	14.0876		ENAH	70.8535		B3GALNT2	19.6439		IRF2BP2	30.2559		CEP170	63.2969		EXOC8	8.36423		ZNF669	8.89759		SNORA14B	1.39659
ENSG00000273058	1.0904		ENSG00000270110	8.74004		ENSG00000286905	33.4445		C1orf131	6.09546		SRP9	195.011		LYST	46.0209		ENSG00000228830	154.206		ENSG00000227230	2.31808		SPRTN	6.37922		ZNF124	12.7347		RBM34	44.9057
HEATR1	38.5907		ENSG00000287315	2.0681		RNASEH1	6.20955		GNPAT	74.4354		EPHX1	57.4191		NID1	32.4224		TOMM20	69.9559		SDCCAG8	108.479		EGLN1	26.2994		ZNF731P	4.74268		ARID4B	34.3775
MTR	34.4987		TRIM11	4.56471		RPS7	514.913		EXOC8	8.21415		ENSG00000242861	2.96277		GPR137B	76.434		SNORA14B	6.51898		AKT3	1.54659		ENSG00000287856	3.67061		ZNF496	5.95984		GGPS1	8.51375
RYR2	1.84633		TRIM17	12.8904		SOX11	8.53048		SPRTN	3.46811		TMEM63A	41.6403		ERO1B	11.5153		RBM34	36.2754		ZBTB18	123.062		TSNAX	11.9833		ENSG00000289234	1.35314		TBCE_1	4.47346
FH	36.7556		H3-4	7.36155		CMPK2	6.94824		EGLN1	23.769		PYCR2	12.6901		EDARADD	34.4815		ARID4B	82.4416		ADSS2	94.6735		TSNAX-DISC1	5.66193		NLRP3	3.97612		TBCE_2	16.3329
KMO	35.3073		H2AW	19.4181		RSAD2	14.3398		ENSG00000287856	8.56491		SDE2	14.453		LGALS8	22.5575		GGPS1	20.4973		CATSPERE	2.57777		DISC1	2.41997		OR2L1P	1.14808		B3GALNT2	17.6086
OPN3	7.76791		H2BU1	3.86213		RNF144A	4.9968		TSNAX	13.8592		H3-3A	159.624		HEATR1	54.6415		TBCE_1	6.42682		DESI2	4.88882		SIPA1L2	32.1309		SH3BP5L	5.20425		GNG4	1.30678
CHML	36.8002		RNF187	6.14755		ID2	65.0535		TSNAX-DISC1	6.10242		ACBD3	62.7545		ACTN2	9.3226		TBCE_2	19.1959		COX20	26.7186		MAP10	5.51828		ZNF672	10.3603		LYST	26.6511
EXO1	9.48681		RNA5S9	66.5774		KIDINS220	42.9788		DISC1	2.25774		ACBD3-AS1	1.92719		MTR	40.1997		B3GALNT2	14.5061		HNRNPU	239.411		NTPCR	2.43533		ZNF692	18.316		NID1	30.5635
LINC01347	43.9766		RHOU	7.99264		MBOAT2	32.976		SIPA1L2	13.7636		LIN9	6.86022		RYR2	1.20265		LYST	25.8363		ENSG00000272195	2.59028		PCNX2	29.3084		PGBD2	9.50441		GPR137B	23.6186
CEP170	50.4921		ENSG00000177788	5.57414		ASAP2	30.0344		MAP10	2.40225		PARP1	57.5822		FH	29.2246		NID1	26.3735		EFCAB2	7.04806		MAP3K21	1.76025		SH3YL1	16.3053		ERO1B	2.55298
ENSG00000227230	2.07194		RAB4A	48.5927		ITGB1BP1	20.1007		NTPCR	1.68364		STUM	5.27908		KMO	2.96185		GPR137B	91.6629		KIF26B	6.20983		KCNK1	7.54807		ACP1	30.2347		EDARADD	1.03801
SDCCAG8	49.5804		CCSAP	6.7994		CPSF3	51.927		PCNX2	9.89357		ITPKB	7.7108		OPN3	6.90033		ERO1B	9.46136		SMYD3	27.041		COA6	3.47024		ALKAL2	3.44076		LGALS8	13.1113
AKT3	4.16745		ACTA1	3.46422		IAH1	11.3971		MAP3K21	1.01298		PSEN2	4.94657		CHML	26.003		EDARADD	42.2853		TFB2M	42.2928		TARBP1	51.6891		TMEM18	8.14431		ENSG00000273058	1.04166
ZBTB18	32.8737		NUP133	108.066		ADAM17	33.675		COA6	4.37484		COQ8A	21.2624		EXO1	5.64922		LGALS8	43.3959		CNST	29.0133		IRF2BP2	18.8489		ENSG00000223751	1.97156		HEATR1	67.9584
ADSS2	114.548		ABCB10	36.5412		YWHAQ	393.251		TARBP1	45.2563		CDC42BPA	32.9121		LINC01347	28.6926		HEATR1	62.7159		SCCPDH	105.797		ENSG00000228830	83.1216		SNTG2-AS1	1.29544		MTR	39.2179
CATSPERE	2.92064		TAF5L	16.9695		TAF1B	10.0937		IRF2BP2	21.7872		ZNF678	17.3094		CEP170	69.1972		MTR	49.319		LINC01341	2.36085		TOMM20	56.3779		SNTG2	2.66452		FH	30.7108
DESI2	5.94624		URB2	24.4642		GRHL1	30.4388		ENSG00000228830	77.9704		SNAP47	6.07092		ENSG00000227230	4.94759		RYR2	1.04681		AHCTF1	118.351		SNORA14B	10.379		PXDN	106.8		KMO	1.8074
COX20	25.5418		GALNT2	55.0532		KLF11	20.0444		TOMM20	70.5492		JMJD4	4.46029		SDCCAG8	69.0468		FH	20.5998		ZNF695	2.74121		RBM34	36.8155		EIPR1	11.2685		OPN3	11.3407
HNRNPU	179.222		COG2	18.6403		RRM2	18.7108		SNORA14B	56.2956		ARF1	84.8467		AKT3	3.87331		KMO	4.99002		ZNF670	2.95148		ARID4B	76.6683		TRAPPC12	12.5435		CHML	26.7854
EFCAB2	4.10763		C1orf198	67.0402		HPCAL1	4.6797		RBM34	27.9717		C1orf35	3.48362		ZBTB18	107.081		OPN3	10.4994		ZNF669	11.7		GGPS1	21.7035		ADI1	14.6686		EXO1	26.2962
KIF26B	15.8022		TTC13	67.5351		ODC1	53.7317		ARID4B	52.6812		MRPL55	2.73342		ADSS2	141.181		CHML	49.4778		ZNF124	18.862		TBCE_1	7.29771		ENSG00000286905	30.033		LINC01347	27.5373
SMYD3	37.4182		ARV1	40.6541		NOL10	11.621		GGPS1	18.7359		GUK1	18.2327		CATSPERE	2.44972		EXO1	23.8561		ZNF731P	7.6956		TBCE_2	13.1489		RNASEH1	7.30965		CEP170	34.023
TFB2M	47.0806		C1orf131	14.7968		ATP6V1C2	19.7914		TBCE_1	6.32897		IBA57-DT	1.42977		DESI2	7.42752		LINC01347	67.4932		ZNF496	14.2092		B3GALNT2	19.6442		RPS7	415.421		ENSG00000227230	1.08669
CNST	17.0936		GNPAT	180.318		PDIA6	199.001		TBCE_2	13.1158		OBSCN-AS1	2.8477		COX20	44.4503		CEP170	48.2596		NLRP3	2.47083		LYST	53.6109		COLEC11	2.2292		SDCCAG8	34.2284
SCCPDH	150.165		EXOC8	17.5138		SLC66A3	16.4363		B3GALNT2	15.166		OBSCN	38.1685		HNRNPU	156.308		ENSG00000227230	2.71736		OR13G1	2.06732		NID1	25.9876		SOX11	7.35371		AKT3	8.64363
LINC01341	2.03923		SPRTN	11.4668		ROCK2	67.6081		LYST	43.295		ENSG00000269934	2.40121		ENSG00000272195	1.59232		SDCCAG8	48.1061		OR6F1	1.64344		GPR137B	44.3367		CMPK2	9.46104		ZBTB18	18.9346
AHCTF1	85.9173		EGLN1	49.8783		E2F6	15.1012		NID1	40.8623		ENSG00000270110	5.47457		EFCAB2	2.7729		AKT3	3.32381		ENSG00000239395	2.48592		ERO1B	7.6621		RSAD2	18.792		ADSS2	87.9415
ZNF695	2.7474		ENSG00000287856	17.6472		GREB1	2.01047		GPR137B	43.9907		ENSG00000287315	2.49148		KIF26B	12.711		ZBTB18	1.31335		OR14A2	1.62799		EDARADD	17.1814		RNF144A	6.48904		CATSPERE	1.40416
ZNF670	3.36562		TSNAX	32.1337		LPIN1	37.1612		ERO1B	7.56008		TRIM11	2.01102		ENSG00000238224	1.22615		ADSS2	82.7559		OR14K1	1.3619		LGALS8	21.2746		ID2	52.2518		DESI2	10.1604
ZNF669	8.20208		DISC1	5.8919		TRIB2	37.3914		EDARADD	13.0116		TRIM17	7.06129		SMYD3	22.8473		CATSPERE	1.98615		OR14A16	1.29453		HEATR1	55.8753		KIDINS220	30.0733		COX20	19.0603
ZNF124	6.24299		SIPA1L2	35.7114		NBAS	86.7114		LGALS8	20.4327		H3-4	5.3284		TFB2M	43.5226		DESI2	4.6866		OR11L1	2.65634		MTR	36.6126		MBOAT2	20.804		HNRNPU	142.762
ZNF731P	6.55092		MAP10	23.0332		DDX1	84.2478		HEATR1	41.1294		H2AW	20.2493		CNST	20.8717		COX20	25.8599		TRIM58	1.05798		RYR2	1.62035		ASAP2	23.1874		EFCAB2	2.77522
ZNF496	4.4328		NTPCR	8.34479		MYCN	7.57434		MTR	40.8774		H2BU1	4.39736		SCCPDH	173.308		HNRNPU	141.964		OR2W3	1.3619		FH	16.1512		ITGB1BP1	14.6071		KIF26B	1.61
NLRP3	2.81175		PCNX2	57.2282		CYRIA	7.60605		RYR2	1.38175		RNF187	5.24618		LINC01341	1.60222		EFCAB2	7.31491		SH3BP5L	23.215		KMO	4.58204		CPSF3	48.635		SMYD3	15.1063
SH3BP5L	9.13223		MAP3K21	15.8569		VSNL1	2.19103		FH	15.0273		RNA5S9	70.2766		AHCTF1	90.9084		KIF26B	6.4328		ZNF672	13.503		OPN3	7.77586		IAH1	10.8743		TFB2M	35.9325
ZNF672	8.86311		KCNK1	21.4476		SMC6	56.1314		KMO	1.93282		RHOU	3.20712		ZNF695	2.12324		SMYD3	26.9621		ZNF692	193.263		CHML	41.9536		ADAM17	34.7444		CNST	14.5544
ZNF692	67.9642		SLC35F3	3.93568		GEN1	8.95001		OPN3	3.58383		RAB4A	25.9232		ZNF670	2.8502		TFB2M	37.3505		PGBD2	29.7867		EXO1	13.3594		YWHAQ	430.8		SCCPDH	55.6549
PGBD2	25.8084		ENSG00000273367	3.64079		KCNS3	8.85786		CHML	16.9563		CCSAP	2.17879		ZNF669	12.3069		CNST	29.921		FAM110C	2.12506		LINC01347	29.548		TAF1B	17.9966		AHCTF1	90.0283
SH3YL1	8.64683		COA6	7.35235		ENSG00000212455	1.28465		EXO1	7.43784		ACTA1	3.03121		ZNF124	17.2473		SCCPDH	380.341		SH3YL1	23.4693		CEP170	64.8697		GRHL1	29.1902		ZNF695	22.0365
ACP1	13.4602		TARBP1	141.663		RDH14	32.2443		LINC01347	19.0865		NUP133	36.2087		ZNF731P	9.083		KIF28P	1.55598		ACP1	14.1152		ENSG00000227230	2.91628		KLF11	19.8947		ZNF670	2.91997
TMEM18	3.33582		IRF2BP2	35.625		OSR1	7.07082		CEP170	49.2597		ABCB10	13.0988		ZNF496	5.83622		LINC01341	4.34892		TMEM18	5.05286		SDCCAG8	55.3278		RRM2	27.868		ZNF669	14.4738
TPO	1.50096		ENSG00000228830	133.901		TTC32	3.29695		ENSG00000227230	1.73611		TAF5L	6.20939		ENSG00000289234	1.14052		AHCTF1	104.592		ENSG00000223751	1.84838		AKT3	7.53961		HPCAL1	3.59499		ZNF124	13.0829
ENSG00000203635	1.23706		TOMM20	397.092		WDR35	19.9673		SDCCAG8	33.286		URB2	8.28264		NLRP3	5.52296		ZNF695	3.98324		SNTG2	2.8318		ZBTB18	16.559		ODC1	66.7559		ZNF731P	7.9453
PXDN	63.9522		SNORA14B	110.138		MATN3	3.62687		AKT3	4.9284		GALNT2	32.3687		OR13G1	4.18377		ZNF670	3.0255		TPO	4.12987		ADSS2	61.8033		NOL10	7.60327		VN1R5	1.21737
EIPR1	8.06969		RBM34	105.539		LAPTM4A	953.588		ZBTB18	1.73833		COG2	14.6419		OR6F1	3.2688		ZNF669	8.31805		ENSG00000228613	2.25143		CATSPERE	1.33514		ATP6V1C2	35.3973		ZNF496	7.07561
TRAPPC12	14.6938		ARID4B	123.869		SDC1	17.5222		ADSS2	58.5827		CAPN9	4.32971		ENSG00000239395	2.9341		ZNF124	7.59013		ENSG00000203635	1.56855		DESI2	5.07804		PDIA6	213.464		ENSG00000289234	2.46409
ADI1	5.50191		GGPS1	36.4427		PUM2	131.367		CATSPERE	2.23809		C1orf198	11.3872		OR14A2	5.50244		ZNF731P	9.59391		PXDN	56.0049		COX20	32.9424		SLC66A3	18.9		ENSG00000286216	1.1998
ENSG00000286905	16.2579		TBCE_1	12.4567		RHOB	17.6801		DESI2	7.92377		TTC13	19.6374		OR14K1	5.5088		ZNF496	11.5453		EIPR1	16.079		HNRNPU	120.415		ROCK2	55.2095		NLRP3	2.30072
RNASEH1	2.68904		TBCE_2	30.909		HS1BP3	1.81582		COX20	39.6078		ARV1	17.7367		OR14A16	2.99795		NLRP3	3.67674		TRAPPC12	25.1821		EFCAB2	1.28113		E2F6	9.81864		SH3BP5L	8.89339
RPS7	143.956		B3GALNT2	29.4158		LDAH	5.1189		HNRNPU	109.648		C1orf131	6.68781		OR11L1	3.20056		TRIM58	4.42584		ADI1	8.11891		KIF26B	4.08558		GREB1	7.50627		ZNF672	9.02129
SOX11	1.55976		LYST	67.8009		ATAD2B	26.088		ENSG00000272195	1.22581		GNPAT	77.1465		TRIM58	10.155		OR2W3	4.52337		ENSG00000286905	25.8746		SMYD3	13.9601		LPIN1	81.4309		ZNF692	37.0458
CMPK2	1.00191		LYST-AS1	1.04156		UBXN2A	9.91952		EFCAB2	4.67276		EXOC8	9.90612		OR2W3	16.4092		OR2L8	2.27614		RNASEH1	2.84135		TFB2M	30.6308		TRIB2	11.9933		PGBD2	26.2851
RSAD2	1.53952		NID1	18.6954		WDCP	5.05629		KIF26B	5.09608		SPRTN	5.87739		OR2T8	6.85975		OR2L1P	1.22897		RPS7	374.822		CNST	21.8583		LRATD1	1.81249		FAM110C	1.10689
RNF144A	2.9506		GPR137B	64.9205		SF3B6	141.999		SMYD3	15.4996		EGLN1	21.4176		OR2L8	4.24647		SH3BP5L	8.71979		CMPK2	1.02608		SCCPDH	39.2665		NBAS	64.0006		SH3YL1	18.7659
ID2	113.747		ERO1B	8.64087		FAM228B	3.62112		TFB2M	27.2227		ENSG00000287856	5.7125		OR2AK2	3.74326		ZNF672	10.9894		RSAD2	1.22241		LINC01341	1.07706		DDX1	55.8163		ACP1	22.2985
KIDINS220	17.1523		EDARADD	2.2271		TP53I3	7.14783		CNST	14.2155		TSNAX	18.4833		OR2L1P	3.57297		ZNF692	42.7824		RNF144A	2.59395		AHCTF1	82.2386		MYCN	4.40798		TMEM18	5.34297
MBOAT2	12.8812		LGALS8	33.791		PFN4	1.02452		SCCPDH	154.585		TSNAX-DISC1	8.16928		OR2L5	3.05519		PGBD2	23.8636		ID2	39.619		ZNF695	1.82378		CYRIA	9.46594		PXDN	14.9948
ASAP2	9.91883		ENSG00000273058	1.19923		ITSN2	30.6902		ENSG00000260855	1.84189		DISC1	1.89591		OR2L3	1.24792		SH3YL1	6.66337		KIDINS220	37.4526		ZNF670	4.85935		RAD51AP2	3.80712		EIPR1	10.015
ITGB1BP1	10.1618		ENSG00000230325	1.53788		NCOA1	57.3932		LINC01341	2.19561		SIPA1L2	45.1839		OR2T32P	5.66736		ACP1	15.2621		MBOAT2	6.47644		ZNF669	8.64914		VSNL1	4.78921		TRAPPC12	11.4441
CPSF3	23.8652		HEATR1	155.603		PTRHD1	8.63882		AHCTF1	67.9512		MAP10	5.05041		OR2M2	2.52347		TMEM18	3.45891		ASAP2	22.5672		ZNF124	16.8207		SMC6	51.3423		ADI1	9.79703
IAH1	7.18125		ACTN2	2.1735		CENPO	9.59555		ZNF695	1.55457		NTPCR	3.62744		SH3BP5L	8.30135		TPO	1.33859		ITGB1BP1	11.4514		ZNF731P	5.1422		GEN1	10.5039		ENSG00000286905	19.9894
ADAM17	16.7701		MTR	124.251		ADCY3	13.1426		ZNF670	4.04117		PCNX2	21.9808		ZNF672	11.1029		PXDN	37.6857		CPSF3	35.6142		VN1R5	1.38219		KCNS3	13.5853		RNASEH1	12.2416
YWHAQ	160.493		LINC01139	6.53183		ENSG00000271936	1.55828		ZNF669	11.8895		MAP3K21	3.59801		ZNF692	69.2369		EIPR1	7.99637		IAH1	11.2593		ZNF496	4.7508		RDH14	42.2103		RPS7	423.013
TAF1B	9.25635		FH	39.9298		DNAJC27	2.16363		ZNF124	12.2996		KCNK1	7.24327		PGBD2	26.3026		TRAPPC12	18.3395		ADAM17	21.489		NLRP3	5.01152		NT5C1B	1.04441		SOX11	11.0167
GRHL1	14.2214		KMO	1.02215		DNMT3A	14.6048		ENSG00000259865	1.7852		COA6	3.75526		FAM110C	1.02959		ADI1	3.90094		YWHAQ	150.63		OR2L8	1.65798		OSR1	12.0343		CMPK2	4.98192
KLF11	10.7525		OPN3	13.9306		DTNB	56.3191		ZNF731P	8.23369		TARBP1	44.2184		SH3YL1	20.6958		ENSG00000286905	18.6794		TAF1B	17.8885		OR2T34	2.92824		TTC32	7.38567		RSAD2	4.86426
RRM2	11.3388		CHML	113.26		ASXL2	33.1281		ZNF496	3.25862		IRF2BP2	30.7228		ACP1	17.2267		RNASEH1	2.83379		GRHL1	36.6985		SH3BP5L	6.50045		WDR35	27.9134		RNF144A	2.4554
HPCAL1	3.40397		EXO1	9.65413		KIF3C	26.3955		NLRP3	13.2598		ENSG00000228830	90.4251		TMEM18	3.40042		RPS7	212.336		KLF11	19.5753		ZNF672	6.99145		MATN3	6.43812		ID2	28.626
ODC1	17.7896		LINC01347	63.9992		RAB10	104.246		OR2L8	3.25719		TOMM20	80.9055		TPO	1.03516		COLEC11	3.89208		RRM2	7.68079		ZNF692	49.0947		LAPTM4A	1202.31		KIDINS220	18.4817
NOL10	6.26915		CEP170	100.157		HADHA	219.355		OR2L1P	1.26837		SNORA14B	26.3065		PXDN	34.607		CMPK2	6.32912		HPCAL1	9.80157		PGBD2	31.3842		SDC1	46.7216		MBOAT2	6.57092
ATP6V1C2	21.9068		ENSG00000227230	2.18937		HADHB	126.239		SH3BP5L	3.41647		RBM34	36.7576		EIPR1	9.28985		RSAD2	11.797		ODC1	22.8257		SH3YL1	8.18141		PUM2	134.379		ASAP2	28.3187
PDIA6	85.8229		SDCCAG8	99.2906		ADGRF3	1.14172		ZNF672	11.8918		ARID4B	60.4823		TRAPPC12	18.0969		RNF144A	2.4365		NOL10	7.80579		ACP1	19.1612		RHOB	15.3368		ITGB1BP1	22.3394
SLC66A3	17.9894		AKT3	41.7349		SELENOI	20.0871		ZNF692	13.2807		GGPS1	18.6172		ADI1	9.0266		ID2	28.4056		ATP6V1C2	1.83752		TMEM18	3.217		HS1BP3	1.2265		CPSF3	59.0274
ROCK2	43.2884		AKT3-IT1	3.14885		OTOF	1.9261		PGBD2	15.0789		TBCE_1	4.83965		ENSG00000286905	19.2925		KIDINS220	14.0658		PDIA6	69.283		TPO	1.67601		LDAH	5.39516		IAH1	16.0072
E2F6	5.80254		ZBTB18	11.7755		SLC35F6	11.6732		SH3YL1	8.06761		TBCE_2	14.4443		RNASEH1	4.37832		MBOAT2	6.68094		SLC66A3	12.5385		ENSG00000203635	1.51795		ATAD2B	24.3415		ADAM17	30.7203
GREB1	7.50451		C1orf100	1.41438		CENPA	10.1243		ACP1	15.239		B3GALNT2	10.9556		RPS7	285.61		ASAP2	19.6112		ROCK2	44.2382		PXDN	12.672		UBXN2A	10.3679		YWHAQ	354.743
LPIN1	7.15979		ADSS2	178.297		DPYSL5	3.73293		TMEM18	3.41442		LYST	42.3493		CMPK2	2.01844		ITGB1BP1	10.4974		E2F6	12.0646		EIPR1	9.71158		WDCP	4.88333		TAF1B	19.7789
TRIB2	10.5012		CATSPERE	11.169		MAPRE3	5.25759		TPO	1.04162		LYST-AS1	1.75909		RSAD2	1.91813		CPSF3	25.9564		GREB1	58.2058		TRAPPC12	11.8885		SF3B6	201.489		GRHL1	44.1238
NBAS	66.9052		DESI2	21.7896		TMEM214	50.7476		PXDN	17.4652		NID1	44.7517		RNF144A	2.55869		IAH1	8.2665		LPIN1	9.00606		ADI1	4.56869		FAM228B	2.70883		KLF11	20.1509
DDX1	37.4007		COX20	115.061		AGBL5	11.4075		EIPR1	5.50617		GPR137B	74.4867		ID2	33.634		ADAM17	11.5199		TRIB2	31.0689		ENSG00000286905	16.3376		TP53I3	6.00357		RRM2	49.4369
MYCN	7.11333		HNRNPU	238.437		OST4	166.902		TRAPPC12	9.9608		ERO1B	11.1122		KIDINS220	28.5053		YWHAQ	76.5231		NBAS	93.7163		RNASEH1	5.78743		ITSN2	33.9944		HPCAL1	11.0941
CYRIA	3.36907		ENSG00000272195	2.24674		EMILIN1	12.3169		ADI1	8.26341		EDARADD	64.3041		MBOAT2	49.1639		TAF1B	9.04574		DDX1	45.2038		RPS7	342.399		NCOA1	35.8519		ODC1	194.079
SMC6	31.4607		EFCAB2	2.10067		KHK	12.3192		ENSG00000286905	8.79023		LGALS8	22.423		ASAP2	16.148		GRHL1	6.166		MYCN	1.84489		CMPK2	2.19873		PTRHD1	8.51074		NOL10	10.8805
GEN1	2.94528		KIF26B	5.24417		CGREF1	4.40307		RNASEH1	5.44087		ENSG00000230325	1.15952		ITGB1BP1	13.523		KLF11	10.3994		SMC6	37.8115		RSAD2	3.57642		CENPO	10.8938		ATP6V1C2	32.9487
KCNS3	20.5781		SMYD3	17.669		PREB	28.6687		RPS7	311.89		HEATR1	45.7559		CPSF3	33.8356		RRM2	10.5628		GEN1	5.64258		RNF144A	1.42409		ADCY3	22.1448		PDIA6	211.003
RDH14	22.1859		TFB2M	75.0708		SLC5A6	57.9114		CMPK2	3.69461		MTR	37.3003		IAH1	8.87824		HPCAL1	6.75281		KCNS3	89.5406		ID2	30.7429		ENSG00000271936	1.44546		SLC66A3	14.4456
TTC32	3.77342		CNST	22.3536		ATRAID	98.5383		RSAD2	4.94609		RYR2	1.50169		ADAM17	16.509		ODC1	19.64		RDH14	31.7489		KIDINS220	19.7383		DNAJC27	2.14529		ROCK2	75.7787
WDR35	14.1389		SCCPDH	52.4149		CAD	46.4599		RNF144A	3.08939		FH	16.063		YWHAQ	171.495		NOL10	4.35561		NT5C1B	1.00875		MBOAT2	11.9082		EFR3B	1.35433		E2F6	14.1393
MATN3	38.9499		LINC01341	1.11488		UCN	1.6547		ID2	30.9917		KMO	1.29088		TAF1B	11.4524		ATP6V1C2	5.67226		TTC32	3.38684		ASAP2	19.179		POMC	5.90088		GREB1	11.2984
LAPTM4A	621.741		AHCTF1	195.42		MPV17	17.2621		KIDINS220	21.8109		OPN3	3.78382		GRHL1	17.6618		PDIA6	64.5191		WDR35	36.7001		ITGB1BP1	14.846		DNMT3A	17.719		LPIN1	89.08
SDC1	54.8285		ZNF695	13.8986		GTF3C2	51.9088		MBOAT2	26.5551		CHML	26.2614		KLF11	13.3811		KCNF1	4.00427		MATN3	18.5841		CPSF3	36.1969		DTNB	52.1305		ENSG00000203643	1.40964
PUM2	92.1575		ZNF670	11.3521		GTF3C2-AS1	1.58301		ASAP2	17.8033		EXO1	4.9845		RRM2	8.57974		SLC66A3	16.4974		LAPTM4A	682.625		IAH1	9.70885		ASXL2	28.9148		ENSG00000230790	1.00823
RHOB	88.1931		ZNF669	29.654		GTF3C2-AS2	1.92773		ITGB1BP1	14.5168		LINC01347	45.3649		HPCAL1	4.43972		ROCK2	37.6083		SDC1	36.6454		ADAM17	19.6057		KIF3C	8.10667		TRIB2	12.839
HS1BP3	2.1052		ZNF124	96.6844		EIF2B4	48.0672		CPSF3	31.4304		CEP170	44.247		ODC1	36.7487		E2F6	12.7671		PUM2	157.274		YWHAQ	169.345		RAB10	71.1808		NBAS	56.8338
LDAH	4.36944		ENSG00000259865	4.96487		SNX17	45.6377		IAH1	12.9261		ENSG00000227230	1.32058		NOL10	6.8905		GREB1	59.8783		RHOB	249.162		TAF1B	14.0214		GAREM2	1.27579		DDX1	56.0871
ATAD2B	21.9414		ZNF731P	18.5416		ZNF513	39.2009		ADAM17	18.4448		SDCCAG8	48.959		PDIA6	83.0986		RN7SL674P	2.28588		HS1BP3	2.728		GRHL1	10.1023		HADHA	143.38		CYRIA	6.29851
UBXN2A	3.24086		VN1R5	2.45266		PPM1G	131.24		YWHAQ	170.677		AKT3	18.833		SLC66A3	19.4114		LPIN1	12.3805		LDAH	6.78628		KLF11	8.20106		HADHB	110.141		SMC6	40.3411
WDCP	2.03264		ZNF496	9.6373		NRBP1	83.7297		TAF1B	15.7384		ZBTB18	38.0508		ROCK2	56.3923		TRIB2	9.30467		ENSG00000224361	1.10188		RRM2	14.6789		SELENOI	16.4641		GEN1	9.4015
SF3B6	59.923		ENSG00000289234	4.08332		KRTCAP3	33.4614		GRHL1	4.17255		ADSS2	89.3579		E2F6	7.32604		NBAS	44.4324		ATAD2B	43.9529		ENSG00000206647	1.15322		FAM166C	1.44977		KCNS3	17.6605
FAM228B	3.27898		ENSG00000286216	2.86125		IFT172	14.9936		KLF11	10.753		CATSPERE	4.57622		GREB1	157.706		DDX1	27.4791		UBXN2A	2.82319		HPCAL1	3.44468		SLC35F6	6.56716		RDH14	20.5658
TP53I3	4.317		NLRP3	1.89523		FNDC4	21.4776		RRM2	10.0651		DESI2	7.24126		RN7SL674P	1.61109		CYRIA	4.31539		WDCP	3.6997		ODC1	52.8803		CENPA	9.36781		OSR1	7.50017
PFN4	1.05401		OR13G1	12.0448		C2orf16	1.48885		HPCAL1	1.8575		COX20	37.8777		LPIN1	8.89944		SMC6	20.7704		SF3B6	42.0419		NOL10	7.14524		MAPRE3	2.35438		TTC32	2.07914
ITSN2	33.7021		OR6F1	4.43483		ZNF512	77.621		ODC1	38.6534		HNRNPU	125.924		TRIB2	10.3802		GEN1	4.57967		FAM228B	3.65699		ATP6V1C2	2.08943		TMEM214	44.2614		WDR35	18.2816
NCOA1	56.7565		OR14A2	20.3681		ENSG00000259080	21.7705		NOL10	5.59628		EFCAB2	3.585		LRATD1	3.48242		KCNS3	7.43567		TP53I3	5.77535		PDIA6	74.6875		AGBL5	7.25551		MATN3	2.63274
PTRHD1	6.17305		OR14K1	18.0309		CCDC121	4.82614		PDIA6	65.6195		KIF26B	8.52603		NBAS	76.99		RDH14	17.7566		PFN4	1.30304		SLC66A3	8.91193		ENSG00000272148	1.55708		LAPTM4A	849.405
CENPO	2.14602		OR1C1	1.36345		GPN1	53.3571		SLC66A3	22.4869		SMYD3	18.0258		DDX1	51.1639		TTC32	3.71813		ITSN2	62.5511		ROCK2	28.4438		OST4	175.639		SDC1	79.4759
ADCY3	10.573		OR14A16	5.6369		SUPT7L	24.8263		ROCK2	36.6596		TFB2M	31.9151		CYRIA	4.69641		WDR35	11.1922		NCOA1	45.7979		E2F6	8.23019		EMILIN1	12.9328		PUM2	88.7915
DNAJC27	2.15069		OR11L1	7.72816		SLC4A1AP	14.4616		E2F6	8.93319		CNST	18.305		SMC6	27.544		MATN3	3.79045		PTRHD1	9.74242		GREB1	94.9235		KHK	11.9374		RHOB	8.84154
DNMT3A	8.35957		TRIM58	15.6813		MRPL33	2.46868		GREB1	38.3714		SCCPDH	169.46		GEN1	3.48238		LAPTM4A	252.829		CENPO	3.58601		RN7SL674P	3.39675		CGREF1	7.79967		HS1BP3	1.2376
DTNB	34.9888		OR2W3	8.38382		RBKS	1.53849		RN7SL674P	1.01107		ENSG00000260855	1.64978		KCNS3	23.7954		SDC1	21.992		ADCY3	18.7637		LPIN1	14.6352		PREB	27.0917		LDAH	1.74377
ASXL2	23.3024		OR2T8	5.01874		BABAM2	39.5576		LPIN1	8.47037		LINC01341	2.01742		RDH14	31.9157		PUM2	76.6534		ENSG00000271936	2.4683		TRIB2	19.908		SLC5A6	28.2787		ATAD2B	15.2074
KIF3C	3.91139		OR2AJ1	1.21684		FOSL2	19.9747		TRIB2	6.67666		AHCTF1	71.7573		TTC32	4.27503		RHOB	51.9465		DNAJC27	3.31819		NBAS	76.6503		ATRAID	68.6956		UBXN2A	6.89309
RAB10	50.9263		OR2L8	36.0612		ENSG00000270640	1.11105		NBAS	80.8311		ZNF695	2.47055		WDR35	19.4795		HS1BP3	2.04596		EFR3B	4.5649		DDX1	35.0425		CAD	55.7694		WDCP	3.41028
HADHA	159.422		OR2AK2	40.064		PLB1	1.41442		DDX1	48.4966		ZNF670	5.65023		MATN3	17.5406		LDAH	6.211		DNMT3A	18.5144		MYCN	1.66635		UCN	1.34303		SF3B6	107.258
HADHB	85.8892		OR2L1P	16.5501		PPP1CB	270.748		CYRIA	5.08661		ZNF669	13.6547		LAPTM4A	534.252		ATAD2B	15.2769		DTNB	40.6802		CYRIA	8.34432		MPV17	16.9885		FAM228B	1.148
SELENOI	6.19757		OR2L5	21.9831		SPDYA	1.39272		SMC6	27.5479		ZNF124	12.6938		SDC1	20.9691		UBXN2A	4.67003		ASXL2	49.3635		SMC6	42.154		GTF3C2	43.1803		TP53I3	5.62684
SLC35F6	8.6925		OR2L2	4.71331		TRMT61B	35.8508		GEN1	4.48056		ENSG00000259865	1.9308		PUM2	104.77		WDCP	1.81925		KIF3C	8.29381		GEN1	8.56581		GTF3C2-AS1	1.06		PFN4	1.76206
MAPRE3	4.49964		OR2L3	8.22592		WDR43	150.148		KCNS3	21.3038		ZNF731P	11.7431		RHOB	45.2033		SF3B6	50.6245		RAB10	49.6185		KCNS3	18.067		GTF3C2-AS2	7.91709		ITSN2	21.7662
TMEM214	33.9783		OR2T32P	5.65059		CLIP4	7.40504		RDH14	41.3737		VN1R5	1.29447		HS1BP3	1.68131		FAM228B	2.6793		HADHA	235.573		RDH14	21.2029		EIF2B4	44.1025		NCOA1	16.2889
AGBL5	4.9953		OR2L13	3.27902		YPEL5	29.8974		TTC32	5.15673		ZNF496	5.00497		LDAH	6.29643		TP53I3	3.91525		HADHB	129.505		TTC32	3.27757		SNX17	42.459		PTRHD1	6.4408
OST4	110.664		OR2M2	1.94277		LBH	20.5		WDR35	19.0065		ENSG00000289234	1.17963		ATAD2B	22.7304		PFN4	2.81996		SELENOI	9.83555		WDR35	30.4908		ZNF513	46.0422		CENPO	8.16619
EMILIN1	20.1009		OR2T33	1.54968		LCLAT1	15.3235		MATN3	7.97105		NLRP3	7.95392		UBXN2A	4.16289		ITSN2	28.5614		FAM166C	2.24865		MATN3	10.3263		PPM1G	124.785		ADCY3	23.5383
KHK	1.71941		SH3BP5L	11.3005		EHD3	4.48151		LAPTM4A	596.557		OR13G1	1.29371		WDCP	2.51862		NCOA1	24.7891		SLC35F6	20.6144		LAPTM4A	384.176		NRBP1	86.1142		ENSG00000271936	3.57341
CGREF1	7.26436		ZNF672	17.5227		XDH	8.2028		SDC1	6.51569		OR14A2	2.5294		SF3B6	64.9804		PTRHD1	2.14745		CENPA	2.47627		SDC1	18.3564		KRTCAP3	48.1726		DNAJC27	1.54211
PREB	23.0947		ZNF692	37.1527		MEMO1	24.3188		PUM2	92.8015		OR14K1	3.63684		FAM228B	2.76512		CENPO	3.12143		MAPRE3	20.9297		PUM2	117.305		IFT172	12.8716		EFR3B	4.99561
SLC5A6	22.1753		PGBD2	19.5301		DPY30	52.4082		RHOB	58.6163		OR14A16	1.08946		TP53I3	5.07819		ADCY3	13.3591		TMEM214	40.5054		RHOB	58.209		FNDC4	2.70097		DNMT3A	8.59176
ATRAID	52.4378		FAM110C	1.06194		SPAST	25.9722		HS1BP3	1.62867		OR11L1	2.48274		ITSN2	42.6641		DNAJC27	1.74367		AGBL5	12.7287		LDAH	8.49891		C2orf16	1.80328		DTNB	39.5232
CAD	16.8507		SH3YL1	28.6145		SLC30A6	44.5739		LDAH	7.27572		TRIM58	2.26019		NCOA1	43.0002		EFR3B	2.61062		OST4	120.656		ATAD2B	30.1703		ZNF512	42.9026		ASXL2	20.0674
UCN	2.87266		ACP1	13.9054		NLRC4	2.17048		ATAD2B	19.5408		OR2W3	1.09105		PTRHD1	6.19167		DNMT3A	8.5117		EMILIN1	10.9996		UBXN2A	6.07894		ENSG00000259080	15.0866		KIF3C	2.82766
MPV17	20.5407		TMEM18	3.13967		YIPF4	10.5266		UBXN2A	7.88839		OR2L8	1.70804		CENPO	2.62955		DTNB	8.56804		KHK	3.27024		WDCP	3.29874		CCDC121	4.39094		RAB10	69.5544
GTF3C2	31.0626		PXDN	18.0916		BIRC6	137.58		WDCP	3.06545		OR2AK2	1.78691		ADCY3	20.5706		ASXL2	17.3418		CGREF1	17.8265		SF3B6	63.6577		GPN1	31.4703		HADHA	246.221
GTF3C2-AS1	1.39955		EIPR1	3.3566		TTC27	49.9086		FKBP1B	1.60273		OR2L1P	1.56779		ENSG00000271936	1.59945		KIF3C	6.79585		ABHD1	1.18137		FAM228B	4.64494		SUPT7L	23.4165		HADHB	131.189
GTF3C2-AS2	1.16514		TRAPPC12	12.4078		LTBP1	245.031		SF3B6	78.6766		OR2M5	1.58603		DNAJC27	2.10732		RAB10	41.7357		PREB	41.5209		TP53I3	4.17493		SLC4A1AP	13.2735		SELENOI	18.0122
EIF2B4	44.9388		ADI1	8.64185		ENSG00000285577	2.36505		FAM228B	7.33629		SH3BP5L	4.34305		DNMT3A	7.1532		HADHA	90.6275		SLC5A6	72.8082		ITSN2	54.2089		MRPL33	8.92083		SLC35F6	10.6301
SNX17	39.8557		ENSG00000286905	17.6513		RASGRP3	20.1395		TP53I3	7.13554		ZNF672	12.0042		DTNB	19.2508		HADHB	79.1024		ATRAID	80.4775		NCOA1	51.4962		RBKS	2.23498		CENPA	5.22378
ZNF513	61.4215		RNASEH1	3.88847		FAM98A	8.86238		ITSN2	42.4938		ZNF692	25.4547		ASXL2	26.2556		SELENOI	6.13139		CAD	46.6638		PTRHD1	2.09513		BABAM2	37.8987		MAPRE3	3.37792
PPM1G	80.3283		RPS7	530.304		CRIM1	64.7112		NCOA1	50.5819		PGBD2	17.6343		KIF3C	4.63744		DRC1	1.07385		TRIM54	1.47483		CENPO	5.50172		ENSG00000223522	1.53436		TMEM214	34.4127
NRBP1	53.6963		COLEC11	1.71898		ENSG00000273090	2.40805		PTRHD1	3.83776		FAM110C	2.21387		RAB10	81.6014		OTOF	1.48831		UCN	8.7014		ADCY3	11.9368		FOSL2	12.7613		AGBL5	9.42164
KRTCAP3	13.1428		SOX11	3.87005		FEZ2	10.0817		CENPO	2.78818		SH3YL1	5.58807		HADHA	191.142		SLC35F6	9.15053		MPV17	35.2638		DNAJC27	2.98967		PLB1	1.30315		OST4	115.324
IFT172	18.8947		CMPK2	1.5575		STRN	37.3993		ADCY3	15.5618		ACP1	14.0722		HADHB	105.427		CENPA	2.45125		GTF3C2	67.0359		DNMT3A	9.35395		PPP1CB	188.685		EMILIN1	9.7529
FNDC4	5.80778		RNF144A	4.39169		HEATR5B	47.7358		ENSG00000271936	1.08742		TMEM18	5.61372		SELENOI	9.96846		MAPRE3	2.77229		GTF3C2-AS1	2.08111		DTNB	24.7927		SPDYA	1.19554		KHK	6.30527
ZNF512	32.9108		ID2	11.0835		GPATCH11	14.1548		DNAJC27	2.85099		ENSG00000223751	4.37182		SLC35F6	14.0511		TMEM214	26.0461		EIF2B4	69.4863		ASXL2	31.9413		TRMT61B	12.6222		CGREF1	14.4709
ENSG00000259080	2.42918		KIDINS220	33.2484		EIF2AK2	84.4975		EFR3B	1.59361		TPO	1.95158		CENPA	1.02294		AGBL5	5.1165		SNX17	61.8815		KIF3C	3.551		WDR43	75.5179		PREB	26.5905
CCDC121	2.94334		MBOAT2	17.1272		CEBPZOS	13.7321		DNMT3A	7.39114		ENSG00000228613	1.02026		MAPRE3	10.8076		OST4	38.7646		ZNF513	122.387		RAB10	58.7545		PCARE	1.28999		SLC5A6	64.1737
GPN1	16.1542		ASAP2	15.4637		CEBPZ	92.7993		DTNB	12.6196		ENSG00000203635	2.30378		TMEM214	35.8076		EMILIN1	21.5709		PPM1G	88.1086		HADHA	179.122		CLIP4	5.05458		ATRAID	66.7648
SUPT7L	17.7543		ITGB1BP1	15.6626		ENSG00000272054	1.10258		ASXL2	22.0608		PXDN	29.4689		AGBL5	5.514		KHK	3.62742		NRBP1	57.1167		HADHB	112.696		YPEL5	19.4754		CAD	43.2996
SLC4A1AP	7.80166		CPSF3	33.4483		NDUFAF7	34.6121		KIF3C	5.06775		EIPR1	7.02616		OST4	96.5477		CGREF1	4.7472		KRTCAP3	37.7247		SELENOI	9.59159		LBH	12.5336		UCN	1.42294
MRPL33	3.8648		IAH1	9.36144		PRKD3	34.6597		RAB10	63.8931		TRAPPC12	11.4399		EMILIN1	15.969		PREB	13.8953		IFT172	39.6444		SLC35F6	6.38378		LCLAT1	6.27815		MPV17	18.0328
RBKS	1.66324		ADAM17	22.7622		QPCT	40.5866		HADHA	156.239		ADI1	4.64666		KHK	1.8884		SLC5A6	21.4638		FNDC4	1.49496		CENPA	1.75734		CAPN13	4.33996		GTF3C2	35.4794
BABAM2	41.5189		YWHAQ	190.219		CDC42EP3	2.28566		HADHB	111.361		ENSG00000286905	9.58458		CGREF1	8.66525		ATRAID	52.1077		C2orf16	1.2163		MAPRE3	6.17932		GALNT14	8.75012		GTF3C2-AS1	1.13442
ENSG00000223522	1.40048		TAF1B	10.1022		RMDN2	3.72168		SELENOI	14.4116		RNASEH1	4.39357		PREB	29.3113		CAD	21.3832		ZNF512	67.4212		TMEM214	25.9738		EHD3	2.0801		GTF3C2-AS2	1.65774
FOSL2	14.2902		GRHL1	19.4486		CYP1B1	8.29733		DRC1	2.46624		RPS7	264.656		SLC5A6	17.2645		UCN	1.73957		ENSG00000259080	18.0187		AGBL5	8.0745		XDH	39.599		EIF2B4	34.7817
PLB1	1.43546		ENSG00000260077	1.24271		ATL2	335.579		SLC35F6	10.9974		CMPK2	2.76615		ATRAID	63.6399		MPV17	12.8294		CCDC121	5.7112		OST4	91.8539		MEMO1	18.6134		SNX17	26.8771
PPP1CB	127.36		KLF11	23.0574		ENSG00000288994	7.70792		CENPA	1.80703		RSAD2	4.55489		CAD	18.9042		GTF3C2	24.2318		GPN1	19.868		EMILIN1	16.0668		DPY30	55.6777		ZNF513	26.8093
SPDYA	1.26281		RRM2	5.22909		LINC02613	6.99141		MAPRE3	4.44505		RNF144A	4.60018		UCN	2.08985		EIF2B4	19.586		SUPT7L	32.072		KHK	5.71694		SPAST	14.8653		PPM1G	127.896
TRMT61B	17.0889		HPCAL1	1.11367		ENSG00000287313	18.8243		TMEM214	22.5805		ID2	48.2987		MPV17	21.1876		SNX17	35.7111		SLC4A1AP	10.0356		CGREF1	4.03427		SLC30A6	23.2094		NRBP1	40.7224
WDR43	41.6838		ODC1	48.1017		LINC01883	2.81271		AGBL5	6.75421		KIDINS220	18.7593		GTF3C2	29.6233		ZNF513	39.5206		MRPL33	2.2052		ABHD1	1.17688		NLRC4	2.05763		KRTCAP3	27.9517
CLIP4	1.15646		NOL10	8.53243		HNRNPLL	129.661		OST4	83.1047		MBOAT2	11.5694		GTF3C2-AS1	1.43284		PPM1G	54.758		RBKS	5.45944		PREB	23.7017		YIPF4	9.31707		IFT172	15.2433
YPEL5	21.1151		ATP6V1C2	6.78701		GALM	6.03433		EMILIN1	10.9889		ASAP2	15.8651		GTF3C2-AS2	1.2985		NRBP1	46.7835		BABAM2	50.4157		SLC5A6	18.2486		BIRC6	102.187		FNDC4	1.65471
SNORA10B	7.63163		PDIA6	70.7725		SRSF7	71.9329		KHK	2.52216		ITGB1BP1	10.632		EIF2B4	43.8953		KRTCAP3	3.40519		ENSG00000223522	3.26675		ATRAID	45.6571		ENSG00000276334	1.05388		ZNF512	24.7244
LBH	5.6551		SLC66A3	9.70129		GEMIN6	4.39073		CGREF1	1.66974		CPSF3	34.2811		SNX17	48.0155		IFT172	13.3534		FOSL2	23.6528		CAD	24.0635		ENSG00000276517	1.06629		ENSG00000259080	6.93082
LCLAT1	5.90748		ROCK2	56.2895		DHX57	24.4748		PREB	14.8025		IAH1	9.43508		ZNF513	63.7934		FNDC4	4.41362		PPP1CB	101.915		UCN	4.69991		TTC27	24.9329		CCDC121	4.17505
CAPN13	45.396		E2F6	7.60539		MORN2	21.0112		SLC5A6	7.77877		ADAM17	18.1644		PPM1G	71.7528		ZNF512	24.5732		TRMT61B	25.4874		MPV17	13.1744		LTBP1	48.3144		GPN1	24.5922
EHD3	3.13793		GREB1	1.93804		SOS1	53.0853		ATRAID	80.201		YWHAQ	168.342		NRBP1	42.7543		ENSG00000259080	9.821		WDR43	58.147		GTF3C2	29.8427		RASGRP3	4.35071		SUPT7L	16.4688
XDH	12.9442		RN7SL674P	1.97328		CDKL4	2.20668		CAD	17.454		TAF1B	19.2808		KRTCAP3	19.8946		CCDC121	1.41411		CLIP4	1.58778		GTF3C2-AS1	1.26459		FAM98A	4.78794		SLC4A1AP	8.71606
MEMO1	15.2964		LPIN1	15.5278		MAP4K3	74.8051		UCN	1.16581		GRHL1	17.72		IFT172	16.1343		GPN1	20.8253		YPEL5	24.6885		GTF3C2-AS2	1.50574		CRIM1	18.1526		MRPL33	2.09215
DPY30	23.28		TRIB2	6.44005		THUMPD2	14.9037		MPV17	15.6365		KLF11	8.95238		FNDC4	2.97348		SUPT7L	16.7804		SNORA10B	4.83834		EIF2B4	30.999		FEZ2	8.147		BABAM2	33.0167
SPAST	10.1526		LRATD1	2.40025		SLC8A1	2.37927		GTF3C2	23.5199		RRM2	6.67112		ZNF512	30.6861		SLC4A1AP	8.37501		LBH	2.52032		SNX17	34.468		STRN	15.2594		ENSG00000223522	1.29581
SLC30A6	13.7586		NBAS	88.2362		PKDCC	3.21475		GTF3C2-AS2	1.22236		HPCAL1	3.30622		ENSG00000259080	6.61646		MRPL33	1.3951		LCLAT1	7.01968		ZNF513	63.8504		HEATR5B	27.5288		FOSL2	7.84486
YIPF4	4.16043		DDX1	51.1834		EML4	141.219		EIF2B4	26.1822		ODC1	26.4339		CCDC121	2.297		RBKS	1.55509		CAPN13	130.627		PPM1G	67.1061		GPATCH11	5.91232		PLB1	1.46835
BIRC6	88.6372		CYRIA	5.59783		COX7A2L	20.3161		SNX17	41.9		NOL10	5.47265		GPN1	16.929		BABAM2	38.1395		GALNT14	1.22212		NRBP1	45.6624		EIF2AK2	43.585		PPP1CB	162.452
TTC27	21.0293		RAD51AP2	2.41502		MTA3	28.6907		ZNF513	21.4302		ATP6V1C2	8.53806		SUPT7L	21.2266		ENSG00000223522	1.02118		EHD3	4.56784		KRTCAP3	3.32896		CEBPZOS	8.79158		SPDYA	1.13676
LTBP1	27.926		VSNL1	3.95176		OXER1	5.17314		PPM1G	52.8252		PDIA6	65.5031		SLC4A1AP	10.7468		FOSL2	21.5741		XDH	17.6156		IFT172	12.7235		CEBPZ	78.7103		TRMT61B	21.5579
RASGRP3	2.49447		SMC6	29.5961		HAAO	2.92558		NRBP1	35.2883		KCNF1	5.94795		MRPL33	2.16897		PLB1	1.02297		MEMO1	23.9771		FNDC4	2.65234		ENSG00000272054	1.45993		WDR43	93.1441
FAM98A	5.43821		GEN1	5.03576		ZFP36L2	249.837		KRTCAP3	17.704		SLC66A3	22.448		RBKS	2.84546		PPP1CB	71.0467		DPY30	20.1905		ZNF512	40.5487		NDUFAF7	16.8447		CLIP4	2.38444
CRIM1	23.9557		KCNS3	9.02105		THADA	24.0335		IFT172	9.27515		ROCK2	37.4858		BABAM2	60.1485		TRMT61B	17.2991		SPAST	13.7611		ENSG00000259080	11.7143		PRKD3	21.8866		ALK	8.91363
FEZ2	6.29316		RDH14	41.9477		PLEKHH2	3.12241		FNDC4	2.29671		E2F6	7.4646		ENSG00000223522	1.86853		WDR43	49.6397		SLC30A6	15.017		CCDC121	2.62666		QPCT	5.86523		YPEL5	9.86514
VIT	1.20769		OSR1	1.08962		C1GALT1C1L	4.56408		C2orf16	2.05696		GREB1	61.2243		FOSL2	29.0592		CLIP4	5.96789		YIPF4	6.07273		GPN1	20.4728		CDC42EP3	1.36089		LBH	5.40825
STRN	21.395		TTC32	6.63694		DYNC2LI1	12.3914		ZNF512	32.6493		RN7SL674P	2.08292		ENSG00000270640	2.61937		YPEL5	16.7949		BIRC6	150.109		SUPT7L	18.5813		RMDN2	1.94741		LCLAT1	7.07307
HEATR5B	37.4354		WDR35	32.4187		LRPPRC	60.6732		ENSG00000259080	10.5405		LPIN1	7.82346		PLB1	3.51483		SNORA10B	1.89057		TTC27	43.5946		SLC4A1AP	10.7177		CYP1B1	14.6643		EHD3	1.32857
GPATCH11	7.62171		WDR35-DT	1.43693		PPM1B	49.8861		CCDC121	4.07214		TRIB2	8.67921		PPP1CB	134.222		LBH	4.1057		LTBP1	44.4661		MRPL33	9.04434		ATL2	100.155		XDH	9.3275
EIF2AK2	19.1073		MATN3	15.2239		PREPL	53.2863		GPN1	21.4832		LRATD1	2.82122		TRMT61B	17.7627		LCLAT1	5.50258		RASGRP3	1.57148		RBKS	1.62943		ENSG00000288994	2.27495		MEMO1	19.0707
CEBPZOS	6.67673		LAPTM4A	671.68		CAMKMT	10.9308		SUPT7L	12.6321		NBAS	53.8039		WDR43	57.7432		CAPN13	2.66414		FAM98A	3.86857		BABAM2	41.7668		ENSG00000287313	1.0785		DPY30	30.374
CEBPZ	45.2302		SDC1	14.6589		SRBD1	26.7106		SLC4A1AP	9.38485		DDX1	43.9912		CLIP4	1.33927		EHD3	2.65777		CRIM1	110.289		ENSG00000223522	1.50772		HNRNPLL	25.5588		SPAST	12.5879
ENSG00000272054	1.26776		PUM2	151.575		PRKCE	3.80684		MRPL33	5.98923		CYRIA	4.52102		YPEL5	22.1783		MEMO1	9.2486		ENSG00000273090	1.68279		FOSL2	8.76024		GALM	9.26493		SLC30A6	19.5161
NDUFAF7	16.3793		RHOB	44.5675		EPAS1	39.7275		RBKS	2.61614		VSNL1	1.32999		LBH	3.32384		DPY30	20.5771		FEZ2	12.3113		ENSG00000270640	1.05192		SRSF7	71.4271		NLRC4	2.28956
PRKD3	9.65355		HS1BP3	1.58065		ATP6V1E2	1.938		BABAM2	39.51		SMC6	22.7862		LCLAT1	5.28982		SPAST	10.3432		VIT	1.95026		PLB1	1.41153		GEMIN6	2.22695		YIPF4	5.3917
QPCT	2.21258		LDAH	6.58575		RHOQ	21.6423		ENSG00000223522	1.30293		GEN1	3.92132		CAPN13	23.279		SLC30A6	14.8033		STRN	22.0613		PPP1CB	98.3029		DHX57	16.5672		BIRC6	86.6721
CDC42EP3	1.78268		ATAD2B	21.9314		PIGF	6.29098		FOSL2	10.5597		KCNS3	14.8694		EHD3	2.11194		NLRC4	2.98709		RNU6-577P	1.64158		SPDYA	1.34095		MORN2	13.9198		TTC27	36.7442
RMDN2	2.01958		UBXN2A	10.015		CRIPT	3.41635		PLB1	1.9284		RDH14	23.7644		XDH	2.79462		YIPF4	5.22862		HEATR5B	67.7635		TRMT61B	21.648		SOS1	35.3844		LTBP1	118.389
CYP1B1	20.4641		WDCP	3.33723		SOCS5	22.1736		PPP1CB	105.667		OSR1	2.45223		MEMO1	17.845		BIRC6	87.0169		GPATCH11	6.43823		WDR43	60.1414		MAP4K3	42.3488		ENSG00000285577	1.38052
ATL2	39.6569		SF3B6	76.1159		ENSG00000228925	1.88182		SPDYA	3.61893		TTC32	5.85723		DPY30	28.6559		TTC27	26.0356		EIF2AK2	24.7376		CLIP4	4.25048		THUMPD2	17.232		RASGRP3	3.57821
HNRNPLL	19.1497		FAM228B	17.6882		MCFD2	17.7248		TRMT61B	14.9979		WDR35	19.6486		SPAST	14.0775		LTBP1	45.5635		CEBPZOS	5.03162		YPEL5	23.2548		SLC8A1	1.7955		FAM98A	5.72806
GALM	3.686		TP53I3	9.95173		TTC7A	27.5853		WDR43	48.7692		MATN3	42.7557		SLC30A6	17.5254		RASGRP3	4.35101		CEBPZ	44.2955		SNORA10B	1.17056		PKDCC	1.91004		CRIM1	32.4953
SRSF7	50.1858		ITSN2	37.3958		CALM2	131.25		CLIP4	1.76216		LAPTM4A	690.92		NLRC4	1.9591		FAM98A	3.05147		NDUFAF7	23.9704		LBH	8.21019		EML4	47.1741		FEZ2	5.37902
GEMIN6	2.11314		NCOA1	83.8445		BCYRN1	11.5105		YPEL5	25.9271		SDC1	31.7079		YIPF4	8.23544		CRIM1	16.1521		PRKD3	5.06014		LCLAT1	4.97064		COX7A2L	16.5538		VIT	1.47297
DHX57	11.6839		PTRHD1	2.86493		EPCAM	911.332		SNORA10B	9.05913		PUM2	98.4507		BIRC6	110.818		FEZ2	5.02161		QPCT	1.62318		CAPN13	31.2809		MTA3	18.034		STRN	21.0335
MORN2	11.7791		CENPO	2.39954		MSH2	18.6454		LBH	5.27624		RHOB	69.6946		TTC27	27.9559		STRN	11.5027		RMDN2	2.90754		GALNT14	1.79195		OXER1	3.06551		HEATR5B	29.7755
SOS1	17.05		ADCY3	10.5067		MSH6	74.7976		LCLAT1	7.31147		HS1BP3	1.30814		LTBP1	12.0289		HEATR5B	33.6513		CYP1B1	6.0748		EHD3	3.64608		HAAO	2.07589		GPATCH11	8.16231
MAP4K3	43.9261		DNAJC27	2.81746		FBXO11	57.5312		CAPN13	4.89209		LDAH	7.49437		RASGRP3	4.6782		GPATCH11	4.17706		ATL2	29.9598		XDH	2.59303		ZFP36L2	104.14		EIF2AK2	18.8779
TMEM178A	1.77927		EFR3B	1.75394		FOXN2	7.25892		EHD3	1.94008		ATAD2B	20.5426		FAM98A	3.97353		EIF2AK2	33.7092		HNRNPLL	28.3945		MEMO1	14.972		THADA	20.9827		CEBPZOS	7.38114
THUMPD2	10.9076		DNMT3A	9.72606		PPP1R21	48.2037		XDH	2.29259		UBXN2A	5.81347		CRIM1	31.309		CEBPZOS	6.92815		GALM	10.9464		DPY30	27.9946		PLEKHH2	8.61932		CEBPZ	50.9466
SLC8A1	1.06775		DTNB	40.6723		STON1	4.30873		MEMO1	11.1325		WDCP	2.93062		ENSG00000273090	2.08548		CEBPZ	29.3187		SRSF7	116.172		SPAST	14.9264		C1GALT1C1L	1.83656		ENSG00000272054	1.23942
PKDCC	1.96707		ASXL2	24.505		STON1-GTF2A1L	9.19062		DPY30	33.1954		FKBP1B	1.093		FEZ2	7.65842		NDUFAF7	16.9766		GEMIN6	2.39671		SLC30A6	17.9857		DYNC2LI1	6.21945		NDUFAF7	23.135
EML4	34.5464		KIF3C	6.29038		ASB3	8.82605		SPAST	14.5362		SF3B6	86.7605		STRN	21.1475		PRKD3	9.92906		DHX57	22.867		NLRC4	2.75366		LRPPRC	37.9912		PRKD3	13.8068
COX7A2L	9.88447		RAB10	53.4038		CHAC2	14.3206		SLC30A6	23.83		FAM228B	3.72025		HEATR5B	59.1861		QPCT	1.59738		MORN2	11.44		YIPF4	6.48739		PPM1B	32.5047		QPCT	1.7614
MTA3	16.3492		HADHA	217.712		ERLEC1	19.8597		NLRC4	5.13812		TP53I3	7.08571		GPATCH11	9.59028		RMDN2	2.439		ARHGEF33	2.8665		BIRC6	146.479		PREPL	21.6527		CDC42EP3	2.51664
OXER1	14.881		HADHB	133.576		GPR75	7.57786		YIPF4	10.3745		PFN4	1.21341		EIF2AK2	31.6047		CYP1B1	4.72644		SOS1	23.91		ENSG00000276517	1.55477		CAMKMT	5.58717		CYP1B1	7.18247
HAAO	9.52577		SELENOI	7.47911		PSME4	123.596		BIRC6	117.912		ITSN2	32.6818		CEBPZOS	8.53104		ATL2	30.6626		CDKL4	1.19111		TTC27	34.3654		SIX3	1.4955		ATL2	57.0487
ZFP36L2	138.316		SLC35F6	4.81182		ACYP2	1.32502		ENSG00000276334	2.51573		NCOA1	39.8449		CEBPZ	54.5295		HNRNPLL	25.0938		MAP4K3	78.4716		LTBP1	65.4689		SIX2	1.35521		HNRNPLL	22.9477
THADA	17.677		MAPRE3	5.98292		SPTBN1	138.408		ENSG00000276517	1.20326		PTRHD1	5.09948		ENSG00000272054	1.22325		GALM	5.09429		TMEM178A	2.73331		RASGRP3	7.37217		SRBD1	16.7829		GALM	5.04503
PLEKHH2	6.2957		TMEM214	23.7002		RTN4	68.9149		BIRC6-AS2	1.21721		CENPO	2.69896		NDUFAF7	24.2396		SRSF7	43.5447		THUMPD2	16.4115		FAM98A	4.81714		PRKCE	1.26268		SRSF7	102.823
DYNC2LI1	11.9055		AGBL5	12.1411		CLHC1	2.45094		TTC27	26.8382		ADCY3	13.2909		PRKD3	9.31916		GEMIN6	1.4696		PKDCC	1.56229		CRIM1	18.4166		EPAS1	41.6629		GEMIN6	2.72244
LRPPRC	23.04		OST4	64.3946		RPS27A	809.066		LTBP1	15.8548		DNAJC27	2.34254		QPCT	1.69703		DHX57	10.8797		EML4	49.934		ENSG00000273090	10.4224		RHOQ	14.942		DHX57	11.2156
PPM1B	21.5716		EMILIN1	6.80919		MTIF2	68.596		RASGRP3	6.92376		EFR3B	1.57153		CDC42EP3	3.26817		MORN2	9.2197		COX7A2L	16.7046		FEZ2	7.08924		PIGF	5.58408		MORN2	8.23989
SLC3A1	1.06037		KHK	2.98903		CCDC88A	23.6974		FAM98A	3.41842		DNMT3A	5.80243		RMDN2	3.17723		ARHGEF33	1.0515		MTA3	40.1883		VIT	1.63569		CRIPT	4.34417		SOS1	21.4839
PREPL	38.7555		CGREF1	10.0709		CFAP36	39.4828		CRIM1	33.3119		DTNB	13.4824		CYP1B1	21.8008		SOS1	14.8402		OXER1	3.83269		STRN	18.7785		SOCS5	13.8845		MAP4K3	21.8552
CAMKMT	4.89206		ABHD1	1.17203		PPP4R3B	76.6045		ENSG00000273090	1.35727		ASXL2	20.3886		ATL2	26.9375		MAP4K3	31.9498		HAAO	1.35734		HEATR5B	51.1767		ENSG00000228925	2.15288		THUMPD2	11.0471
SIX2	4.83118		PREB	13.9886		PNPT1	83.5231		FEZ2	9.1873		KIF3C	3.09623		HNRNPLL	23.9375		THUMPD2	8.87922		ZFP36L2	70.6577		GPATCH11	12.5394		MCFD2	15.5431		SLC8A1	1.58098
SRBD1	28.9379		SLC5A6	15.7707		EFEMP1	126.875		STRN	15.4287		RAB10	62.0144		GALM	5.37721		SLC8A1	2.78455		THADA	32.839		EIF2AK2	38.9776		TTC7A	12.8631		PKDCC	1.39731
PRKCE	1.48348		ATRAID	72.3174		CCDC85A	1.59879		HEATR5B	41.4919		HADHA	150.931		SRSF7	62.0761		PKDCC	2.21694		PLEKHH2	28.2609		CEBPZOS	7.51923		CALM2	102.718		EML4	61.816
EPAS1	65.1636		CAD	20.2329		VRK2	27.7552		GPATCH11	9.93769		HADHB	113.328		GEMIN6	1.57397		EML4	50.1598		C1GALT1C1L	1.25782		CEBPZ	46.9447		BCYRN1	235.43		COX7A2L	13.4215
RHOQ	11.4157		MPV17	15.2232		FANCL	5.3409		EIF2AK2	43.5695		SELENOI	20.4857		DHX57	14.9116		COX7A2L	6.84131		DYNC2LI1	18.4285		ENSG00000272054	1.55562		EPCAM	1018.59		MTA3	13.1871
PIGF	4.68189		GTF3C2	33.9942		BCL11A	4.42045		CEBPZOS	12.8769		SLC35F6	9.36566		MORN2	20.1833		MTA3	9.70849		LRPPRC	28.4472		NDUFAF7	30.3182		MSH2	26.1891		OXER1	1.38209
CRIPT	1.41563		GTF3C2-AS1	2.41614		PAPOLG	32.794		CEBPZ	54.0732		MAPRE3	4.67336		ARHGEF33	1.22845		OXER1	1.68962		PPM1B	28.0314		PRKD3	14.1752		MSH6	91.3057		LINC01819	1.33369
SOCS5	8.49227		GTF3C2-AS2	3.14903		REL	7.17814		ENSG00000272054	2.43707		TMEM214	20.7231		SOS1	18.009		ZFP36L2	55.7635		PREPL	45.4655		QPCT	2.32712		FBXO11	37.3896		ZFP36L2	45.3864
MCFD2	15.1744		EIF2B4	28.7993		PUS10	3.5032		NDUFAF7	21.6283		AGBL5	7.43787		MAP4K3	52.2352		THADA	16.2766		CAMKMT	8.90168		CDC42EP3	1.71872		FOXN2	5.97934		THADA	17.7424
TTC7A	8.82359		SNX17	38.1455		PEX13	27.2251		PRKD3	11.1373		ENSG00000272148	1.19334		TMEM178A	1.03055		PLEKHH2	8.27261		SIX2	23.0446		RMDN2	3.58815		PPP1R21	28.2017		PLEKHH2	6.22212
CALM2	126.87		ZNF513	30.9105		SANBR	16.8715		QPCT	3.91369		OST4	104.441		THUMPD2	13.3274		DYNC2LI1	10.7809		SRBD1	31.3459		CYP1B1	19.4313		STON1	5.52623		DYNC2LI1	7.59385
BCYRN1	93.8881		PPM1G	52.7302		ENSG00000274769	1.72402		CDC42EP3	1.1162		EMILIN1	15.6072		SLC8A1	2.84691		LRPPRC	20.1221		PRKCE	12.0277		ATL2	27.1711		STON1-GTF2A1L	14.2975		LRPPRC	22.8874
EPCAM	288.038		NRBP1	33.3798		C2orf74	25.6897		RMDN2	4.25682		KHK	2.96731		PKDCC	1.8399		PPM1B	22.3311		EPAS1	54.2575		HNRNPLL	28.9218		ASB3	9.73385		PPM1B	22.37
MSH2	8.98171		KRTCAP3	35.1969		AHSA2P	13.7859		CYP1B1	23.3214		PREB	12.7686		EML4	41.4861		PREPL	20.6867		ATP6V1E2	1.03144		GALM	7.02247		CHAC2	24.0622		PREPL	19.5799
MSH6	25.1631		IFT172	21.0835		USP34	137.198		ATL2	23.338		SLC5A6	12.5262		COX7A2L	14.3467		CAMKMT	3.84032		RHOQ	6.76155		SRSF7	62.0814		ERLEC1	11.211		CAMKMT	9.15792
FBXO11	29.2156		FNDC4	12.6068		ENSG00000273302	1.76701		HNRNPLL	28.6389		ATRAID	67.9935		MTA3	23.2203		SIX2	1.08284		PIGF	6.31844		GEMIN6	1.85551		GPR75	34.4176		LINC01833	2.19392
FOXN2	2.00582		GCKR	1.41306		USP34-DT	2.11602		GALM	7.47548		CAD	15.1291		OXER1	2.6388		SRBD1	18.4909		CRIPT	1.92651		DHX57	16.943		PSME4	192.839		ENSG00000277809	1.16383
PPP1R21	19.8025		C2orf16	2.85867		XPO1	33.0761		SRSF7	48.8728		UCN	2.73792		ZFP36L2	161.779		PRKCE	2.49481		SOCS5	9.77277		MORN2	21.6805		ACYP2	2.08638		SIX3	42.6004
STON1	1.62387		ZNF512	55.0051		ENSG00000285857	1.03909		GEMIN6	2.63409		MPV17	14.9081		THADA	24.8643		EPAS1	48.4028		MCFD2	8.85326		SOS1	33.9493		TSPYL6	1.85415		SIX2	14.6148
STON1-GTF2A1L	5.45639		ENSG00000259080	8.97665		FAM161A	9.50711		DHX57	14.265		GTF3C2	25.4356		PLEKHH2	8.12046		RHOQ	11.038		TTC7A	9.14163		MAP4K3	47.3275		SPTBN1	93.0324		SRBD1	18.0879
ASB3	7.00784		CCDC121	5.53142		CCT4	256.668		MORN2	22.2436		GTF3C2-AS1	1.10287		DYNC2LI1	13.4555		PIGF	6.14033		CALM2	81.376		THUMPD2	12.5834		RTN4	64.458		EPAS1	27.4367
CHAC2	3.94165		GPN1	26.749		ENSG00000286360	4.72752		SOS1	22.7753		GTF3C2-AS2	1.44376		LRPPRC	27.8398		CRIPT	1.37858		BCYRN1	29.7618		SLC8A1	4.34211		CLHC1	1.36639		RHOQ	11.0647
ERLEC1	14.0947		SUPT7L	16.5084		COMMD1	34.5218		MAP4K3	38.9184		EIF2B4	26.8698		PPM1B	29.7912		SOCS5	8.29202		EPCAM	305.861		HNRNPA1P57	4.69991		RPS27A	431.368		PIGF	5.90866
GPR75	5.41272		SLC4A1AP	12.5734		B3GNT2	36.4645		TMEM178A	1.12478		SNX17	37.1934		ENSG00000289272	1.09883		MCFD2	8.35757		MSH2	14.9298		PKDCC	1.07424		MTIF2	44.43		CRIPT	3.83554
PSME4	76.9167		MRPL33	16.152		EHBP1	26.4329		THUMPD2	8.7518		ZNF513	36.5917		PREPL	32.8375		TTC7A	11.119		MSH6	28.1568		EML4	73.3137		CCDC88A	27.1222		SOCS5	6.01616
ACYP2	1.17572		RBKS	2.34065		OTX1	3.79362		SLC8A1	6.35675		PPM1G	47.6595		CAMKMT	5.38003		CALM2	62.4285		FBXO11	39.5031		COX7A2L	13.9436		CFAP36	14.4467		MCFD2	17.1977
TSPYL6	1.164		BABAM2	49.6257		WDPCP	5.62224		ENSG00000289013	1.93729		NRBP1	43.0381		SRBD1	24.282		BCYRN1	17.6012		FOXN2	2.1716		MTA3	16.2748		PPP4R3B	66.36		TTC7A	12.7619
SPTBN1	78.1507		ENSG00000223522	1.52573		MDH1	47.5842		PKDCC	1.51588		KRTCAP3	9.06359		PRKCE	3.72981		EPCAM	133.018		PPP1R21	35.2492		OXER1	3.32862		PNPT1	46.4942		CALM2	133.221
EML6	2.00613		FOSL2	6.33421		UGP2	47.8827		EML4	32.6838		IFT172	13.9829		EPAS1	64.1998		MSH2	10.8677		STON1	1.25211		HAAO	1.82755		EFEMP1	80.0918		BCYRN1	30.1664
RTN4	85.2714		ENSG00000270640	1.83328		VPS54	118.474		COX7A2L	16.2214		FNDC4	4.43575		RHOQ	19.5868		MSH6	25.9851		STON1-GTF2A1L	5.17017		ZFP36L2	138.822		VRK2	33.1713		EPCAM	649.958
CLHC1	6.22727		PLB1	4.6677		PELI1	67.5267		KCNG3	1.47431		C2orf16	1.25729		PIGF	9.64717		FBXO11	30.507		ASB3	9.24403		THADA	29.8276		FANCL	9.96947		MSH2	25.6323
RPS27A	300.286		PPP1CB	262.639		LGALSL	11.5184		MTA3	18.8868		ZNF512	39.94		CRIPT	3.41987		FOXN2	5.18304		CHAC2	3.93277		PLEKHH2	10.7183		BCL11A	5.49231		MSH6	49.6646
MTIF2	40.7126		SPDYA	8.84944		AFTPH	47.7984		OXER1	1.92497		ENSG00000259080	8.88321		SOCS5	8.29607		PPP1R21	24.717		ERLEC1	12.4926		DYNC2LI1	9.03496		PAPOLG	16.559		FBXO11	28.0763
CCDC88A	4.75227		TRMT61B	36.2293		SERTAD2	19.9975		HAAO	1.35997		CCDC121	2.17444		ENSG00000228925	1.99191		STON1	1.1416		GPR75	14.6739		LRPPRC	23.405		REL	6.11997		FOXN2	7.60075
CFAP36	19.4809		WDR43	72.1066		SLC1A4	9.58279		ZFP36L2	59.3033		GPN1	19.2513		MCFD2	15.1361		STON1-GTF2A1L	6.06071		PSME4	81.1495		PPM1B	26.6011		PUS10	4.13074		PPP1R21	30.8889
PPP4R3B	34.4018		CLIP4	18.9284		CEP68	4.24294		THADA	27.373		SUPT7L	16.6708		TTC7A	12.7886		ENSG00000279956	3.34784		ACYP2	1.65282		ENSG00000289272	1.39004		PEX13	18.012		STON1	1.63863
PNPT1	30.0384		ALK	8.54187		RAB1A	134.01		PLEKHH2	13.0157		SLC4A1AP	8.75443		CALM2	163.255		LHCGR	2.99221		TSPYL6	1.26507		PREPL	27.9835		SANBR	12.9456		STON1-GTF2A1L	1.58068
EFEMP1	87.2525		YPEL5	24.8087		ACTR2	229.461		C1GALT1C1L	2.46379		MRPL33	3.8137		BCYRN1	20.491		ASB3	8.0642		SPTBN1	153.011		CAMKMT	5.61306		C2orf74	12.3874		ASB3	6.60659
CCDC85A	1.25416		SNORA10B	2.44805		SPRED2	5.60067		DYNC2LI1	15.7748		RBKS	2.76137		EPCAM	230.002		CHAC2	6.14689		RTN4	85.8128		SRBD1	35.488		AHSA2P	7.33515		CHAC2	13.5392
VRK2	18.6846		LBH	3.11318		MEIS1	10.0161		LRPPRC	24.153		BABAM2	48.9381		MSH2	10.0685		ERLEC1	17.6038		CLHC1	9.54301		PRKCE	2.51205		USP34	44.3051		ERLEC1	8.75007
FANCL	3.87094		LCLAT1	10.251		ETAA1	8.80787		PPM1B	26.1805		ENSG00000223522	1.57472		MSH6	29.444		GPR75	16.3308		RPS27A	617.899		EPAS1	61.3471		USP34-DT	1.50694		GPR75	16.6571
PAPOLG	7.9606		CAPN13	2.52979		C1D	6.06543		ENSG00000289272	1.01141		FOSL2	15.8356		FBXO11	38.0145		PSME4	56.8972		MTIF2	53.0687		RHOQ	19.0001		XPO1	18.4408		PSME4	88.2284
REL	5.64449		GALNT14	1.12428		DNAAF10	8.22987		PREPL	29.8068		ENSG00000270640	2.7092		FOXN2	3.0307		SPTBN1	88.9788		CCDC88A	2.06177		PIGF	7.22346		ENSG00000285857	1.93976		ACYP2	2.16494
PUS10	3.53769		EHD3	3.0141		ENSG00000273398	31.9458		CAMKMT	4.96593		PLB1	1.43817		PPP1R21	30.4194		EML6	2.53496		CFAP36	32.7697		CRIPT	1.70712		FAM161A	10.6609		TSPYL6	1.05019
PEX13	17.7039		XDH	63.6613		PNO1	35.5443		SIX2	6.30203		PPP1CB	100.221		STON1	2.3276		RTN4	45.6797		PPP4R3B	44.6189		SOCS5	8.64683		CCT4	76.9258		SPTBN1	110.329
SANBR	9.18654		MEMO1	14.0549		PPP3R1	52.9625		SRBD1	22.5412		SPDYA	2.03926		STON1-GTF2A1L	1.13496		CLHC1	6.43569		PNPT1	45.7905		ENSG00000228925	2.37557		COMMD1	11.8258		EML6	2.02209
ENSG00000274769	3.48611		DPY30	26.2862		PLEK	13.0317		PRKCE	3.76189		TRMT61B	21.7576		ASB3	8.20643		RPS27A	320.058		EFEMP1	56.7244		MCFD2	12.6549		B3GNT2	15.6852		RTN4	49.5471
C2orf74	2.78787		ENSG00000271228	1.05711		APLF	12.7643		EPAS1	36.0126		WDR43	50.2022		CHAC2	7.19235		MTIF2	49.9688		CCDC85A	2.26805		TTC7A	12.0124		EHBP1	9.20486		CLHC1	2.89537
AHSA2P	24.7522		SPAST	22.4135		ARHGAP25	4.66942		RHOQ	22.8386		CLIP4	2.94661		ERLEC1	16.2645		CCDC88A	7.85631		VRK2	38.4988		CALM2	95.3193		WDPCP	3.22669		RPS27A	516.578
USP34	65.1154		SLC30A6	29.3092		ANTXR1	132.791		RHOQ-AS1	1.28132		YPEL5	27.2923		GPR75	11.1608		CFAP36	32.4417		FANCL	5.79076		BCYRN1	53.7112		MDH1	19.3215		MTIF2	55.2097
USP34-DT	1.22891		NLRC4	2.46399		GFPT1	128.329		PIGF	10.2037		SNORA10B	1.72271		PSME4	72.3492		PPP4R3B	31.3199		PAPOLG	14.192		EPCAM	181.568		UGP2	14.0559		CCDC88A	3.9661
XPO1	21.5477		YIPF4	15.3941		NFU1	39.9881		CRIPT	4.35929		LBH	7.70983		ACYP2	1.91892		PNPT1	39.7771		REL	15.0103		MSH2	10.9414		VPS54	22.4637		CFAP36	15.5432
ENSG00000285857	1.1358		BIRC6	152.144		AAK1	9.58761		SOCS5	9.98588		LCLAT1	6.53804		TSPYL6	1.12504		EFEMP1	35.3497		PUS10	3.88993		MSH6	34.0569		PELI1	12.4753		PPP4R3B	33.0868
FAM161A	4.92253		ENSG00000276334	3.34763		ANXA4	26.3379		ENSG00000228925	1.16168		CAPN13	21.6498		SPTBN1	94.6392		CCDC85A	2.07807		PEX13	23.7093		FBXO11	40.7545		LGALSL	1.95462		PNPT1	58.0835
CCT4	108.384		ENSG00000276517	1.62579		GMCL1	36.6888		MCFD2	13.6012		GALNT14	1.52958		EML6	1.62237		VRK2	22.6807		SANBR	27.8995		FOXN2	6.78741		AFTPH	16.6861		EFEMP1	39.64
ENSG00000286360	2.25557		TTC27	55.8885		SNRNP27	55.043		TTC7A	9.90069		EHD3	3.11035		RTN4	81.6712		FANCL	3.52569		ENSG00000274769	6.51409		PPP1R21	32.8659		SERTAD2	5.24155		VRK2	28.1929
COMMD1	23.4209		LTBP1	43.3353		MXD1	6.8353		CALM2	107.445		XDH	2.13479		CLHC1	6.37024		PAPOLG	11.4172		C2orf74	1.06048		STON1-GTF2A1L	5.00337		SLC1A4	4.18409		FANCL	5.67452
B3GNT2	27.5438		RASGRP3	3.19058		PCBP1	202.236		BCYRN1	33.8289		ENSG00000273165	1.53429		RPS27A	546.58		REL	11.8355		AHSA2P	103.56		ASB3	10.8413		CEP68	3.07077		BCL11A	4.56083
EHBP1	15.9109		FAM98A	4.56265		C2orf42	6.48906		EPCAM	246.351		MEMO1	14.5505		MTIF2	55.578		PUS10	3.27002		USP34	124.021		CHAC2	18.078		RAB1A	49.5666		PAPOLG	9.80612
WDPCP	4.18566		CRIM1	31.3797		TIA1	55.1893		MSH2	15.569		DPY30	34.3051		CCDC88A	13.585		PEX13	20.89		USP34-DT	1.13527		ERLEC1	19.9216		ACTR2	94.115		REL	5.5394
MDH1	29.6976		ENSG00000273090	1.13525		PCYOX1	30.8176		MSH6	38.1312		SPAST	14.0165		CFAP36	38.2447		SANBR	9.76903		XPO1	19.3916		GPR75	16.2078		SPRED2	3.87906		PUS10	2.16854
UGP2	18.1349		FEZ2	10.0419		SNRPG	86.4592		FBXO11	41.4922		SLC30A6	22.9121		PPP4R3B	50.6969		C2orf74	3.97806		FAM161A	8.93409		PSME4	81.1381		MEIS1	2.80052		PEX13	12.1227
VPS54	42.3463		STRN	25.2741		FAM136A	16.5981		FOXN2	7.74321		NLRC4	1.66337		PNPT1	37.0533		AHSA2P	50.3557		CCT4	119.42		ACYP2	1.16042		ETAA1	5.94046		SANBR	11.5124
PELI1	22.0195		HEATR5B	54.331		ADD2	3.52278		PPP1R21	17.3402		YIPF4	9.80958		EFEMP1	54.0392		USP34	103.037		ENSG00000286360	3.2175		TSPYL6	1.78537		C1D	3.26453		C2orf74	5.84138
LGALSL	1.95706		GPATCH11	9.80678		CD207	11.9846		STON1	1.08203		BIRC6	107.472		VRK2	35.1013		USP34-DT	1.14816		COMMD1	39.2876		SPTBN1	75.2086		DNAAF10	4.25404		AHSA2P	22.6879
AFTPH	27.0736		EIF2AK2	36.1899		VAX2	2.70835		STON1-GTF2A1L	5.8061		ENSG00000276334	2.47355		FANCL	4.31942		XPO1	35.6768		B3GNT2	37.4756		EML6	2.76696		ENSG00000273398	3.42631		USP34	61.1224
SERTAD2	7.61714		CEBPZOS	21.4289		ATP6V1B1	6.22205		ASB3	6.01365		ENSG00000276517	1.44917		PAPOLG	12.0964		ENSG00000285857	1.19169		EHBP1	18.564		RTN4	55.933		PNO1	8.85023		ENSG00000273302	1.43014
SLC1A4	6.79986		CEBPZ	73.1157		ANKRD53	1.62743		CHAC2	9.41687		BIRC6-AS2	1.18214		REL	10.8391		FAM161A	5.18865		WDPCP	7.57058		CLHC1	3.00024		PPP3R1	21.4241		XPO1	28.9891
CEP68	3.20758		ENSG00000272054	2.53989		TEX261	28.8077		ERLEC1	15.9917		TTC27	29.9128		PUS10	2.59135		CCT4	108.361		MDH1	25.6304		RPS27A	512.208		CNRIP1	1.05327		ENSG00000285857	2.08496
RAB1A	71.2823		NDUFAF7	26.4563		NAGK	24.803		GPR75	7.48005		LTBP1	48.1285		PEX13	21.7776		ENSG00000286360	1.04769		UGP2	13.1002		MTIF2	54.0789		PLEK	17.4898		FAM161A	7.81698
ACTR2	107.776		PRKD3	28.4721		MCEE	10.8341		PSME4	66.1758		RASGRP3	2.98418		SANBR	11.0873		COMMD1	42.174		VPS54	59.0396		CCDC88A	10.4579		APLF	2.398		CCT4	172.904
SPRED2	22.5403		QPCT	5.84019		MPHOSPH10	65.5369		ACYP2	2.05379		FAM98A	2.85759		ENSG00000274769	3.52389		B3GNT2	37.5982		PELI1	30.2402		CFAP36	32.806		ARHGAP25	7.11678		ENSG00000286360	2.8281
MEIS1	9.01342		CDC42EP3	1.52491		PAIP2B	1.81401		TSPYL6	1.1236		CRIM1	42.0738		C2orf74	1.67932		TMEM17	1.17931		LGALSL	3.1496		PPP4R3B	63.8312		ANTXR1	48.6441		COMMD1	15.405
ETAA1	10.2379		RMDN2	4.98472		ZNF638	78.6586		SPTBN1	93.1083		FEZ2	8.95925		AHSA2P	28.8521		EHBP1	22.5336		AFTPH	47.7389		PNPT1	44.0189		GFPT1	34.4886		B3GNT2	17.9373
C1D	5.05368		CYP1B1	69.2164		ENSG00000281195	1.78181		ENSG00000289627	1.01544		VIT	1.60483		USP34	98.2343		WDPCP	4.67764		SERTAD2	18.026		EFEMP1	72.8519		NFU1	13.099		EHBP1	18.8907
DNAAF10	5.15908		ATL2	162.31		DYSF	16.7322		EML6	1.06785		STRN	13.3631		ENSG00000273302	1.82036		MDH1	40.8159		SLC1A4	30.038		CCDC85A	1.05959		AAK1	5.79778		OTX1	2.69176
ENSG00000273398	14.9287		ENSG00000288994	3.69989		CYP26B1	2.65054		RTN4	85.8604		HEATR5B	37.0743		USP34-DT	1.51729		UGP2	23.0489		CEP68	5.93276		VRK2	33.3326		ANXA4	10.0303		WDPCP	4.46396
PNO1	11.964		ENSG00000287313	1.27898		EXOC6B	28.1155		CLHC1	3.44661		GPATCH11	7.92956		XPO1	25.2435		VPS54	37.2299		RAB1A	44.3826		FANCL	4.25112		GMCL1	10.0616		MDH1	59.9625
PPP3R1	31.1532		HNRNPLL	32.42		SPR	18.609		RPS27A	559.873		EIF2AK2	36.1868		ENSG00000285857	2.09976		PELI1	14.7512		ACTR2	105.14		BCL11A	1.75283		SNRNP27	26.8476		UGP2	26.4861
ENSG00000273064	1.03678		GALM	3.19451		SFXN5	1.16823		MTIF2	47.4672		CEBPZOS	12.8942		FAM161A	3.45473		LGALSL	2.97286		SPRED2	34.1037		PAPOLG	13.5689		MXD1	2.4377		VPS54	35.6519
CNRIP1	1.95487		SRSF7	39.0119		RAB11FIP5	6.01082		CCDC88A	18.6172		CEBPZ	48.897		CCT4	117.897		AFTPH	52.5165		MEIS1	11.0122		REL	12.8595		PCBP1	82.9068		PELI1	38.5283
PLEK	3.45725		GEMIN6	3.60689		SMYD5	28.6198		CFAP36	46.872		ENSG00000272054	1.95804		ENSG00000286360	2.12294		SERTAD2	5.97155		ETAA1	17.471		PUS10	2.3604		C2orf42	4.81113		LGALSL	5.89637
APLF	1.76909		DHX57	18.5663		PRADC1	5.85597		PPP4R3B	50.6101		NDUFAF7	20.2073		COMMD1	28.4573		SLC1A4	22.0618		C1D	4.37724		PEX13	12.4073		TIA1	23.3516		AFTPH	21.6789
ARHGAP25	2.56409		MORN2	16.8825		CCT7	152.051		PNPT1	33.3697		PRKD3	11.6245		B3GNT2	19.9519		CEP68	13.2824		DNAAF10	4.03572		SANBR	11.0257		PCYOX1	7.81119		SERTAD2	6.34076
ANTXR1	97.3015		ARHGEF33	1.28263		ALMS1	51.7932		EFEMP1	289.04		QPCT	6.2075		EHBP1	18.1955		RAB1A	88.8373		ENSG00000273398	22.5336		ENSG00000274769	6.4165		SNRPG	48.0591		SLC1A4	3.06944
GFPT1	124.979		SOS1	41.8841		NAT8	1.51553		VRK2	62.1554		CDC42EP3	1.31071		WDPCP	5.54625		ACTR2	134.217		PNO1	9.48121		C2orf74	2.77092		FAM136A	5.77796		CEP68	4.39482
NFU1	24.997		CDKL4	2.10933		ALMS1P1	1.21037		FANCL	10.6356		RMDN2	3.81805		MDH1	38.4893		SPRED2	12.1498		PPP3R1	20.5158		AHSA2P	24.5962		ADD2	1.00259		RAB1A	62.7708
AAK1	10.9667		MAP4K3	57.5805		NAT8B	1.93454		PAPOLG	17.1176		CYP1B1	17.4568		UGP2	22.8668		MEIS1	4.20533		ENSG00000273064	1.80758		USP34	113.596		CLEC4F	13.2493		ACTR2	162.972
ANXA4	20.32		THUMPD2	20.8657		TPRKB	44.6782		REL	18.1817		ATL2	45.8834		VPS54	54.7812		ETAA1	11.9216		PLEK	2.30897		USP34-DT	3.81295		CD207	9.09786		SPRED2	5.13733
GMCL1	15.1808		PKDCC	1.33132		DUSP11	44.9149		PUS10	2.88306		HNRNPLL	28.8912		PELI1	23.8798		C1D	4.9725		APLF	8.33279		XPO1	29.6247		VAX2	10.1926		MEIS1	2.05047
SNRNP27	40.397		EML4	75.2722		STAMBP	12.2575		PEX13	16.4663		GALM	3.9413		AFTPH	41.8631		DNAAF10	7.9466		ARHGAP25	2.05647		ENSG00000285857	1.96758		ATP6V1B1	27.336		ETAA1	6.55616
MXD1	2.33069		COX7A2L	17.6011		ACTG2	2.95561		SANBR	11.5736		SRSF7	58.6822		SERTAD2	5.36686		ENSG00000273398	16.247		ANTXR1	31.4898		FAM161A	11.5179		ANKRD53	1.2258		C1D	4.23091
PCBP1	109.562		MTA3	20.6392		DGUOK	98.6613		ENSG00000274769	3.61881		GEMIN6	1.9693		SLC1A4	16.7875		PNO1	28.5865		GFPT1	69.4682		CCT4	102.195		TEX261	10.1055		DNAAF10	3.15315
C2orf42	5.56317		OXER1	3.24861		DGUOK-AS1	1.92741		C2orf74	7.75912		DHX57	12.1949		CEP68	5.16368		PPP3R1	35.7287		NFU1	39.3854		ENSG00000286360	2.465		NAGK	12.0128		ENSG00000273398	19.132
TIA1	38.3809		LINC01819	2.17521		TET3	15.1693		AHSA2P	19.1731		MORN2	16.3779		RAB1A	84.8853		CNRIP1	1.24022		AAK1	8.47016		COMMD1	37.7374		MCEE	7.36353		PNO1	23.7288
PCYOX1	12.0875		ZFP36L2	165.778		BOLA3	27.6468		USP34	94.9734		SOS1	21.024		ACTR2	169.665		PLEK	14.4748		ANXA4	17.702		B3GNT2	26.1925		MPHOSPH10	18.6714		PPP3R1	34.1883
SNRPG	38.5039		LINC01126	1.18684		MOB1A	32.1339		ENSG00000273302	2.69492		CDKL4	1.11327		SPRED2	12.0319		APLF	3.08837		GMCL1	20.1587		EHBP1	23.417		ZNF638	34.4263		ENSG00000273064	2.50359
FAM136A	8.6064		THADA	46.4103		MTHFD2	30.0692		USP34-DT	1.03878		MAP4K3	45.0978		MEIS1	3.51256		ARHGAP25	12.1912		SNRNP27	44.0137		ENSG00000226605	1.24051		ENSG00000281195	1.85114		CNRIP1	1.16907
ATP6V1B1	1.84709		PLEKHH2	49.0083		SLC4A5	4.96769		XPO1	30.4482		ENSG00000273035	1.20084		ETAA1	15.3618		ANTXR1	59.1126		MXD1	3.24232		WDPCP	6.25028		DYSF	18.5803		PLEK	12.5301
TEX261	15.627		C1GALT1C1L	6.1096		DCTN1	74.4205		ENSG00000285857	3.58721		TMEM178A	1.62201		C1D	6.95953		GFPT1	92.0303		ASPRV1	1.25113		MDH1	20.2795		CYP26B1	1.30182		APLF	4.20801
NAGK	16.219		DYNC2LI1	19.5533		WDR54	7.66828		FAM161A	14.7713		THUMPD2	10.7279		DNAAF10	3.6503		NFU1	37.7718		PCBP1	185.56		UGP2	22.1915		EXOC6B	9.79023		ARHGAP25	5.64656
MCEE	12.2397		LRPPRC	33.7771		RTKN	25.4683		CCT4	106.956		SLC8A1	4.10357		ENSG00000273398	11.4797		AAK1	12.672		C2orf42	9.27518		VPS54	53.2477		SPR	4.32064		ANTXR1	22.7837
MPHOSPH10	25.7773		PPM1B	40.4334		INO80B	18.5874		ENSG00000286360	1.23576		ENSG00000289013	1.19731		PNO1	16.0458		ANXA4	16.4031		TIA1	77.5764		PELI1	21.1588		RAB11FIP5	3.20707		GFPT1	80.6476
PAIP2B	1.67825		ENSG00000289272	2.36872		INO80B-WBP1	10.519		COMMD1	26.7991		HNRNPA1P57	16.8598		PPP3R1	33.2221		GMCL1	25.34		PCYOX1	7.40726		LGALSL	4.35426		SMYD5	11.1405		NFU1	27.7567
ZNF638	48.9507		SLC3A1	2.38929		WBP1	10.0037		B3GNT2	31.3154		PKDCC	4.36226		CNRIP1	2.09162		SNRNP27	47.0551		SNRPG	33.2876		AFTPH	33.7229		PRADC1	1.597		AAK1	4.8723
ENSG00000281195	1.36172		PREPL	60.7588		MOGS	83.6171		TMEM17	1.30407		EML4	39.0416		PLEK	17.0722		MXD1	6.71078		FAM136A	15.6392		SERTAD2	10.1738		CCT7	42.3808		ANXA4	22.843
DYSF	13.7195		CAMKMT	11.2226		MRPL53	11.5225		EHBP1	20.2967		COX7A2L	15.6154		APLF	2.62757		ASPRV1	1.14072		CLEC4F	1.62565		SLC1A4	8.456		FBXO41	1.03353		GMCL1	17.5359
CYP26B1	2.69186		LINC01833	1.07872		CCDC142	3.46719		WDPCP	4.74313		MTA3	28.2611		ARHGAP25	6.57372		PCBP1	148.582		VAX2	1.73042		CEP68	5.56081		ALMS1	23.3794		SNRNP27	36.6743
EXOC6B	18.6554		SIX3	13.9613		TTC31	9.05482		MDH1	36.1441		OXER1	3.56908		ANTXR1	55.9785		C2orf42	7.77633		ATP6V1B1	15.5666		RAB1A	85.9954		NAT8B	1.25613		MXD1	2.37493
SPR	23.9596		SRBD1	17.5541		PCGF1	28.0974		UGP2	22.2049		HAAO	1.1767		GFPT1	125.491		TIA1	46.6776		TEX261	18.1484		ACTR2	145.976		TPRKB	13.9058		PCBP1	215.396
SFXN5	1.23266		PRKCE	2.20802		AUP1	167.215		VPS54	55.2484		ZFP36L2	116.732		NFU1	33.0354		PCYOX1	14.429		NAGK	23.1629		SPRED2	10.0962		DUSP11	10.4263		C2orf42	6.49046
RAB11FIP5	6.98674		EPAS1	18.979		HTRA2	20.5726		PELI1	18.124		THADA	22.6103		AAK1	11.1507		SNRPG	37.6314		MCEE	19.9112		MEIS1	6.18925		STAMBP	3.0937		TIA1	35.6134
SMYD5	14.3823		ATP6V1E2	1.22795		LOXL3	6.54977		LGALSL	3.74686		PLEKHH2	11.8539		ANXA4	19.2982		FAM136A	15.3589		MPHOSPH10	33.288		ETAA1	21.1133		ACTG2	275.263		PCYOX1	12.4107
PRADC1	6.20523		RHOQ	14.7827		DOK1	3.40616		AFTPH	46.099		C1GALT1C1L	1.16441		GMCL1	25.132		VAX2	3.97243		PAIP2B	3.575		C1D	6.15751		DGUOK	40.8005		SNRPG	74.0692
CCT7	65.4021		PIGF	8.70185		SEMA4F	5.20215		SERTAD2	8.64183		DYNC2LI1	13.7433		SNRNP27	38.1274		ATP6V1B1	3.45549		ZNF638	112.795		DNAAF10	2.10591		TET3	5.23833		FAM136A	13.0744
ALMS1	36.1357		CRIPT	9.64574		HK2	84.5934		SLC1A4	25.9712		LRPPRC	23.5898		MXD1	15.1903		ANKRD53	1.59269		DYSF	12.0303		ENSG00000273398	14.0427		BOLA3	7.09027		CD207	1.0104
ALMS1P1	1.02865		SOCS5	29.5451		POLE4	13.4426		CEP68	7.04008		PPM1B	25.8305		PCBP1	154.631		TEX261	26.623		CYP26B1	2.16095		PNO1	19.4162		MOB1A	21.4371		VAX2	4.18273
TPRKB	12.3668		ENSG00000228925	3.66696		TACR1	6.42928		RAB1A	80.093		PREPL	33.0506		C2orf42	7.99794		NAGK	16.6463		EXOC6B	31.2063		PPP3R1	40.3558		MTHFD2	9.25605		ATP6V1B1	12.0677
DUSP11	14.2402		MCFD2	16.3471		EVA1A	6.02032		ACTR2	180.8		CAMKMT	6.65449		TIA1	40.1339		MCEE	9.8318		SPR	75.3618		CNRIP1	1.9307		SLC4A5	2.20805		TEX261	31.949
STAMBP	5.59988		TTC7A	8.61591		MRPL19	17.6896		SPRED2	12.3912		SRBD1	20.0282		PCYOX1	10.5209		MPHOSPH10	34.3124		SFXN5	4.10283		PLEK	21.3247		DCTN1	32.0037		NAGK	19.8775
ACTG2	4.63869		CALM2	102.335		GCFC2	21.3748		MEIS1	2.60885		PRKCE	4.76474		SNRPG	49.9183		PAIP2B	2.3149		RAB11FIP5	12.5819		APLF	3.9992		WDR54	3.21961		MCEE	15.5569
DGUOK	44.2394		BCYRN1	20.6207		ENSG00000271452	3.88153		ETAA1	16.0275		EPAS1	41.2456		FAM136A	10.7317		ZNF638	74.3716		SMYD5	36.3451		ARHGAP25	24.1658		RTKN	6.74647		MPHOSPH10	37.652
TET3	5.41761		EPCAM	312.728		RN7SKP203	5.69581		C1D	7.82531		RHOQ	15.9429		VAX2	1.60093		DYSF	22.0696		PRADC1	4.81249		ANTXR1	48.4779		INO80B	7.47842		PAIP2B	2.48394
BOLA3	8.92096		MSH2	21.6045		SUCLG1	30.1254		DNAAF10	5.01476		PIGF	7.60007		ATP6V1B1	4.87921		CYP26B1	1.03925		CCT7	99.7558		GFPT1	62.2492		INO80B-WBP1	7.0134		ZNF638	39.4794
MOB1A	18.2565		MSH6	47.0499		DNAH6	3.26705		ENSG00000273398	7.1541		CRIPT	5.45448		TEX261	19.5899		EXOC6B	17.9147		FBXO41	3.2742		NFU1	34.9738		WBP1	3.33801		ENSG00000281195	1.75114
MTHFD2	10.1415		FBXO11	49.3188		TMSB10	1254.13		PNO1	15.6819		SOCS5	10.523		NAGK	14.1176		SPR	51.2206		ALMS1	78.7839		AAK1	12.4771		MOGS	27.4674		DYSF	26.5655
SLC4A5	2.89779		FOXN2	5.52352		KCMF1	50.2304		PPP3R1	33.3093		ENSG00000228925	1.37348		MCEE	13.6407		SFXN5	6.46995		NAT8	8.74803		ANXA4	10.5854		MRPL53	5.7672		CYP26B1	1.16888
DCTN1	86.7635		PPP1R21	20.1424		TCF7L1	60.6753		ENSG00000273064	1.04137		MCFD2	13.3802		MPHOSPH10	35.5417		RAB11FIP5	6.43044		ALMS1P1	8.78685		GMCL1	22.7862		CCDC142	2.56502		EXOC6B	11.9629
C2orf81	1.03526		STON1	5.36386		TGOLN2	150.22		CNRIP1	1.4106		TTC7A	7.13211		PAIP2B	3.41077		SMYD5	35.4671		NAT8B	14.5103		SNRNP27	46.8613		TTC31	4.99475		SPR	16.1643
WDR54	4.12243		STON1-GTF2A1L	9.95829		RETSAT	37.4437		PLEK	23.0476		CALM2	112.483		ZNF638	66.356		PRADC1	3.58186		TPRKB	14.3696		MXD1	2.42683		PCGF1	12.6117		SFXN5	1.35665
RTKN	11.5853		NRXN1	5.91187		ELMOD3	7.14691		APLF	4.39731		BCYRN1	21.1937		ENSG00000281195	3.22342		CCT7	116.991		DUSP11	20.0075		PCBP1	103.489		AUP1	49.5366		RAB11FIP5	4.00694
INO80B	19.7089		ASB3	8.33112		CAPG	95.0654		ARHGAP25	9.715		EPCAM	240.247		ENSG00000289463	1.18285		FBXO41	2.10631		STAMBP	8.27993		C2orf42	7.97377		HTRA2	9.94022		SMYD5	24.156
INO80B-WBP1	13.5583		CHAC2	11.8562		MAT2A	73.4552		ANTXR1	43.2353		MSH2	12.8853		DYSF	13.2992		ALMS1	77.6134		ACTG2	2.2373		TIA1	44.5116		LOXL3	4.93808		PRADC1	7.92297
WBP1	22.227		ERLEC1	15.0775		GGCX	24.1086		GFPT1	68.7967		MSH6	30.6558		CYP26B1	1.16736		NAT8	4.8667		DGUOK	62.802		PCYOX1	10.0356		DOK1	3.69886		CCT7	128.375
MOGS	68.3232		GPR75	6.78962		VAMP8	74.685		NFU1	73.0741		FBXO11	37.9265		EXOC6B	19.3239		ALMS1P1	2.95062		DGUOK-AS1	1.72404		SNRPG	50.4827		HK2	34.7304		FBXO41	1.63785
MRPL53	15.0646		PSME4	109.199		VAMP5	15.611		AAK1	10.1363		FOXN2	4.61836		SPR	28.5642		NAT8B	7.72417		TET3	12.7651		FAM136A	7.3655		POLE4	8.32815		ALMS1	30.3394
CCDC142	2.80679		ACYP2	2.2738		RNF181	95.7227		ANXA4	13.9107		PPP1R21	30.517		SFXN5	1.04921		TPRKB	17.0015		BOLA3	10.8402		VAX2	4.44813		TACR1	1.35338		TPRKB	28.1305
TTC31	13.361		TSPYL6	1.45797		TMEM150A	6.64118		GMCL1	19.8929		STON1	2.80866		RAB11FIP5	4.67655		DUSP11	19.0525		MOB1A	15.8127		ATP6V1B1	13.8334		EVA1A	1.0891		DUSP11	13.9386
LBX2	1.15207		SPTBN1	112.42		USP39	91.6188		SNRNP27	40.8933		STON1-GTF2A1L	3.60169		SMYD5	12.9727		STAMBP	6.90955		MTHFD2	9.29286		ANKRD53	1.41756		MRPL19	6.07427		STAMBP	5.05559
ENSG00000272183	1.3033		EML6	1.07087		C2orf68	7.63764		MXD1	4.15908		ASB3	9.21927		PRADC1	4.57564		ACTG2	5.87214		SLC4A5	5.6718		TEX261	15.4047		GCFC2	9.44168		ACTG2	3.85886
LBX2-AS1	1.16553		RTN4	63.4454		GNLY	1.02536		PCBP1	108.46		CHAC2	8.48921		CCT7	85.9217		DGUOK	70.2494		DCTN1	159.626		NAGK	20.3683		RN7SKP203	5.4672		DGUOK	57.1451
PCGF1	24.347		CLHC1	10.5883		POLR1A	24.3055		C2orf42	5.94014		ERLEC1	14.0593		FBXO41	1.73195		DGUOK-AS1	1.09471		C2orf81	4.78952		MCEE	14.9549		SUCLG1	13.5452		DGUOK-AS1	2.65193
DQX1	3.37163		ENSG00000203327	2.01421		PTCD3	46.9038		TIA1	34.0596		GPR75	8.26105		ALMS1	49.4594		TET3	11.8992		WDR54	11.1687		ENSG00000288065	1.22586		TMSB10	749.482		TET3	11.4642
AUP1	95.6436		RPS27A	697.9		SNORD94	123.627		PCYOX1	12.012		PSME4	41.3507		TPRKB	20.5054		BOLA3	21.0357		RTKN	26.6214		MPHOSPH10	37.3022		KCMF1	9.98299		BOLA3	12.7043
HTRA2	13.439		MTIF2	65.8773		IMMT	88.5045		SNRPG	57.8473		ACYP2	1.86934		DUSP11	19.0301		MOB1A	26.4526		INO80B	36.4813		PAIP2B	1.80396		TCF7L1	16.4096		MOB1A	25.2655
LOXL3	3.7622		CCDC88A	6.12965		MRPL35	10.2315		FAM136A	5.28581		TSPYL6	1.42638		STAMBP	5.92163		MTHFD2	13.1953		INO80B-WBP1	32.3327		ZNF638	67.97		TGOLN2	40.9754		MTHFD2	26.6754
DOK1	5.37712		CFAP36	34.7457		KDM3A	55.053		TGFA	1.09326		SPTBN1	74.7096		ACTG2	2.99357		SLC4A5	2.67829		WBP1	44.0418		ENSG00000281195	1.73518		RETSAT	8.62291		DCTN1	57.9581
SEMA4F	1.99676		PPP4R3B	85.4294		CHMP3	26.7187		CLEC4F	3.14684		EML6	1.48142		DGUOK	62.4988		DCTN1	72.4543		MOGS	84.8363		DYSF	17.6364		ELMOD3	2.22103		WDR54	4.42923
HK2	67.7615		PNPT1	39.8142		RNF103	13.7824		CD207	1.39072		RTN4	92.1795		DGUOK-AS1	1.03863		C2orf81	1.41402		ENSG00000286883	1.80943		EXOC6B	16.5502		CAPG	57.9539		RTKN	21.9739
POLE4	17.8895		EFEMP1	325.865		RMND5A	18.2488		VAX2	3.73843		CLHC1	5.57107		TET3	6.74346		WDR54	16.7954		MRPL53	20.6671		SPR	10.5712		MAT2A	33.3764		INO80B	27.9803
TACR1	1.28657		VRK2	38.4205		CD8A	7.76606		ATP6V1B1	21.2861		ENSG00000203327	1.12559		BOLA3	18.3161		RTKN	12.1824		CCDC142	6.0057		SFXN5	3.48833		GGCX	6.96456		INO80B-WBP1	8.31794
EVA1A	1.63313		FANCL	11.1254		ANAPC1P1	1.16061		ANKRD53	1.43095		RPS27A	589.63		MOB1A	29.5652		INO80B	14.9089		TTC31	34.0513		RAB11FIP5	3.52926		VAMP8	40.7997		WBP1	9.39912
MRPL19	8.93392		BCL11A	2.53683		RGPD1	42.7397		TEX261	18.9174		MTIF2	38.1982		MTHFD2	12.9511		INO80B-WBP1	18.7352		LBX2	2.19118		SMYD5	18.2342		VAMP5	20.4082		MOGS	46.2933
GCFC2	13.9992		PAPOLG	17.971		PLGLB1	2.34638		NAGK	19.1885		CCDC88A	6.51073		SLC4A5	3.68425		WBP1	23.1581		LBX2-AS1	1.07672		PRADC1	4.879		RNF181	31.4224		ENSG00000286883	2.50615
ENSG00000271452	1.08906		REL	11.2963		ANAPC1P2_1	88.411		MCEE	15.6943		CFAP36	33.0764		DCTN1	81.3501		MOGS	69.7722		PCGF1	35.7909		CCT7	64.6188		TMEM150A	4.00176		MRPL53	16.5144
ENSG00000270462	1.63447		PUS10	7.84436		ENSG00000284879	16.4051		ENSG00000288065	2.51368		PPP4R3B	39.818		C2orf81	1.68543		ENSG00000286883	1.41406		DQX1	2.56507		FBXO41	1.46836		USP39	26.578		CCDC142	4.43163
RN7SKP203	8.40744		PEX13	25.9665		PLGLB2	1.26301		MPHOSPH10	29.9367		PNPT1	29.8797		WDR54	4.03901		MRPL53	12.8476		AUP1	297.569		ALMS1	65.5152		C2orf68	2.58984		TTC31	12.3004
CTNNA2	3.67073		SANBR	15.8205		RGPD2	1.63713		PAIP2B	1.50056		EFEMP1	76.9134		RTKN	11.7569		CCDC142	5.01937		HTRA2	30.0961		NAT8	3.44371		GNLY	13.2106		PCGF1	23.8918
SUCLG1	34.0409		ENSG00000274769	3.76678		KRCC1	70.4608		ZNF638	66.3796		CCDC85A	1.53156		INO80B	16.5913		TTC31	17.433		LOXL3	6.90633		ALMS1P1	2.95625		ST3GAL5	1.25767		AUP1	152.214
DNAH6	3.66151		ENSG00000212978	1.32652		THNSL2	4.50616		ENSG00000281195	6.19792		VRK2	23.4572		INO80B-WBP1	15.9085		PCGF1	18.0943		DOK1	27.6934		NAT8B	4.07018		POLR1A	9.08102		HTRA2	23.8651
TMSB10	917.946		C2orf74	28.2594		ENSG00000225420	1.7413		ENSG00000289463	2.01913		FANCL	5.64401		WBP1	22.1337		DQX1	2.0046		SEMA4F	4.72781		TPRKB	17.7903		PTCD3	14.0491		LOXL3	4.88143
KCMF1	13.3755		AHSA2P	31.0308		EIF2AK3	22.8124		DYSF	17.7446		PAPOLG	15.1189		MOGS	63.6326		AUP1	119.015		HK2	90.0877		DUSP11	20.1149		SNORD94	59.2307		DOK1	5.05018
TCF7L1	3.35969		USP34	133.328		RPIA	41.8118		EXOC6B	21.2231		REL	11.0977		MRPL53	23.9311		HTRA2	21.3785		POLE4	25.0965		STAMBP	6.23601		IMMT	33.9305		SEMA4F	2.87639
TGOLN2	117.339		ENSG00000273302	3.15575		ANKRD36BP2	1.34574		SPR	53.2698		PUS10	3.35401		CCDC142	3.36919		LOXL3	4.42354		TACR1	1.2235		ENSG00000286244	2.17572		MRPL35	6.00151		HK2	44.0925
RETSAT	51.8909		USP34-DT	4.00963		ENSG00000283196	2.1457		SFXN5	6.74495		PEX13	18.7445		TTC31	11.757		DOK1	7.40869		EVA1A	1.75819		ACTG2	3.84003		KDM3A	15.3585		POLE4	12.4436
ELMOD3	6.11745		XPO1	31.7083		LSP1P4	1.13922		RAB11FIP5	4.68793		SANBR	10.4784		ENSG00000272183	1.36533		M1AP	4.14886		MRPL19	8.43302		DGUOK	51.8948		CHMP3	8.8228		MRPL19	11.0212
CAPG	59.5829		ENSG00000285857	2.82899		BMS1P23	20.9526		SMYD5	13.2245		ENSG00000274769	3.31339		LBX2-AS1	1.30821		SEMA4F	1.83729		GCFC2	18.1139		DGUOK-AS1	2.39835		RNF103	7.08621		GCFC2	12.6338
MAT2A	101.463		FAM161A	11.497		ANKRD20A8P	1.98594		PRADC1	3.30063		C2orf74	4.30452		PCGF1	20.8314		HK2	93.6444		ENSG00000271452	2.41657		TET3	9.18975		RMND5A	9.1185		ENSG00000271452	2.42755
GGCX	15.8591		CCT4	177.522		MRPS5_1	8.81993		CCT7	69.8539		AHSA2P	35.6307		AUP1	120.868		POLE4	40.6086		SUCLG1	31.2318		BOLA3	15.6597		CD8A	20.8009		RN7SKP203	3.40735
VAMP8	72.298		ENSG00000236498	1.89454		MRPS5_2	19.4588		FBXO41	1.32271		USP34	92.6522		HTRA2	20.7537		MRPL19	14.2487		DNAH6	12.4281		MOB1A	30.0249		ANAPC1P1	1.98952		SUCLG1	36.8292
VAMP5	13.8118		ENSG00000286360	4.25077		ZNF514	6.9829		ALMS1	54.771		ENSG00000273302	1.73796		LOXL3	6.81387		GCFC2	14.225		TMSB10	555.559		MTHFD2	11.4828		RGPD1	40.554		TMSB10	953.333
RNF181	74.9999		COMMD1	37.1456		ZNF2	4.95858		NAT8B	3.14997		USP34-DT	1.85465		DOK1	17.0099		ENSG00000271452	4.85626		KCMF1	20.5535		SLC4A5	1.70677		ANAPC1P2_1	31.2078		KCMF1	21.6982
TMEM150A	7.67951		B3GNT2	26.0791		ENSG00000233757	2.56931		TPRKB	21.9217		XPO1	29.5494		SEMA4F	2.29457		RN7SKP203	4.54421		TCF7L1	8.49576		DCTN1	59.655		ENSG00000284879	11.3179		TCF7L1	20.9772
USP39	38.5153		TMEM17	2.18151		PROM2	11.0852		DUSP11	19.1255		ENSG00000285857	3.07666		HK2	44.7877		SUCLG1	31.748		TGOLN2	274.163		C2orf81	1.236		ENSG00000273445	1.18635		TCF7L1-IT1	1.64664
C2orf68	4.94728		EHBP1	28.2807		FAHD2A	12.7135		STAMBP	5.00122		FAM161A	9.30341		POLE4	14.0114		DNAH6	2.44674		RETSAT	49.3471		WDR54	5.45878		PLGLB2	4.99994		TGOLN2	75.4979
GNLY	1.5823		ENSG00000286480	1.39022		ENSG00000272913	1.13475		ACTG2	4.18296		CCT4	118.208		MRPL19	14.1625		TMSB10	714.249		ELMOD3	17.9291		RTKN	6.71804		RGPD2	5.78409		RETSAT	29.4288
ST3GAL5	1.95114		WDPCP	9.14527		ENSG00000229689	6.00669		DGUOK	62.5523		ENSG00000236498	1.14275		GCFC2	18.7172		KCMF1	24.7565		CAPG	91.4439		INO80B	18.138		KRCC1	25.9557		ELMOD3	4.15572
POLR1A	13.9198		MDH1	32.6243		TRIM43	147.789		TET3	4.48264		ENSG00000286360	2.19574		ENSG00000271452	3.32762		TCF7L1	6.21381		MAT2A	121.705		INO80B-WBP1	19.3842		THNSL2	2.62826		CAPG	92.2045
PTCD3	23.2537		UGP2	38.803		GPAT2P1	2.67247		BOLA3	16.0805		COMMD1	23.6609		RN7SKP203	6.3388		TGOLN2	70.6601		GGCX	18.4848		WBP1	15.3251		ENSG00000225420	1.16122		MAT2A	77.5599
SNORD94	111.132		VPS54	84.222		LINC00342	2.07481		MOB1A	41.2751		B3GNT2	24.4027		SUCLG1	28.5288		RETSAT	22.5737		VAMP8	112.522		MOGS	49.3464		EIF2AK3	8.49896		GGCX	10.2013
IMMT	109.537		PELI1	28.4922		ANKRD36C	166.26		MTHFD2	10.0757		EHBP1	20.6861		DNAH6	2.09001		ELMOD3	5.62888		VAMP5	21.5857		MRPL53	3.40915		RPIA	16.0775		VAMP8	119.865
MRPL35	7.98295		LGALSL	4.82908		FAHD2CP	11.3152		SLC4A5	2.15915		WDPCP	5.42478		TMSB10	598.74		CAPG	75.1533		RNF181	86.3708		CCDC142	4.14369		ANKRD36BP2	13.5473		VAMP5	15.0355
REEP1	5.1577		AFTPH	52.549		GPAT2	10.1398		DCTN1	76.239		MDH1	34.0697		KCMF1	16.264		MAT2A	80.1433		TMEM150A	14.1383		TTC31	15.4803		ENSG00000283196	1.23844		RNF181	83.445
KDM3A	23.0683		SERTAD2	13.683		ADRA2B	1.02327		C2orf81	1.10372		UGP2	23.6004		TCF7L1	2.12475		GGCX	12.0366		USP39	60.6791		PCGF1	18.5679		BMS1P23	9.52637		TMEM150A	6.03084
CHMP3	31.4162		SLC1A4	5.31628		DUSP2	1.32128		ENSG00000286623	1.15852		VPS54	64.2523		TGOLN2	83.2803		VAMP8	159.156		C2orf68	10.2951		AUP1	88.5277		MRPS5_1	5.02854		USP39	59.5239
RNF103-CHMP3	1.80086		CEP68	7.32513		STARD7	90.1863		WDR54	7.73432		PELI1	31.3914		RETSAT	21.7202		VAMP5	27.0544		POLR1A	36.359		HTRA2	20.3922		MRPS5_2	9.44861		C2orf68	5.1246
RNF103	24.5599		RAB1A	85.3369		TMEM127	8.50306		RTKN	7.76663		LGALSL	3.81577		ELMOD3	5.58464		RNF181	98.0928		PTCD3	44.5612		LOXL3	4.30639		ZNF514	4.11884		GNLY	1.42318
RMND5A	9.47552		ACTR2	158.458		CIAO1	34.6888		INO80B	9.96233		AFTPH	40.8542		CAPG	78.0234		TMEM150A	16.8579		SNORD94	192.58		DOK1	4.50373		ZNF2	2.72539		POLR1A	17.529
CD8A	3.82833		SPRED2	5.42158		SNRNP200	344.899		INO80B-WBP1	9.8588		SERTAD2	7.4499		MAT2A	49.491		USP39	70.2243		IMMT	78.9106		SEMA4F	1.45009		PROM2	9.94325		PTCD3	31.1036
RGPD1	21.294		MEIS1	3.23349		NCAPH	13.2277		WBP1	13.3521		SLC1A4	18.37		GGCX	12.5187		C2orf68	7.61303		MRPL35	9.54734		HK2	24.2813		FAHD2A	8.06707		SNORD94	17.8906
PLGLB1	3.22394		ETAA1	23.413		ARID5A	9.143		MOGS	36.4107		CEP68	6.23088		VAMP8	90.7136		GNLY	1.32036		REEP1	9.62419		POLE4	14.8679		ENSG00000229689	2.69519		IMMT	73.5142
ANAPC1P2_1	69.9715		C1D	9.04165		KANSL3	18.5997		MRPL53	13.3949		RAB1A	72.4086		VAMP5	12.8989		ST3GAL5	2.54532		KDM3A	40.1008		MRPL19	9.1876		TRIM43	20.5498		MRPL35	10.992
ENSG00000284879	19.3165		DNAAF10	2.45568		LMAN2L	9.9244		CCDC142	3.29977		ACTR2	150.649		RNF181	75.3856		POLR1A	20.3517		CHMP3	30.1397		GCFC2	17.1019		LINC00342	3.96092		REEP1	1.35894
ENSG00000273445	1.40973		ENSG00000273398	20.473		CNNM4	32.3183		TTC31	10.46		SPRED2	21.497		TMEM150A	6.2628		PTCD3	46.1511		RNF103-CHMP3	28.4715		ENSG00000271452	3.34087		ANKRD36C	167.053		KDM3A	15.4671
RGPD2	13.1396		PNO1	13.0401		CNNM3	12.1364		PCGF1	14.2955		MEIS1	7.46497		USP39	42.0577		SNORD94	84.4272		RNF103	32.391		ENSG00000270462	1.12815		FAHD2CP	9.71395		CHMP3	23.2619
KRCC1	47.7557		PPP3R1	61.4596		ANKRD23	2.52484		AUP1	69.5397		ETAA1	15.1685		C2orf68	4.49679		IMMT	66.816		RMND5A	21.7756		RN7SKP203	11.2543		DUSP2	2.04797		RNF103	8.491
THNSL2	5.74016		ENSG00000273064	1.21944		ANKRD39	2.83672		HTRA2	17.121		C1D	8.29078		GNLY	1.19959		MRPL35	8.34868		CD8A	2.69092		SUCLG1	23.3041		STARD7	67.2155		RMND5A	17.7655
ENSG00000225420	1.35567		APLF	17.3825		SEMA4C	16.8924		LOXL3	8.42935		DNAAF10	5.6914		ST3GAL5	1.88228		REEP1	3.42535		RGPD1	408.646		DNAH6	1.65891		TMEM127	4.59123		CD8A	6.80203
EIF2AK3	20.8772		ARHGAP25	4.00349		FAHD2B	20.6008		DOK1	14.0678		ENSG00000273398	6.85575		POLR1A	16.4338		KDM3A	23.8419		PLGLB1	4.62195		TMSB10	816.246		CIAO1	22.9554		ANAPC1P1	5.74882
RPIA	22.3473		ANTXR1	104.599		ANKRD36	299.559		M1AP	3.76906		PNO1	11.5867		PTCD3	32.0371		CHMP3	20.8494		ANAPC1P2_1	142.516		KCMF1	20.6329		SNRNP200	239.949		RGPD1	57.7137
ANKRD36BP2	1.37436		GFPT1	77.6057		ENSG00000277701	4.61259		SEMA4F	2.97677		PPP3R1	31.7051		SNORD94	79.2313		RNF103-CHMP3	12.129		ENSG00000284879	39.9157		TCF7L1	4.88381		NCAPH	9.73909		PLGLB1	1.55281
ENSG00000283196	1.29644		NFU1	42.7848		ENSG00000230606	2.29877		HK2	15.6453		CNRIP1	1.35613		IMMT	59.7659		RNF103	22.1845		PLGLB2	4.3846		TGOLN2	82.4677		ARID5A	21.738		ANAPC1P2_1	56.2133
BMS1P23	6.60055		AAK1	7.92909		ANKRD36B	104.277		POLE4	10.9828		PLEK	13.5828		MRPL35	10.3668		RMND5A	24.8024		RGPD2	346.529		RETSAT	21.5321		KANSL3	14.4618		ENSG00000284879	30.0273
MRPS5_1	5.9877		ANXA4	16.2992		COX5B	125.094		MRPL19	11.0427		APLF	4.58306		KDM3A	23.7615		CD8A	10.391		KRCC1	46.9615		ELMOD3	6.94886		LMAN2L	6.46381		ENSG00000273445	2.44404
MRPS5_2	9.52791		GMCL1	37.848		ACTR1B	20.0861		GCFC2	16.137		ARHGAP25	7.7615		CHMP3	34.5431		ANAPC1P1	3.19455		THNSL2	24.7012		CAPG	61.7847		CNNM4	13.7031		PLGLB2	1.44815
ZNF514	5.60648		SNRNP27	40.1625		ZAP70	1.03276		ENSG00000271452	7.95552		ANTXR1	64.9546		RNF103	25.4808		RGPD1	53.9652		ENSG00000225420	3.22302		MAT2A	53.561		CNNM3	6.5111		RGPD2	6.40428
ZNF2	2.58239		MXD1	3.17849		TMEM131	32.3777		ENSG00000270462	1.11935		GFPT1	40.81		RMND5A	12.2259		PLGLB1	1.01137		EIF2AK3	19.2356		GGCX	12.8694		ANKRD23	2.39409		KRCC1	47.6928
PROM2	18.8073		ASPRV1	1.12539		INPP4A	16.1767		RN7SKP203	8.65403		NFU1	34.6055		CD8A	4.86787		ANAPC1P2_1	101.792		RPIA	48.1826		VAMP8	99.151		ANKRD39	1.13976		THNSL2	7.56416
FAHD2A	8.08895		PCBP1	68.1849		COA5	22.4637		SUCLG1	23.3152		AAK1	9.37494		RGPD1	18.397		LINC01943	1.10807		BMS1P23	17.8652		VAMP5	23.6483		SEMA4C	14.3521		EIF2AK3	13.24
ENSG00000229689	1.78612		C2orf42	9.41628		UNC50	38.4543		DNAH6	2.27692		ANXA4	16.169		ANAPC1P2_1	83.134		ENSG00000284879	32.7618		ANKRD20A8P	9.49878		RNF181	44.9887		FAHD2B	17.5278		RPIA	84.4426
LINC00342	2.81323		TIA1	44.286		MGAT4A	11.331		TMSB10	613.992		GMCL1	19.5306		ENSG00000284879	23.5107		PLGLB2	1.90018		TEKT4	1.08945		TMEM150A	7.14288		ANKRD36	171.004		ANKRD36BP2	11.3755
ANKRD36C	145.943		PCYOX1	22.9868		TSGA10	5.32883		KCMF1	12.8764		SNRNP27	33.577		ENSG00000273445	1.43581		RGPD2	40.7174		MRPS5_1	4.08062		USP39	55.1768		ENSG00000277701	5.61012		BMS1P23	4.75851
FAHD2CP	7.17366		SNRPG	42.5138		ENSG00000241962	1.52637		TCF7L1	8.61767		MXD1	7.26939		PLGLB2	4.80262		KRCC1	53.7485		MRPS5_2	17.9829		C2orf68	5.22252		ENSG00000230606	4.06505		MRPS5_1	13.6208
DUSP2	1.14006		FAM136A	5.24012		C2orf15	2.63672		TGOLN2	52.3048		PCBP1	144.743		RGPD2	5.0597		THNSL2	14.3625		ZNF514	18.0521		GNLY	6.64227		ANKRD36B	277.211		MRPS5_2	17.9531
STARD7	37.4843		TGFA	5.73884		LIPT1	5.66397		RETSAT	18.7241		C2orf42	6.57288		KRCC1	24.632		EIF2AK3	17.2869		ZNF2	4.7103		ST3GAL5	2.73164		COX5B	71.256		ZNF514	20.5537
TMEM127	6.29202		ADD2	1.06192		MITD1	11.8982		ELMOD3	4.99223		TIA1	42.6719		THNSL2	6.04047		RPIA	45.4212		PROM2	124.813		POLR1A	15.6364		ACTR1B	31.9228		ZNF2	7.21887
CIAO1	24.0892		CLEC4F	5.13259		MRPL30	12.6954		CAPG	74.1761		PCYOX1	15.8244		ENSG00000225420	1.90204		ANKRD36BP2	12.8427		FAHD2A	10.6249		PTCD3	34.4804		ZAP70	3.98165		ENSG00000233757	5.9737
SNRNP200	205.578		CD207	2.96626		LYG1	1.47608		MAT2A	54.9891		SNRPG	43.9668		EIF2AK3	19.1482		ENSG00000283196	2.1874		ENSG00000229689	3.51425		SNORD94	184.094		TMEM131	21.7112		PROM2	29.4293
NCAPH	2.18406		VAX2	3.9764		TXNDC9	28.1456		GGCX	11.6244		FAM136A	6.79345		RPIA	20.2219		BMS1P23	16.946		LINC00342	1.32831		IMMT	68.1753		INPP4A	10.4917		FAHD2A	15.1084
ARID5A	11.2826		ATP6V1B1	31.3414		EIF5B	111.697		VAMP8	105.833		CLEC4F	2.91726		ANKRD36BP2	1.82619		MRPS5_1	6.60643		ANKRD36C	235.036		MRPL35	11.4372		COA5	16.8137		ENSG00000229689	2.47115
KANSL3	22.8382		ENSG00000258881	1.09725		REV1	31.632		VAMP5	18.0671		CD207	2.14878		ENSG00000283196	2.29416		MRPS5_2	7.63405		FAHD2CP	14.9463		KDM3A	20.6854		UNC50	21.6894		LINC00342	5.5253
LMAN2L	8.61763		ANKRD53	2.49198		AFF3	12.2481		RNF181	50.1116		VAX2	2.23345		BMS1P23	3.3546		ZNF514	8.19934		ASTL	1.05223		CHMP3	32.9823		MGAT4A	5.69535		ANKRD36C	239.84
CNNM4	18.1702		TEX261	19.8177		CHST10	6.52406		TMEM150A	5.48006		ATP6V1B1	13.6731		MRPS5_1	5.75586		ZNF2	3.30354		STARD7	65.7561		CHMP3-AS1	1.19757		CRACDL	1.20274		FAHD2CP	7.77709
CNNM3	10.3449		NAGK	10.6005		PDCL3	41.7529		USP39	38.6389		ANKRD53	1.40593		MRPS5_2	13.0308		PROM2	14.3607		TMEM127	7.72563		RNF103	13.6947		TSGA10	2.3743		DUSP2	1.66158
ANKRD23	2.14397		MCEE	12.2297		RPL31	250.05		C2orf68	5.43687		TEX261	19.851		ZNF514	6.56263		FAHD2A	12.2225		CIAO1	32.6881		RMND5A	16.09		C2orf15	1.45267		STARD7	154.171
ANKRD39	1.8542		ENSG00000288065	1.99399		TBC1D8	9.89124		GNLY	2.03797		OR7E91P	1.24314		ZNF2	3.1876		ENSG00000229689	2.86844		SNRNP200	333.756		CD8A	53.4096		LIPT1	5.7157		TMEM127	11.1846
SEMA4C	14.0568		MPHOSPH10	40.2382		CNOT11	67.8555		ST3GAL5	1.47836		NAGK	20.7952		PROM2	53.8384		LINC00342	1.12579		NCAPH	3.68697		CD8B	1.73999		MITD1	8.08534		CIAO1	79.079
FAHD2B	16.2686		PAIP2B	1.60211		RNF149	26.845		POLR1A	9.23806		MCEE	9.66428		FAHD2A	6.57394		ANKRD36C	126.136		ARID5A	39.3039		ANAPC1P1	2.2856		MRPL30	8.74806		SNRNP200	496.796
ANKRD36	90.7434		ZNF638	75.7032		SNORD89	136.308		PTCD3	25.2327		MPHOSPH10	27.8864		ENSG00000229689	1.23666		FAHD2CP	15.3155		KANSL3	66.9747		RGPD1	33.7655		LYG2	1.59736		NCAPH	33.8479
ENSG00000277701	2.85075		ENSG00000281195	7.92976		RFX8	3.19806		SNORD94	430.26		PAIP2B	1.76387		LINC00342	2.93683		DUSP2	1.69456		LMAN2L	20.5473		PLGLB1	3.01171		LYG1	2.30028		ARID5A	2.91202
ENSG00000230606	1.39631		ENSG00000289463	2.59619		MAP4K4	110.201		IMMT	48.8037		ZNF638	70.0551		ANKRD36C	148.352		STARD7	70.7478		CNNM4	61.3715		ANAPC1P2_1	82.9334		TXNDC9	18.048		KANSL3	26.8537
ANKRD36B	190.444		DYSF	9.13203		IL1R1	8.80699		MRPL35	10.7826		ENSG00000281195	5.67482		FAHD2CP	6.9173		TMEM127	7.41869		CNNM3	30.7977		LINC01943	1.58323		EIF5B	67.4973		LMAN2L	13.3627
COX5B	97.3401		EXOC6B	29.8652		IL1RL2	3.9991		KDM3A	20.3567		ENSG00000289463	1.41916		GPAT2	1.01331		CIAO1	38.019		ANKRD23	6.27345		CYTOR	1.32853		REV1	25.37		CNNM4	31.6086
ACTR1B	30.7443		SPR	12.2078		IL18R1	4.49457		CHMP3	24.1773		DYSF	8.55349		STARD7	51.5435		SNRNP200	217.555		ANKRD39	4.41593		ENSG00000284879	41.7424		AFF3	3.32533		CNNM3	15.4368
ZAP70	1.82615		RAB11FIP5	4.95136		MFSD9	4.90918		CHMP3-AS1	1.5555		CYP26B1	1.27842		TMEM127	6.67493		NCAPH	6.81921		SEMA4C	28.5846		ENSG00000273445	4.03627		LONRF2	1.23602		ANKRD23	5.92777
TMEM131	35.4108		SMYD5	26.9067		TMEM182	2.32437		RNF103	22.188		EXOC6B	17.6048		CIAO1	23.7446		ARID5A	10.8388		FAHD2B	25.6844		PLGLB2	1.62011		CHST10	3.08519		ANKRD39	7.04419
INPP4A	7.50346		PRADC1	4.86995		MRPS9	66.2597		RMND5A	20.8763		SPR	17.3648		SNRNP200	182.043		KANSL3	32.1206		ANKRD36	527.856		RGPD2	5.69855		PDCL3	34.4985		SEMA4C	34.1623
COA5	19.9797		CCT7	57.3379		TGFBRAP1	18.0257		CD8A	16.445		SFXN5	2.85906		NCAPH	2.36924		FER1L5	1.3115		ENSG00000277701	2.96357		KRCC1	64.4079		NPAS2	1.08445		FAM178B	4.21587
UNC50	19.8753		FBXO41	1.81827		C2orf49	10.7178		ANAPC1P1	1.04666		RAB11FIP5	3.86305		ARID5A	12.6594		LMAN2L	9.79239		ENSG00000230606	1.5073		THNSL2	2.35019		RPL31	134.025		FAHD2B	48.2328
MGAT4A	17.4066		ALMS1	71.2268		FHL2	7.53187		RGPD1	14.936		SMYD5	10.9657		KANSL3	18.845		CNNM4	82.8765		ANKRD36B	194.807		ENSG00000225420	2.13877		TBC1D8	18.7519		ANKRD36	169.827
CRACDL	5.68088		NAT8	1.30036		NCK2	50.4914		PLGLB1	3.49709		PRADC1	2.77426		LMAN2L	6.86897		CNNM3	29.386		COX5B	71.5377		EIF2AK3	19.3148		CNOT11	46.5494		ENSG00000277701	1.85501
TSGA10	2.71815		TPRKB	21.1753		ENSG00000235522	1.44242		ANAPC1P2_1	67.3898		CCT7	73.7214		CNNM4	19.1787		ANKRD23	27.1486		ACTR1B	60.2787		RPIA	28.3375		RNF149	20.388		ENSG00000230606	1.48611
LIPT1	2.93204		DUSP11	23.8207		UXS1	12.7214		ENSG00000284879	18.2522		FBXO41	1.05206		CNNM3	9.0875		ANKRD39	12.7736		ZAP70	2.74703		ANKRD36BP2	42.4459		SNORD89	101.152		ANKRD36B	174.675
MITD1	8.80223		STAMBP	7.47385		RGPD3	6.22242		ENSG00000273445	2.91776		ALMS1	53.1062		ANKRD23	1.21479		SEMA4C	71.6526		TMEM131	61.2069		ENSG00000283196	1.09637		RFX8	3.04126		COX5B	70.6859
MRPL30	6.20164		ACTG2	15.6345		ST6GAL2	7.54051		PLGLB2	6.15429		NAT8	3.37874		ANKRD39	1.87911		FAM178B	2.52656		CNGA3	7.07508		BMS1P23	9.51523		MAP4K4	52.207		ACTR1B	24.1209
LYG1	1.06299		DGUOK	60.5681		SULT1C4	4.72269		RGPD2	9.52601		ALMS1P1	2.61531		SEMA4C	9.37164		FAHD2B	26.9677		INPP4A	13.5028		MAL	1.8215		IL1R2	1.04713		ZAP70	2.66435
TXNDC9	17.5115		TET3	7.46287		GCC2	20.771		KRCC1	47.0721		NAT8B	3.1448		FAHD2B	8.65459		ANKRD36	165.184		COA5	21.7146		MRPS5_1	4.7976		IL1R1	24.0584		TMEM131	16.2923
EIF5B	50.0728		BOLA3	12.6831		LIMS1	37.3659		THNSL2	7.66361		TPRKB	20.0081		ANKRD36	142.652		ENSG00000277701	1.81597		UNC50	26.1872		MRPS5_2	14.2606		IL1RL2	2.08553		INPP4A	7.61936
REV1	25.9119		MOB1A	30.4862		RANBP2	921.061		ENSG00000225420	1.16714		DUSP11	19.1286		ENSG00000277701	5.95894		ENSG00000230606	1.17795		MGAT4A	18.949		ZNF514	6.30436		IL18R1	4.34203		COA5	11.6298
[truncated: 13,967 more rows]

## Sheet: prerankGSEA_IslandvsScatter
Supplemental Table 4 :preranked GSEA: Island vs Scatter intermediate tumours
Gene name	Log2FC
DDX11L1	1.24274
OR4F5	4.06311
ENSG00000238009	0.523873
ENSG00000239945	4.04042
ENSG00000241860	0.225407
ENSG00000241599	0.682554
ENSG00000228463	0.736731
ENSG00000237094	0.855897
OR4F29	2.82604
ENSG00000230021	0.886679
ENSG00000235146	1.74753
OR4F16	1.80974
ENSG00000228327	0.49673
ENSG00000229905	2.62489
LINC01409	1.03834
ENSG00000230092	0.47336
FAM87B	0.771251
LINC01128	0.827918
LINC00115	0.0681012
ENSG00000288531	1.74766
FAM41C	4.02556
ENSG00000230699	1.45587
LINC02593	3.31217
SAMD11	2.32465
NOC2L	0.305781
KLHL17	-0.0672316
PLEKHN1	-0.213633
PERM1	1.01871
ENSG00000272512	1.87221
HES4	-0.254405
ISG15	0.540047
AGRN	-0.104666
ENSG00000217801	0.825471
ENSG00000273443	1.74766
RNF223	2.07608
C1orf159	0.382216
ENSG00000285812	0.578013
LINC01342	-2.68534
ENSG00000272141	-0.750493
TTLL10-AS1	0.740398
TTLL10	2.26369
TNFRSF18	-1.75819
TNFRSF4	0.886905
SDF4	-0.211662
B3GALT6	-0.035762
C1QTNF12	0.829229
ENSG00000260179	0.747198
UBE2J2	0.285029
LINC01786	1.81478
SCNN1D	-0.602005
ACAP3	-0.404293
PUSL1	-0.0461846
INTS11	-0.191024
ENSG00000240731	3.95443
CPTP	0.437526
TAS1R3	0.126707
DVL1	-0.859255
MXRA8	0.477614
AURKAIP1	-0.199203
CCNL2	0.0691766
MRPL20-AS1	0.285768
MRPL20	0.0950586
MRPL20-DT	0.807167
ANKRD65	0.134526
TMEM88B	-0.723936
LINC01770	3.95419
VWA1	0.20463
ATAD3C	0.12219
ATAD3B	-0.0534677
ENSG00000284740	-0.0349797
ATAD3A	0.27826
TMEM240	1.60062
SSU72	0.238814
ENSG00000215014	4.16468
FNDC10	-0.0289736
ENSG00000286989	-0.169081
ENSG00000272106	-0.525712
MIB2	0.0657506
MMP23B	1.3058
CDK11B	0.0800493
SLC35E2B	0.262197
ENSG00000269737	0.499907
CDK11A	-0.11485
ENSG00000268575	-0.187881
ENSG00000227775	0.134025
SLC35E2A	-0.560754
NADK	-0.129195
GNB1	-0.107634
GNB1-DT	-1.48674
CALML6	0.132103
TMEM52	1.64163
CFAP74	0.0563076
ENSG00000233542	1.74753
GABRD	0.302151
PRKCZ	0.261141
ENSG00000271806	0.293118
PRKCZ-AS1	2.30104
FAAP20	-0.463504
SKI	-0.0661021
ENSG00000287356	0.19097
MORN1	-0.54127
ENSG00000269896	-0.740225
ENSG00000272420	-1.48626
RER1	-0.00479683
PEX10	0.0635064
PLCH2	-1.80757
ENSG00000224387	2.53272
ENSG00000229393	-0.608437
PANK4	-0.142836
HES5	-1.59518
ENSG00000272449	3.41248
TNFRSF14-AS1	-0.981733
TNFRSF14	-0.559257
ENSG00000228037	2.62489
PRXL2B	-0.116809
MMEL1	1.17199
TTC34	1.07932
ENSG00000283259	0.177141
PRDM16-DT	0.721418
PRDM16	0.681955
ENSG00000272235	-1.20648
ARHGEF16	-0.484657
ENSG00000272088	1.74777
MEGF6	-0.117164
ENSG00000238260	-1.86047
TPRG1L	-0.0466128
WRAP73	0.0202622
TP73	-0.46249
TP73-AS3	1.74777
TP73-AS1	-0.386324
CCDC27	-2.71658
SMIM1	-0.117848
LRRC47	0.0455861
RN7SL574P	2.53683
ENSG00000272153	-0.64797
CEP104	-0.0881909
DFFB	-0.694956
C1orf174	-0.25822
LINC01134	-0.166266
ENSG00000284703	1.74777
AJAP1	-1.72917
ENSG00000287586	0.176768
NPHP4	-0.360269
KCNAB2	0.417266
CHD5	1.17792
ENSG00000285629	4.37403
RPL22	0.0285578
RNF207	-0.0959614
ICMT	0.144626
ICMT-DT	-4.89882
GPR153	-0.715361
ACOT7	0.202704
ENSG00000271746	2.5331
HES2	0.219491
ESPN	-0.767904
TNFRSF25	-0.230576
PLEKHG5	-0.80172
NOL9	0.3672
TAS1R1	1.1231
ZBTB48	-0.18597
KLHL21	0.0348963
PHF13	0.534324
THAP3	-0.102507
DNAJC11	0.333643
CAMTA1	-0.077691
ENSG00000270035	1.74766
VAMP3	0.503405
ENSG00000269925	1.74753
PER3	0.494662
ENSG00000236266	1.04837
UTS2	-1.02339
TNFRSF9	-0.967036
PARK7	-0.0190379
ENSG00000284747	-3.41513
ENSG00000284716	-1.99192
ERRFI1	-1.83677
ERRFI1-DT	2.53297
SLC45A1	-1.8646
RERE	-0.212168
RERE-AS1	0.230657
ENSG00000228423	0.204748
ENO1	0.162122
ENO1-AS1	1.74777
CA6	3.25909
SLC2A7	3.25909
SLC2A5	1.89705
GPR157	-0.144398
MIR34AHG	0.653143
LNCTAM34A	-3.02258
H6PD	-0.473728
SPSB1	0.543504
LINC02606	1.5987
SLC25A33	0.592488
TMEM201	0.102298
PIK3CD	0.893287
PIK3CD-AS1	2.10303
PIK3CD-AS2	0.402304
CLSTN1	0.291565
CTNNBIP1	0.269762
ENSG00000285701	0.358287
LZIC	0.495758
NMNAT1	-0.0843369
RN7SKP269	-0.608301
RBP7	-0.954858
UBE4B	-0.00657062
KIF1B	0.283539
ENSG00000284735	-0.267677
ENSG00000284642	-1.05923
PGD	0.758404
CENPS-CORT	0.532847
CENPS	0.117206
CORT	2.53272
DFFA	0.0790481
PEX14	-0.025418
ENSG00000287727	-0.782895
RN7SL614P	1.74753
CASZ1	-0.652521
ENSG00000272078	0.181041
C1orf127	-0.514484
TARDBP	0.118306
MASP2	0.554649
SRM	0.0763165
EXOSC10	-0.0323593
ENSG00000226849	-0.0564686
EXOSC10-AS1	-2.46298
MTOR	-0.0274277
MTOR-AS1	0.199698
ANGPTL7	-0.895583
UBIAD1	-0.286152
DISP3	0.73552
ENSG00000285833	0.758115
LINC01647	1.74766
ENSG00000284708	1.74766
FBXO2	1.56181
FBXO44	0.174268
FBXO6	0.298046
MAD2L2	0.160394
DRAXIN	2.54721
AGTRAP	0.151537
C1orf167	-0.478405
MTHFR	-0.60578
CLCN6	-0.151866
NPPA	0.176892
ENSG00000285646	1.88117
RNU5E-1	1.15334
RNU5E-4P	-0.608301
KIAA2013	-0.362392
PLOD1	0.261712
MFN2	-0.00159043
MIIP	-0.0963954
TNFRSF8	1.00056
TNFRSF1B	0.832266
VPS13D	0.051724
SNORA59A	3.25878
LINC02766	3.03879
DHRS3	0.779146
ENSG00000288927	-0.608188
PRAMEF27	2.95928
PRAMEF36P	-2.46272
PDPN	0.364891
PRDM2	-0.134315
ENSG00000289380	0.391842
KAZN	-0.336589
ENSG00000231606	-2.36666
KAZN-AS1	-2.37316
ENSG00000287756	-1.27277
TMEM51-AS1	0.118648
TMEM51	0.494317
TMEM51-AS2	1.26388
FHAD1	-0.0420101
FHAD1-AS1	-2.46272
EFHD2-AS1	3.41262
EFHD2	-0.329394
CTRC	-0.993052
CELA2A	3.06136
CELA2B	-1.43323
CASP9	-0.495123
DNAJC16	-0.607203
ENSG00000272510	2.62489
AGMAT	0.642584
ENSG00000237301	0.682803
DDI2	0.15121
RSC1A1	0.556653
PLEKHM2	0.158391
ENSG00000237938	0.177005
SLC25A34	-0.370265
SLC25A34-AS1	1.74766
TMEM82	3.98138
FBLIM1	-0.369031
UQCRHL	1.04583
FLJ37453	0.220113
SPEN	0.181176
ZBTB17	-0.340564
SRARP	2.15901
HSPB7	-0.124536
CLCNKA	0.945126
CLCNKB	0.648095
FAM131C	4.81462
EPHA2	-0.465391
EPHA2-AS1	0.501065
ARHGEF19	-0.969386
ANO7L1	0.726636
ENSG00000288398	-0.249578
CPLANE2	-0.563293
FBXO42	0.0745614
SZRD1	0.343428
SPATA21	-2.8769
NECAP2	0.244918
LINC01772	0.545954
CROCCP3	4.80113e-05
RNU1-1	0.00330584
ENSG00000261135	3.41223
NBPF1	0.475398
CROCCP2	-0.346392
ENSG00000282143	1.74766
RNU1-3	-0.0141857
ESPNP	0.194283
CROCC	-0.537145
CROCCP4	0.682543
RNU1-4	0.655159
MST1L	-0.203323
ENSG00000228549	-1.45982
ENSG00000238142	1.39782
RNU1-2	0.609036
ENSG00000272426	-2.46272
MFAP2	-0.0624046
ENSG00000286898	3.0389
ENSG00000226526	2.96234
ATP13A2	-0.451389
SDHB	0.0329301
PADI2	0.212093
LINC02783	-3.8462
PADI1	-4.51739
PADI3	5.37612
PADI4	3.86127
PADI6	1.74753
RCC2	0.00629675
ARHGEF10L	-0.33174
ACTL8	5.27217
IGSF21	0.461973
KLHDC7A	0.0636464
PAX7	-0.0631238
ALDH4A1	1.18254
IFFO2	0.959166
ENSG00000272084	-1.17495
UBR4	0.0470693
EMC1-AS1	0.925608
EMC1	-0.0463309
MRTO4	0.359856
AKR7L	-0.811853
AKR7A3	-0.323327
AKR7A2	-0.14038
SLC66A1	0.10894
CAPZB	0.448536
MICOS10	-0.300491
NBL1	0.968249
MICOS10-NBL1	0.062711
HTR6	0.0205067
TMCO4	-0.637602
OTUD3	-0.163174
PLA2G2A	1.95873
PLA2G5	-0.627168
PLA2G2D	3.48721
PLA2G2F	1.81375
ENSG00000227066	-0.0112564
PLA2G2C	-1.1801
UBXN10	-2.09336
VWA5B1	-1.19293
LINC01141	-0.608437
CAMK2N1	0.426293
MUL1	-0.0229029
FAM43B	-0.403872
CDA	0.572073
PINK1	-0.00907812
PINK1-AS	-0.355716
DDOST	0.0959372
KIF17	-0.722188
SH2D5	1.4508
HP1BP3	-0.224614
EIF4G3	0.0967264
ENSG00000287192	-2.46272
ECE1	0.416315
ENSG00000236936	1.14146
ECE1-AS1	1.77819
NBPF3	-0.18978
ALPL	1.69067
RAP1GAP	0.0196881
USP48	0.251615
LDLRAD2	-0.360072
HSPG2	0.166629
LINC00339	0.55313
ENSG00000289694	0.20551
CDC42-AS1	-1.12576
CDC42	0.41321
CDC42-IT1	0.0378115
WNT4	-0.346312
ENSG00000285873	-0.608561
ZBTB40	-0.0678666
EPHA8	-4.16177
C1QA	0.969724
ENSG00000289692	0.110144
C1QC	0.767228
C1QB	1.06335
EPHB2	0.752254
TEX46	3.73564
KDM1A	0.303182
ENSG00000240553	0.205019
LUZP1	0.266414
ENSG00000289014	-0.541595
HTR1D	-0.48414
LINC01355	0.0187528
ENSG00000284726	-0.29586
HNRNPR	0.00295944
ZNF436	0.373061
ZNF436-AS1	0.0612824
ENSG00000271420	-1.08847
TCEA3	-1.22952
ASAP3	0.197647
E2F2	0.740473
ID3	0.841984
MDS2	5.52266
RPL11	-0.287554
ELOA-AS1	-0.203565
ELOA	0.0556694
PITHD1	0.654644
LYPLA2	0.0821014
GALE	-0.458977
HMGCL	-0.0455256
FUCA1	-1.06463
CNR2	1.1408
ENSG00000232557	1.74777
PNRC2	0.496434
SRSF10	0.260133
MYOM3	0.211485
IL22RA1	-0.810974
IFNLR1	-1.51773
GRHL3	2.75853
STPG1	-0.588619
NIPAL3	-0.590814
ENSG00000288982	-2.46272
RCAN3	-0.912754
NCMAP	2.86879
SRRM1	0.0346393
CLIC4	1.02121
RUNX3	0.561098
RUNX3-AS1	2.62489
SYF2	-0.202767
ENSG00000284602	1.05009
ENSG00000284657	1.42712
RSRP1	0.0825463
ENSG00000272432	0.177005
RHD	0.182932
TMEM50A	-0.0437759
RHCE	2.27101
MACO1	0.341282
LDLRAP1	0.343547
MAN1C1	0.521311
ENSG00000233478	-0.216285
SELENON	-0.643399
ENSG00000255054	-1.03578
ENSG00000228172	-0.197367
MTFR1L	-0.0150773
AUNIP	2.2325
ENSG00000236528	-1.14977
PAQR7	-0.122408
STMN1	1.034
PAFAH2	0.00128461
EXTL1	3.88873
SLC30A2	0.942187
TRIM63	-2.46272
PDIK1L	0.384487
FAM110D	0.501314
ZNF593	0.377046
CNKSR1	-0.261364
CATSPER4	1.20748
ZPLD2P	-2.46272
CEP85	0.324155
SH3BGRL3	0.451133
UBXN11	-0.769746
CD52	2.02471
CRYBG2	-2.84277
ZNF683	2.78303
LIN28A	-3.98152
DHDDS	-0.0962347
DHDDS-AS1	0.306861
HMGN2	0.453739
RPS6KA1	-0.741036
ENSG00000260063	-0.608437
ARID1A	-0.13685
PIGV	-0.0564272
ZDHHC18	0.554488
SFN	-0.170969
GPN2	0.0584297
ENSG00000289554	1.4839
GPATCH3	-0.1264
NUDC	0.121151
NR0B2	-0.86987
KDF1	-0.573575
TRNP1	1.3873
TENT5B	0.736321
SLC9A1	-0.816761
WDTC1	-0.511178
TMEM222	-0.279201
SYTL1	-0.230308
MAP3K6	-0.458803
FCN3	-0.484385
CD164L2	0.668081
GPR3	-0.0784695
WASF2	0.114046
ENSG00000241169	0.682576
AHDC1	0.179955
FGR	0.115913
LINC02574	3.03854
IFI6	1.04079
ENSG00000287244	1.74753
FAM76A	0.380753
STX12	0.100207
ENSG00000269971	-2.46272
PPP1R8	0.259814
SCARNA1	0.1051
THEMIS2	0.909133
RPA2	0.391095
SMPDL3B	-0.601952
ENSG00000227050	-2.46298
XKR8	-0.180302
EYA3	-0.536209
ENSG00000289576	1.74777
PTAFR	0.0155991
DNAJC8	0.258184
ATP5IF1	0.121085
ENSG00000270605	2.13702
SESN2	0.719607
MED18	0.126217
PHACTR4	0.166392
RCC1	0.893722
SNHG3	0.385656
SNORA73A	-0.00264562
SNORA73B	-0.0161052
TRNAU1AP	0.68873
SNHG12	0.0682745
SNORA61	0.33987
SNORA44	-1.89964
SNORA16A_1	0.797077
TAF12	0.180309
RAB42	0.324355
ENSG00000270103	0.684237
GMEB1	0.414022
ENSG00000289291	-2.46272
YTHDF2	0.0786012
OPRD1	-0.950561
EPB41	0.242476
Metazoa_SRP_1	1.74777
TMEM200B	0.920556
SRSF4	0.114362
MECR	0.0699075
ENSG00000237934	2.53297
PTPRU	-0.0493049
MATN1	0.212194
MATN1-AS1	0.290555
LAPTM5	-0.174503
SDC3	-0.456192
PUM1	-0.164097
NKAIN1	-2.59232
SNRNP40	0.177941
ZCCHC17	0.5822
ENSG00000229044	2.62489
FABP3	-0.948241
SERINC2	-0.613333
LDC1P	2.59084
LINC01226	2.31911
TINAGL1	-0.825074
HCRTR1	0.501168
PEF1	-0.195948
PEF1-AS1	-0.169589
COL16A1	-0.240194
ADGRB2	-0.648711
SPOCD1	-2.1044
ENSG00000269967	1.17173
PTP4A2	0.14517
ENSG00000228634	0.579559
KHDRBS1	0.0204458
ENSG00000203325	1.10701
TMEM39B	0.0012702
Metazoa_SRP_2	-2.46272
KPNA6	0.158795
TXLNA	-0.0029756
CCDC28B	-0.430452
ENSG00000224066	-0.91315
IQCC	-0.00533618
DCDC2B	-0.233323
TMEM234	-0.553962
EIF3I	0.0560067
MTMR9LP	1.42096
FAM167B	0.88168
LCK	1.94021
HDAC1	0.123996
MARCKSL1	0.377148
ENSG00000233775	-2.46272
TSSK3	-0.833009
FAM229A	-0.440612
BSDC1	-0.575499
ENSG00000254553	-0.65493
ZBTB8B	-2.09881
ZBTB8A	0.257569
ZBTB8OS	0.542386
RBBP4	0.410566
SYNC	-0.0627925
KIAA1522	-0.113723
YARS1	0.164231
S100PBP	-0.114094
FNDC5	-0.135375
HPCA	-0.594049
TMEM54	-0.0807642
RNF19B	0.00282426
ENSG00000236065	-0.82252
AK2	0.128305
Metazoa_SRP_4	-0.674743
AZIN2	-0.18552
TRIM62	0.635542
ENSG00000284721	-0.608188
ZNF362	-0.875048
ENSG00000270115	-0.674743
ENSG00000225313	0.841326
PHC2	-0.410581
RN7SKP16	-0.70131
PHC2-AS1	1.74753
ZSCAN20	-0.646754
CSMD2	-0.1344
HMGB4	-0.330171
C1orf94	-2.8769
SMIM12	-0.0394403
GJB5	-1.46655
GJB4	-1.1697
ENSG00000255811	0.978659
GJB3	0.0960386
GJA4	0.302506
DLGAP3	4.16268
ENSG00000284773	2.48782
GPR199P	0.401495
ENSG00000271741	0.107244
TMEM35B	-0.280133
ZMYM6	0.148422
ZMYM1	0.422302
SFPQ	0.14885
ZMYM4	0.124189
SNORA62_1	1.74753
ZMYM4-AS1	-0.278577
KIAA0319L	-0.136455
NCDN	0.48257
TFAP2E-AS1	1.35306
TFAP2E	1.31356
PSMB2	0.289722
C1orf216	-0.161507
CLSPN	1.28398
ENSG00000232335	-2.46272
AGO4	-0.46427
AGO1	-0.0245196
ENSG00000286899	0.177141
AGO3	0.341844
ENSG00000271554	4.70195
TEKT2	-1.93891
ADPRS	0.475887
COL8A2	-0.0847582
TRAPPC3	0.0286509
MAP7D1	0.156235
THRAP3	-0.287639
SH3D21	-0.73056
EVA1B	-0.838282
ENSG00000286379	-2.92017
STK40	-0.141571
LSM10	-0.102783
OSCP1	-0.1998
SNORA63C	-1.60531
MRPS15	0.170535
CSF3R	-0.265573
GRIK3	-1.18049
ZC3H12A-DT	1.46641
ZC3H12A	0.379464
MEAF6	-0.241344
SNIP1	-0.0118916
DNALI1	-0.926419
GNL2	0.243458
RSPO1	1.90358
C1orf109	-0.0293594
CDCA8	1.1123
EPHA10	-0.61332
MANEAL	-0.0888718
ENSG00000233728	-1.19358
YRDC	0.418279
C1orf122	0.444059
MTF1	-0.107371
INPP5B	-0.290767
Metazoa_SRP_6	1.74766
SF3A3	0.0917031
FHL3	0.454024
UTP11	0.251651
POU3F1	1.14575
MIR3659HG	1.74777
LINC01685	1.74777
RRAGC	0.291649
ENSG00000273637	0.700282
RRAGC-DT	-1.27223
MYCBP	-0.381776
ENSG00000274944	-0.367528
GJA9	3.76701
RHBDL2	0.17909
AKIRIN1	0.33482
NDUFS5	0.0285311
MACF1	-0.198386
ENSG00000287422	-0.138446
ENSG00000226438	-0.734797
BMP8A	-0.131547
PPIEL	-0.81716
PABPC4	0.310753
PABPC4-AS1	1.74753
SNORA55	0.37828
HEYL	0.237109
NT5C1A	1.35255
HPCAL4	-1.28441
PPIE	0.113515
BMP8B	-0.556874
OXCT2	-0.687019
BMP8B-AS1	2.53683
ENSG00000284719	-2.8769
TRIT1	-0.136735
MYCL	-2.04293
MFSD2A	0.656253
CAP1	0.198147
PPT1	0.0238515
RLF	0.515151
TMCO2	-2.46298
ZMPSTE24-DT	-0.17272
ZMPSTE24	0.220783
COL9A2	-2.15446
SMAP2	0.833487
ZFP69B	0.123715
ENSG00000260920	0.0699066
ZFP69	-0.226266
EXO5-DT	1.35244
EXO5	0.14426
ZNF684	0.185718
RIMS3	0.271895
NFYC-AS1	1.64869
NFYC	0.171911
KCNQ4	-0.993315
CITED4	-3.58091
CTPS1	0.366423
SLFNL1-AS1	0.799255
SLFNL1	0.725883
SCMH1	-0.589367
ENSG00000287400	2.62489
SCMH1-DT	1.74777
ENSG00000286640	4.28704
FOXO6	0.376849
FOXO6-AS1	1.74753
EDN2	0.174026
HIVEP3	-0.802503
FOXJ3	-0.0695995
ENSG00000227527	1.74753
RIMKLA	-1.35393
ZMYND12	1.19612
PPCS	0.131226
CCDC30	-0.650419
PPIH	-0.00335141
ENSG00000285728	-0.154101
ENSG00000234917	-0.169577
YBX1	0.3286
CLDN19	1.74777
P3H1	0.100663
C1orf50	-0.15207
ENSG00000283580	0.434968
TMEM269	4.61031
SVBP	0.760436
ERMAP	0.227694
ZNF691-DT	0.819014
ZNF691	-0.0471756
ENSG00000288955	1.74766
SLC2A1	0.233087
SLC2A1-DT	3.6352
FAM183A	0.998908
EBNA1BP2	-0.0447242
CFAP57	-0.321739
TMEM125	-0.565392
C1orf210	-0.505223
TIE1	0.17286
MPL	0.603246
ENSG00000287113	1.74753
CDC20-DT	3.06136
CDC20	1.2846
ELOVL1	-0.168662
ENSG00000288772	-2.46272
MED8	0.237136
MED8-AS1	2.37231
SZT2	-0.0781376
SZT2-AS1	-2.40728
HYI	-1.13547
HYI-AS1	-2.46298
PTPRF	-0.492619
KDM4A	-0.163524
ENSG00000284989	0.485447
KDM4A-AS1	0.163699
ST3GAL3	0.324829
ARTN	1.80159
LINC02918	-0.242882
ENSG00000288573	-0.0306558
IPO13	0.0251618
DPH2	-0.00696585
ATP6V0B	0.247571
B4GALT2	-0.26022
CCDC24	-0.452607
SLC6A9	-0.468556
ENSG00000230615	-4.13225
KLF17	-5.97779
DMAP1	0.164155
ERI3	0.274808
ERI3-IT1	1.35244
RNF220	-0.69006
TMEM53	-0.958358
ARMH1	1.12849
RNU5F-1	1.74766
KIF2C	0.793076
ENSG00000225721	0.220384
RPS8	-0.485698
SNORD46	-1.94824
BEST4	0.00045391
PLK3	0.425089
DYNLT4	-0.575236
BTBD19	0.421272
PTCH2	-0.380956
RNU5E-6P	-0.723293
EIF2B3	-0.12785
HECTD3	-0.197338
UROD	0.120478
ZSWIM5	-0.355724
LINC01144	1.05626
HPDL	2.05657
MUTYH	0.479654
ENSG00000288208	0.00418379
TOE1	0.42729
TESK2	1.34965
CCDC163	-1.203
MMACHC	0.331783
PRDX1	0.564264
AKR1A1	-0.0763038
ENSG00000289407	1.74753
NASP	0.270062
CCDC17	0.402065
GPBP1L1	-0.249853
TMEM69	0.215207
IPP	0.105838
ENSG00000230896	-0.169081
MAST2	-0.546908
PIK3R3	0.760596
P3R3URF-PIK3R3	0.516148
ENSG00000226957	1.7422
TSPAN1	-1.08771
POMGNT1	-0.735134
LURAP1	-0.245536
RAD54L	0.676884
LRRC41	-0.122526
UQCRH	0.17021
NSUN4	-0.066858
FAAH	-1.72203
FAAHP1	-4.42837
LINC01398	1.74753
DMBX1	0.723821
MKNK1-AS1	-1.05923
MKNK1	0.0215721
MOB3C	-0.116436
ATPAF1	0.110416
TEX38	-0.351699
EFCAB14	-0.0595564
CYP4B1	0.831162
CYP4Z2P	1.00786
CYP4A11	-4.91426
CYP4X1	-2.99082
CYP4Z1	-0.119436
CYP4A22-AS1	-0.533914
CYP4A22	-1.46975
PDZK1IP1	-2.41725
TAL1	0.521847
ENSG00000226252	0.177027
STIL	1.30274
CMPK1	0.272801
LINC01389	1.74777
FOXE3	-0.249864
FOXD2-AS1	3.52779
FOXD2	-1.10394
TRABD2B	-2.22219
ENSG00000225028	-1.20711
SLC5A9	-1.78457
ENSG00000272491	-0.609017
SPATA6	-0.667731
AGBL4	-0.381132
ENSG00000287661	-2.46272
BEND5	0.241289
ENSG00000286597	-2.46272
ELAVL4	-2.41464
ENSG00000284645	1.74753
FAF1	-0.113206
CDKN2C	0.505105
C1orf185	-2.46298
LINC01562	3.41248
RNF11	-0.0220353
ENSG00000236434	-2.46272
TTC39A	0.0567722
TTC39A-AS1	0.322635
EPS15	0.0305406
ENSG00000238140	3.95504
CALR4P	-0.675138
OSBPL9	0.236252
NRDC	0.10214
ENSG00000266993	-0.376627
ENSG00000272175	2.53272
RAB3B	-2.19836
TXNDC12	-0.114276
ENSG00000285839	-0.962753
KTI12	0.486506
ENSG00000223390	3.03877
BTF3L4	0.0898322
ZFYVE9	0.0583956
RN7SL788P	-2.46272
CC2D1B	-0.0264722
ENSG00000272100	0.500693
ORC1	0.90235
PRPF38A	0.323685
TUT4	0.766595
GPX7	0.696997
SHISAL2A	-0.364304
COA7	0.36595
ZYG11B	0.0189792
ZYG11A	-0.029124
ECHDC2	-1.02193
SCP2	-0.562613
PODN	0.713161
SLC1A7	0.437835
CPT2	0.14453
ENSG00000236723	-0.521943
CZIB	0.085349
CZIB-DT	-2.46272
MAGOH	0.442437
MAGOH-DT	-4.23439
LRP8	1.18612
LRP8-DT	2.5331
GLIS1	-0.483173
NDC1	0.220159
YIPF1	-0.507643
DIO1	-2.3819
HSPB11	0.548787
LRRC42	-0.260412
LDLRAD1	-0.203354
TMEM59	-0.391885
TCEANC2	0.514377
ENSG00000256407	4.43593
CDCP2	-2.59705
ENSG00000280425	0.0173368
CYB5RL	-0.13171
MRPL37	0.229384
SSBP3	0.112103
SSBP3-AS1	0.522443
ENSG00000225632	3.03879
ACOT11	-1.36663
FAM151A	-1.01998
ENSG00000230728	1.74766
MROH7	-1.78873
MROH7-TTC4	-0.657385
TTC4	0.11225
PARS2	0.0209546
TTC22	-0.879237
LEXM	-1.95794
DHCR24	0.0570167
ENSG00000287724	-1.29699
ENSG00000242396	-1.54066
DHCR24-DT	-1.46033
ENSG00000284601	1.74777
TMEM61	3.3445
ENSG00000233271	-5.24655
BSND	1.74777
PCSK9	0.111745
USP24	-0.157649
ENSG00000234810	-2.46272
ENSG00000260971	3.41212
ENSG00000284686	0.966675
LINC01767	0.528464
PLPP3	0.951094
PRKAA2	-0.796287
FYB2	-3.47159
C8B	-0.088829
DAB1	2.01749
DAB1-AS1	-0.608188
HNRNPA1P6	1.3169
OMA1	0.174132
ENSG00000286918	-2.46272
TACSTD2	-0.47987
MYSM1	0.161911
ENSG00000283445	-0.608188
JUN	-0.92674
LINC01135	1.01478
ENSG00000272226	-1.25876
LINC01358	0.752774
FGGY-DT	0.176632
FGGY	0.0384379
HOOK1	-0.0733106
CYP2J2	-0.591669
C1orf87	-4.6511
NFIA	-0.0322902
NFIA-AS2	1.74753
NFIA-AS1	0.876284
ENSG00000284808	-0.608447
ENSG00000287224	0.176881
TM2D1	0.163253
PATJ-DT	-2.46298
PATJ	-0.0595552
RN7SL180P	3.06136
L1TD1	1.28875
KANK4	0.848844
USP1	1.28081
DOCK7	0.552172
ANGPTL3	1.32578
ATG4C	2.02437
ENSG00000234318	1.74766
FOXD3-AS1	2.5331
FOXD3	3.06136
ALG6	0.365273
ITGB3BP	0.715897
ENSG00000286429	1.74753
EFCAB7	-0.0438067
DLEU2L	-0.725346
PGM1	0.18662
RN7SL130P	1.74753
ROR1	0.658108
ROR1-AS1	4.31805
CACHD1	0.720948
RAVER2	-0.341026
JAK1	0.326735
LINC01359	-0.26451
ENSG00000272506	0.361501
ENSG00000288804	-2.46272
AK4	0.0722368
DNAJC6	2.15668
ENSG00000229294	-0.608301
LEPROT	0.734257
LEPR	1.29112
ENSG00000237852	3.70868
PDE4B	1.4224
SGIP1	0.583651
ENSG00000248458	0.553884
DYNLT5	0.391442
INSL5	2.53272
DNAI4	-0.287888
MIER1	0.265943
ENSG00000289394	2.53297
SLC35D1	-0.678473
IL23R	0.106485
IL12RB2	-2.99831
SERBP1	0.0241712
GADD45A	-1.62789
GNG12	-0.79949
GNG12-AS1	-1.5622
DIRAS3	-5.15502
WLS	-1.44433
RPE65	2.53272
DEPDC1	1.35915
ENSG00000233589	-0.327842
LRRC7	0.589212
LRRC40	0.202876
RN7SL242P	-0.608188
SRSF11	0.200159
ANKRD13C	0.0565815
HHLA3	-0.413011
HHLA3-AS1	-3.31461
CTH	0.292398
LINC01788	2.53272
PTGER3	-0.686159
ENSG00000235782	-2.46272
ENSG00000269933	3.03852
ZRANB2-AS1	2.62489
ZRANB2	0.0453623
ZRANB2-DT	-1.61226
NEGR1	0.542968
ENSG00000286863	0.176745
LRRIQ3	-0.650941
FPGT-TNNI3K	-0.502235
FPGT	-0.543452
TNNI3K	-0.329749
LRRC53	-3.92342
ERICH3	-5.10303
CRYZ	-1.15641
TYW3	-0.0942065
LHX8	-2.11257
SLC44A5	-1.72914
ACADM	0.297767
RABGGTB	-0.131796
MSH4	0.550122
ST6GALNAC3	0.585821
ST6GALNAC5	0.487278
ENSG00000230498	4.02043
PIGK	-0.104826
ENSG00000289212	-0.674878
ENSG00000287870	-0.169081
AK5	-1.63861
ENSG00000287647	-0.674878
ZZZ3	0.10958
RN7SL370P	-0.169081
USP33	-0.584372
MIGA1	-0.795105
NEXN-AS1	2.53285
NEXN	1.00704
FUBP1	-0.216683
DNAJB4	0.11675
GIPC2	0.184998
ENSG00000273338	0.925173
ENSG00000285928	3.03877
PTGFR	1.55788
IFI44L	3.29628
IFI44	2.45724
ADGRL4	0.758066
LINC01781	-2.46272
ADGRL2	0.494781
LINC01725	0.475197
TTLL7	1.94511
TTLL7-IT1	2.88179
PRKACB-DT	0.177141
PRKACB	1.65226
SAMD13	3.88645
ENSG00000249237	3.0151
DNASE2B	3.24148
ENSG00000285361	3.06136
RPF1	0.781261
GNG5	1.2216
ENSG00000285851	1.29972
SPATA1	0.5566
CTBS	0.700637
ENSG00000284882	-2.8769
LINC01555	2.53272
SSX2IP	-0.336637
LPAR3	-2.08919
MCOLN2	0.731509
DNAI3	-1.26551
MCOLN3	0.264031
SYDE2	0.6869
C1orf52	0.0333034
BCL10	-0.177647
BCL10-AS1	0.347088
DDAH1	0.0332454
ENSG00000273264	2.62489
ENSG00000282057	0.903279
CCN1	0.115952
ZNHIT6	0.208788
COL24A1	-0.555294
LINC02795	0.627649
ODF2L	0.518695
CLCA2	2.57974
CLCA1	2.53297
CLCA4	-2.92238
CLCA3P	1.74766
ENSG00000261737	-2.46272
SH3GLB1	0.27345
SELENOF	0.053626
HS2ST1	0.650896
ENSG00000267734	3.41198
ENSG00000267561	5.14552
LINC01140	-0.169091
LINC02801	1.74777
LMO4	1.54316
PKN2-AS1	-2.46272
PKN2	-0.150048
GTF2B	-0.210013
KYAT3	-0.165009
RBMXL1	-0.238415
GBP3	-0.568755
GBP1	1.45328
GBP2	0.248899
ENSG00000289582	2.62489
ENSG00000286802	-2.27384
GBP7	0.500486
GBP4	1.81601
ENSG00000284734	3.4121
GBP5	2.57613
GBP6	1.70999
GBP1P1	1.73406
ENSG00000286548	0.68269
LRRC8B	-0.137996
LRRC8C-DT	1.00264
LRRC8C	0.77617
LRRC8D	0.0792682
ENSG00000272672	1.74777
ZNF326	-0.0828238
LINC02609	0.771397
ENSG00000272094	1.74766
ZNF644	-0.0975961
HFM1	0.969746
CDC7	0.665928
TGFBR3	-1.51413
RN7SL653P	1.74777
BRDT	-2.46298
EPHX4	0.344781
SETSIP	1.74753
BTBD8	-0.999359
ENSG00000273487	-2.8769
GLMN	-0.208035
RPAP2	0.0273646
GFI1	0.938122
EVI5	0.0995058
RPL5	-0.229367
DIPK1A	1.14293
SNORD21	1.78187
SNORA66	1.35078
ENSG00000229052	0.80418
MTF2	0.0483681
TMED5	0.4679
CCDC18	0.973554
CCDC18-AS1	0.38236
DR1	0.230074
FNBP1L	0.0631949
BCAR3	0.87847
BCAR3-AS1	0.306973
ENSG00000260464	-2.40943
DNTTIP2	0.140285
GCLM	0.984956
ABCA4	2.45527
ARHGAP29	-0.714822
ABCD3	-0.20627
F3	0.59385
SLC44A3-AS1	0.0220747
SLC44A3	-1.16044
CNN3	0.47536
CNN3-DT	-0.334007
ALG14	-1.10716
ALG14-AS1	-0.16934
TLCD4	-1.40167
TLCD4-RWDD3	-0.613042
ENSG00000231992	1.74753
RWDD3-DT	-0.478559
RWDD3	0.02971
ENSG00000228852	4.16468
LINC02607	-1.99219
PTBP2	-0.470855
DPYD	0.228506
DPYD-AS1	1.05638
DPYD-AS2	-1.20648
SNX7	0.215966
PLPPR5	0.258144
PLPPR4	0.654805
PALMD	0.257535
FRRS1	-0.269418
AGL	0.492171
ENSG00000228084	-0.608447
SLC35A3	0.667552
ENSG00000283761	0.254436
ENSG00000288826	0.330413
MFSD14A	0.0462316
SASS6	0.216226
TRMT13	-0.250661
LRRC39	-0.518148
DBT	-0.0848415
ENSG00000285530	-2.46298
RTCA-AS1	0.192744
RTCA	0.108528
CDC14A	0.0815778
ENSG00000228086	-0.541816
GPR88	-0.478322
VCAM1	2.28856
EXTL2	0.298458
SLC30A7	-0.0725728
DPH5	-0.170604
ENSG00000235795	-2.8769
ENSG00000233184	0.49707
S1PR1	0.842994
LINC01709	-2.46272
COL11A1	0.00403999
RN7SKP285	1.74753
RNPC3	-0.12663
AMY2B	-0.159027
AMY2A	-0.330645
AMY1A	-2.04467
AMY1B	-1.06215
AMY1C	7.31759
PRMT6	-0.254517
NTNG1	-0.239422
ENSG00000289612	2.76898
VAV3	0.126369
LINC02785	2.5331
SLC25A24	-1.45029
ENSG00000260879	3.25909
NBPF4	-5.25099
ENSG00000238122	-1.67386
SLC25A24P1	-2.15136
NBPF5P	-3.19984
ENSG00000224698	-2.04424
NBPF6	-5.53216
FAM102B	-1.09936
HENMT1	1.65627
ENSG00000285923	1.74753
PRPF38B	-0.0253143
FNDC7	3.13041
STXBP3	-0.392987
AKNAD1	1.12819
SPATA42	1.74753
GPSM2	0.405199
CLCC1	-0.191055
WDR47	-0.00560095
TAF13	0.176039
TMEM167B-DT	0.428852
TMEM167B	-0.150048
SCARNA2	-0.573098
CFAP276	0.577731
ELAPOR1	-1.42494
SARS1	-0.215505
CELSR2	-2.11578
PSRC1	-0.0096516
MYBPHL	-4.92544
SORT1	-0.285577
PSMA5	0.0411168
SYPL2	0.00548473
ATXN7L2	0.0471347
CYB561D1	-0.016312
AMIGO1	-0.140716
GPR61	2.55368
ENSG00000254942	-0.608696
GNAI3	0.232478
GNAT2	-0.0327238
AMPD2	-0.561515
GSTM4	0.0527106
GSTM2	-0.0341627
GSTM1	-8.79002
ENSG00000260246	0.191044
GSTM5	0.275556
ENSG00000241720	1.74766
GSTM3	1.65125
EPS8L3	4.50982
LINC01768	-2.46272
ENSG00000261055	-2.46272
CSF1	-1.06421
AHCYL1	-0.60059
STRIP1	-0.525632
ENSG00000258634	0.00902778
ALX3	-1.72736
UBL4B	2.62489
SLC6A17	-1.35149
KCNC4-DT	1.74777
KCNC4	-0.713794
RBM15-AS1	-1.20044
RBM15	-0.276993
LAMTOR5-AS1	-0.0256458
SLC16A4	-0.391676
ENSG00000273373	0.660842
LAMTOR5	-0.153609
PROK1	1.74753
KCNA10	-0.70104
KCNA2	3.24972
ENSG00000259834	2.70501
ENSG00000288847	3.55241
KCNA3	2.99787
ENSG00000288803	1.74766
CD53	0.722698
ENSG00000261654	0.0481929
ENSG00000232811	2.39392
LRIF1	-0.143545
ENSG00000273010	-0.172844
DRAM2	0.18984
CEPT1	0.288648
DENND2D	-0.109636
CHI3L2	-2.2183
CHIA	3.47425
PIFO	0.456883
OVGP1	-0.693873
ENSG00000260948	0.553165
ENSG00000243960	1.74753
WDR77	0.0912857
ATP5PB	0.0649737
C1orf162	1.38356
TMIGD3	1.36677
ADORA3	0.512095
RAP1A	0.535822
LINC01160	-4.51717
INKA2	1.27735
INKA2-AS1	1.74766
ENSG00000284830	0.176892
DDX20	0.427994
KCND3	-3.87265
LINC01750	0.176756
LINC02884	-0.533914
CTTNBP2NL	-0.0722461
WNT2B	-0.227669
ENSG00000273483	1.74766
ST7L	0.372126
CAPZA1	0.258422
MOV10	0.450963
RHOC	-0.155557
ENSG00000271810	-1.41194
PPM1J	-1.65455
PPM1J-DT	-2.46298
LINC01356	1.74753
SLC16A1	-0.248875
SLC16A1-AS1	0.853937
LRIG2-DT	0.485174
LRIG2	0.081099
MAGI3	1.09598
PHTF1	0.192932
RSBN1	-0.258614
ENSG00000231128	1.74777
PTPN22	-0.749955
AP4B1-AS1	2.21112
BCL2L15	-1.0558
AP4B1	-0.175854
DCLRE1B	0.311584
HIPK1-AS1	-0.675002
HIPK1	0.184176
OLFML3	0.700073
SYT6	0.298827
TRIM33	0.999946
BCAS2	1.0809
DENND2C	1.909
AMPD1	2.44715
NRAS	1.48358
CSDE1	0.122214
SIKE1	0.127273
SYCP1	4.05468
TSPAN2	1.37246
NGF	-0.455618
VANGL1	-0.240024
CASQ2	1.34772
NHLH2	-4.35993
LINC01649	-2.46272
SLC22A15	-1.00144
MAB21L3	0.200343
LINC01779	1.74766
ATP1A1	-0.390124
ATP1A1-AS1	0.308491
LINC01762	-0.608447
ENSG00000224950	-0.701197
ENSG00000286276	1.35284
CD58	-0.0481468
IGSF3	-1.13943
CD2	2.1589
PTGFRN	-0.066732
CD101	1.14424
CD101-AS1	1.31496
TTF2	-0.064521
TRIM45	-1.19101
VTCN1	-0.0348855
ENSG00000271427	1.74766
MAN1A2	0.490544
TENT5C	1.11594
GDAP2	0.208961
WDR3	0.143462
SPAG17	-6.42738
TBX15	0.247884
ENSG00000226172	1.74753
WARS2	-0.335233
WARS2-IT1	-1.28734
WARS2-AS1	-0.101261
ENSG00000227712	0.177005
HAO2	0.359301
HSD3B2	1.4699
GAPDHP74	3.12939
HSD3B1	5.0473
LINC00622	0.204748
ZNF697	-0.205494
PHGDH	0.267271
HMGCS2	-2.14913
REG4	2.96234
ADAM30	3.43548
NOTCH2	-0.940929
ENSG00000273406	-2.46272
SEC22B	0.257764
ENSG00000223804	-0.0493799
NBPF8	0.132511
PFN1P2	0.234716
PDE4DIPP2	-0.446315
NOTCH2NLR	-0.35216
NBPF26	-0.796549
ENSG00000287979	2.16597
PPIAL4A	6.08792
LINC00623	2.70773
ENSG00000285215	1.74777
FCGR1B	2.31153
ENSG00000234998	6.53644
ENSG00000233029	4.11529
H2BP1	1.4514
FAM72B	-0.701101
SRGAP2C	0.160207
LINC02798	1.74753
EMBP1	-0.0812687
RNVU1-18	0.0840405
ENSG00000232721	2.33704
LINC02591	-2.07971
H2BP2	-1.7844
H3-2	-1.44458
FAM72C	-1.43218
ENSG00000289318	0.204376
LINC02802	-0.608301
PPIAL4E	-2.16722
ENSG00000237343	2.53285
NBPF15	-1.32429
RNVU1-2A	-0.608188
RNVU1-28	-1.257
PPIAL4F	-2.48916
ENSG00000224363	0.325131
LSP1P5	0.415272
SRGAP2B	0.0764903
FAM72D	1.08007
LINC01145	-0.467172
PPIAL4D	-5.05249
ENSG00000276216	-0.73367
NBPF20	0.393772
RNVU1-31	-0.696987
NBPF25P	-0.710237
GPR89A	-0.414117
PDZK1	-0.364831
CD160	-0.0601352
RNF115	-0.450571
POLR3C	-0.692881
NUDT17	-0.273104
PIAS3	-1.32692
ANKRD35	-1.4111
ITGA10	-0.380135
ENSG00000244619	-3.8462
PEX11B	-0.792004
ENSG00000289565	-0.954934
GNRHR2	-0.0335419
RBM8A	-0.382989
LIX1L-AS1	-1.51461
ENSG00000280778	-0.608301
LIX1L	-0.0644362
ANKRD34A	-0.787911
POLR3GL	-0.92012
TXNIP	-0.705552
HJV	1.43776
RNVU1-6	1.74777
LINC01719	-0.0839316
NBPF10	-1.82653
NOTCH2NLA	-1.46452
ENSG00000276509	-0.621234
SEC22B4P	-1.37311
PPIAL4H	-1.71955
RNVU1-29	0.617672
ENSG00000287978	-0.883942
HYDIN2	-1.5368
ENSG00000289321	-2.4103
NBPF12	-0.0640374
PRKAB2	-0.171981
PDIA3P1	0.0473996
ENSG00000237188	0.187813
FMO5	-1.50115
CHD1L	-0.340391
LINC00624	-0.103016
BCL9	-1.0725
ENSG00000289419	0.310429
ACP6	-0.607035
GJA5	-0.0395612
GPR89B	-0.621339
PDZK1P1	0.57333
ENSG00000273059	-2.46272
LINC02804	0.0774968
RNU1-129P	-2.46272
RNVU1-7	0.808317
NBPF11	-1.27394
LINC02805	-1.45982
ENSG00000227733	-0.280092
LINC01731	2.96234
LINC01138	-0.44367
ENSG00000224481	0.667972
ENSG00000272824	2.61108
PDE4DIPP6	1.32359
PPIAL4G	-4.41627
RNVU1-27	-2.8769
NBPF14	-1.55795
NOTCH2NLB	-1.94633
NUDT4B	0.556369
PDE4DIP	-0.916411
ENSG00000289642	1.35297
ENSG00000255148	-4.17764
ENSG00000254539	-0.608696
NBPF9	-1.61086
ENSG00000274265	0.226217
ENSG00000289614	-0.750867
ENSG00000215861	-0.905169
ENSG00000272755	3.24448
NOTCH2NLC	-1.49928
ENSG00000286185	-0.829869
NBPF19	-1.13738
PPIAL4C	1.06087
LINC00869	1.46146
PDE4DIPP7	-0.0181435
FCGR1A	0.833194
H2BC18	-1.40034
ENSG00000233030	0.75069
H3C13	-0.100935
H4C14	-0.10781
H3C14	6.07311
H2AC18	0.245041
H2BC19P	-1.11673
H2BC20P	0.666069
H2AC19	-3.32727
H3C15	0.549885
H4C15	-0.10986
ENSG00000264207	0.714526
H2BC21	-1.7143
H2AC20	-0.214356
H2AC21	-0.803585
BOLA1	-0.716122
SV2A	0.929651
SF3B4	-0.380314
MTMR11	-1.15329
OTUD7B	-1.32985
ENSG00000285184	0.0887244
VPS45	-0.738668
PLEKHO1	0.135564
ENSG00000285554	1.74766
ANP32E	-0.284747
CA14	-2.78692
APH1A	-0.601808
C1orf54	-0.147977
ENSG00000289041	0.176768
CIART	0.230929
MRPS21	-0.810801
PRPF3	-0.84008
RPRD2	-0.73651
TARS2	-0.720904
ECM1	-1.14186
FALEC	0.176632
ADAMTSL4-AS2	5.52943
ADAMTSL4	0.511641
ADAMTSL4-AS1	0.127562
MCL1	-0.425685
ENSG00000289457	0.135586
RN7SL473P	-1.89988
RN7SL600P	-1.08847
ENSA	-0.729544
ENSG00000288880	0.967179
GOLPH3L	-1.06735
HORMAD1	0.282745
CTSS	0.403927
CTSK	-1.2796
ARNT	-0.645452
CTXND2	1.74753
SETDB1	-0.622395
CERS2	-0.984857
ENSG00000259357	1.74766
ANXA9	-0.796274
MINDY1	-2.17766
PRUNE1	-0.726758
BNIPL	-2.01631
C1orf56	-0.752963
CDC42SE1	-0.389851
MLLT11	0.0811691
GABPB2	-0.474277
ENSG00000261168	1.74766
SEMA6C	-0.454777
ENSG00000289288	-1.29145
TNFAIP8L2	-0.0601466
SCNM1	-0.486647
LYSMD1	-0.761988
TMOD4	-0.836522
VPS72	-0.597471
PIP5K1A	-0.946348
PSMD4	-0.549762
ZNF687-AS1	-0.336892
ZNF687	-0.700377
PI4KB	-0.932151
RFX5	-0.185311
RFX5-AS1	-2.46272
SELENBP1	-0.908259
PSMB4	-0.268065
POGZ	-1.0056
CGN	-0.316098
ENSG00000252840	-0.608301
TUFT1	-0.754476
ENSG00000232536	-1.03579
MIR554	0.667972
SNX27	-0.327226
CELF3	3.24148
RIIAD1	2.32097
MRPL9	-0.514517
OAZ3	-0.109895
ENSG00000249602	-3.92314
ENSG00000232937	-2.46272
ENSG00000268288	2.79574
TDRKH	-0.174746
TDRKH-AS1	-2.46272
ENSG00000269489	0.176892
LINGO4	-0.165002
RORC	-1.46744
C2CD4D	-1.45454
C2CD4D-AS1	1.74766
THEM5	0.864237
THEM4	-0.693824
ENSG00000285651	-1.14506
S100A10	0.275801
ENSG00000229021	-1.08912
S100A11	-0.225262
TCHHL1	2.61088
TCHH	-1.06171
RPTN	-3.37228
FLG-AS1	2.18594
HRNR	0.0914028
FLG	0.0109993
FLG2	2.36165
CRNN	1.74753
LCE1A	4.37403
IVL	2.53272
SPRR4	-4.92599
SPRR1A	-4.92655
SPRR1B	-5.24655
SPRR2A	-2.46298
SPRR2B	-5.61164
SPRR2F	-4.51695
LORICRIN	2.62489
PGLYRP3	-2.9544
PGLYRP4	-2.68559
S100A9	1.90562
S100A8	1.82676
S100A7A	-0.370286
S100A7	-1.98471
ENSG00000238279	1.74777
S100A6	-0.65742
S100A4	-0.120167
S100A3	-2.13934
S100A2	-2.26578
ENSG00000285867	2.95853
S100A16	0.131166
S100A14	-0.334386
S100A13	-0.205861
ENSG00000271853	-0.169194
S100A1	-2.86946
ENSG00000272030	-0.188034
CHTOP	-0.669668
SNAPIN	-0.403432
ILF2	-0.341971
NPR1	0.215156
INTS3	-1.67218
ENSG00000233222	-2.8769
SLC27A3	-0.483763
GATAD2B	-0.43853
ENSG00000284738	-0.265239
DENND4B	-0.3395
CRTC2	-0.628053
SLC39A1	-0.662422
ENSG00000282386	-1.20672
ENSG00000273026	-1.492
CREB3L4	-1.35772
JTB	-0.709316
ENSG00000285641	-0.397235
ENSG00000272654	0.661892
RAB13	-0.897587
RPS27	-1.17958
NUP210L	-0.0209185
TPM3	-0.535518
CFAP141	-1.17154
C1orf43	-0.836385
UBAP2L	-0.410382
SNORA58B	0.576755
HAX1	-0.341072
AQP10	1.74766
ATP8B2	0.486869
IL6R	-0.188195
SHE	0.0774584
TDRD10	-0.0459096
UBE2Q1	-0.494412
ENSG00000286391	1.74753
CHRNB2	-2.0249
ADAR	-0.543333
ENSG00000287064	2.53683
KCNN3	0.207943
PMVK	-0.801433
PBXIP1	-0.705306
PYGO2	-0.872732
ENSG00000271380	2.53297
SHC1	-0.85445
CKS1B	-0.138669
FLAD1	-0.596677
LENEP	-0.747562
ENSG00000289103	0.177027
ZBTB7B	-1.08839
DCST2	-1.51614
DCST1	0.115554
DCST1-AS1	0.0750126
ADAM15	-1.02951
EFNA4	-0.586182
ENSG00000251246	-2.10005
EFNA3	0.680702
EFNA1	-0.364524
SLC50A1	0.187726
DPM3	-0.662944
KRTCAP2	-1.21693
ENSG00000273088	-6.3382
TRIM46	-1.78745
MUC1	-2.32478
THBS3-AS1	-0.983791
THBS3	-0.396335
MTX1	-0.344887
ENSG00000236263	2.01
GBAP1	-0.968427
GBA	-0.388383
FAM189B	-1.14932
SCAMP3	-0.851799
CLK2	-0.715862
HCN3	-1.10696
PKLR	1.08887
FDPS	0.062958
RUSC1-AS1	-0.364997
RUSC1	-1.2493
ASH1L	-0.746475
ASH1L-IT1	0.89717
ASH1L-AS1	-0.844104
MSTO1	-0.4763
ENSG00000287839	1.53058
YY1AP1	-0.863049
DAP3	-0.390921
GON4L	-0.846871
SYT11	0.204965
RIT1	-0.235269
KHDC4	-0.887604
SNORA80E	-0.398805
SCARNA4_1	-0.461465
RXFP4	1.58004
ARHGEF2	-1.56471
ARHGEF2-AS2	0.694105
ENSG00000285677	1.05576
SSR2	-0.823711
UBQLN4	-0.934383
LAMTOR2	-0.757278
RAB25	-1.09936
MEX3A	-0.590894
LMNA	-0.208671
SEMA4A	-1.47691
SLC25A44	-0.382374
PMF1-BGLAP	-2.74147
PMF1	-0.667143
BGLAP	-0.995506
PAQR6	0.286008
SMG5	-0.523561
TMEM79	-0.581651
GLMP	-0.452099
VHLL	3.25909
CCT3	-0.376884
TSACC	0.223551
RHBG	1.29288
ENSG00000237390	1.74753
MIR9-1HG	-0.267903
MEF2D	-0.757141
ENSG00000260460	1.74753
IQGAP3	-0.2385
TTC24	0.157588
NAXE	-0.808903
GPATCH4	-0.716974
HAPLN2	0.199869
BCAN-AS1	-1.06383
BCAN	-2.41517
ENSG00000272405	-0.982157
ENSG00000229953	-3.31774
NES	0.535682
ENSG00000237588	3.70866
ENSG00000285570	0.747446
CRABP2	0.439706
ENSG00000223356	-2.8769
ISG20L2	-0.635434
METTL25B	-1.20364
MRPL24	-0.665739
HDGF	-0.437558
PRCC	-0.726783
ENSG00000287624	-0.258981
SH2D2A	-0.127204
NTRK1	0.355751
INSRR	-0.669171
PEAR1	0.0715166
LRRC71	-0.969576
ARHGEF11	-1.39705
MIR765	1.74753
RN7SL612P	1.74766
ETV3	-0.775306
ENSG00000229961	2.62489
FCRL5	3.32949
FCRL4	1.38496
FCRL3	0.959357
FCRL2	2.82428
FCRL1	2.39021
KIRREL1	0.374916
KIRREL1-IT1	-2.8769
CD1D	0.947912
CD1A	-1.29736
CD1C	1.16731
CD1B	1.62913
CD1E	0.281483
OR10Z1	-4.17764
SPTA1	-0.810793
OR6K3	2.62489
OR6N1	-3.8462
MNDA	1.37522
PYHIN1	2.10713
IFI16	0.795919
AIM2	1.35357
CADM3	0.529132
CADM3-AS1	0.979057
ACKR1	0.949471
FCER1A	1.22989
OR10J1	-3.8462
CRP	2.53272
DUSP23	-0.277531
FCRL6	1.45523
SLAMF8	0.757088
ENSG00000256029	-1.29199
SNHG28	0.0684084
VSIG8	-0.366538
ENSG00000272668	-0.748062
CFAP45	-1.46062
ENSG00000287040	1.74777
TAGLN2	-0.719593
IGSF9	-2.13941
SLAMF9	-2.00818
LINC01133	-0.254928
KCNJ10	1.6168
PIGM	-0.930331
KCNJ9	-1.54255
IGSF8	-1.32745
ATP1A2	0.740878
ATP1A4	-2.56593
CASQ1	-1.96435
ENSG00000227741	-0.743778
PEA15	-0.652283
DCAF8	-0.718082
ENSG00000258465	-0.829628
DCAF8-DT	-1.23522
PEX19	-0.75987
COPA	-0.470819
NCSTN	-0.377803
NHLH1	0.368804
VANGL2	-2.5792
SLAMF6	1.40753
ENSG00000234425	-2.46272
CD84	-0.741486
SLAMF1	1.12457
ENSG00000228863	2.24555
CD48	1.38406
SLAMF7	1.88837
LY9	0.567214
CD244	1.56195
ITLN2	2.96234
F11R	-0.535196
ENSG00000270149	-0.354045
TSTD1	-0.469779
USF1	-0.792742
ENSG00000289121	0.500817
ARHGAP30	0.517049
NECTIN4	-1.74449
NECTIN4-AS1	-0.730053
KLHDC9	-0.966857
PFDN2	-0.335675
NIT1	-0.773912
DEDD	-0.409244
UFC1	-0.807035
ENSG00000224985	-1.29173
USP21	-0.9765
PPOX	-0.473905
B4GALT3	-0.782894
ADAMTS4	-0.553426
NDUFS2	-0.852945
FCER1G	-0.486393
APOA2	3.4121
TOMM40L	-0.450163
NR1I3	1.22197
PCP4L1	1.57174
MPZ	-0.674184
SDHC	-0.308524
ENSG00000289106	1.81529
CFAP126	-0.770619
ENSG00000288670	-0.490563
ENSG00000289141	1.74753
ENSG00000283696	0.176892
ENSG00000288093	-0.890383
ENSG00000283360	1.74753
ENSG00000283317	2.53272
FCGR2A	0.306672
ENSG00000289273	0.524951
HSPA6	0.808518
FCGR3A	1.1767
FCGR2C	1.5594
FCGR3B	1.55842
FCGR2B	2.14854
ENSG00000234211	5.02749
RPL31P11	-1.45982
FCRLA	1.07036
FCRLB	-1.33298
DUSP12	-0.132955
ATF6	-0.419403
ENSG00000229808	-0.336227
OLFML2B	-0.2285
NOS1AP	-1.61373
ENSG00000285636	-1.83233
ENSG00000227094	-0.652269
ENSG00000254706	-1.90473
SPATA46	-1.84327
C1orf226	-1.59386
SH2D1B	2.61451
UHMK1	-0.642142
UAP1	-0.753577
[truncated: 26,538 more rows]

## Sheet: prerankGSEA_Island_Positive
Suppl table 5 : GSEA positively enriched gene sets in Island intermediate tumours
NAME	GS<br> follow link to MSigDB	GS DETAILS	SIZE	ES	NES	NOM p-val	FDR q-val	FWER p-val	RANK AT MAX	LEADING EDGE
HALLMARK_INTERFERON_GAMMA_RESPONSE	HALLMARK_INTERFERON_GAMMA_RESPONSE	Details ...	199	0.53592	1.9112	0	9.39394E-4	0.001	6581	tags=51%, list=29%, signal=72%
HALLMARK_ALLOGRAFT_REJECTION	HALLMARK_ALLOGRAFT_REJECTION	Details ...	194	0.469102	1.6465	0	0.0112579	0.026	5048	tags=44%, list=22%, signal=56%
HALLMARK_INTERFERON_ALPHA_RESPONSE	HALLMARK_INTERFERON_ALPHA_RESPONSE	Details ...	97	0.49959	1.63281	0	0.00900845	0.031	7033	tags=46%, list=31%, signal=67%
HALLMARK_E2F_TARGETS	HALLMARK_E2F_TARGETS	Details ...	200	0.440156	1.5397	0	0.0265592	0.121	8041	tags=52%, list=36%, signal=81%
HALLMARK_G2M_CHECKPOINT	HALLMARK_G2M_CHECKPOINT	Details ...	199	0.395386	1.40859	0.00127389	0.101714	0.465	7966	tags=48%, list=35%, signal=73%
HALLMARK_PANCREAS_BETA_CELLS	HALLMARK_PANCREAS_BETA_CELLS	Details ...	33	0.48506	1.31579	0.109034	0.226184	0.822	2036	tags=24%, list=9%, signal=27%
HALLMARK_INFLAMMATORY_RESPONSE	HALLMARK_INFLAMMATORY_RESPONSE	Details ...	197	0.364462	1.28448	0.0368906	0.263262	0.892	5161	tags=34%, list=23%, signal=44%
HALLMARK_IL6_JAK_STAT3_SIGNALING	HALLMARK_IL6_JAK_STAT3_SIGNALING	Details ...	84	0.390693	1.25376	0.102985	0.305025	0.944	5134	tags=35%, list=23%, signal=45%
HALLMARK_KRAS_SIGNALING_UP	HALLMARK_KRAS_SIGNALING_UP	Details ...	196	0.329698	1.17656	0.131783	0.519599	0.997	5214	tags=31%, list=23%, signal=40%
HALLMARK_SPERMATOGENESIS	HALLMARK_SPERMATOGENESIS	Details ...	123	0.33182	1.10866	0.253112	0.758633	1	5065	tags=36%, list=23%, signal=46%
HALLMARK_KRAS_SIGNALING_DN	HALLMARK_KRAS_SIGNALING_DN	Details ...	189	0.288557	1.00782	0.442478	1	1	3837	tags=26%, list=17%, signal=31%
HALLMARK_GLYCOLYSIS	HALLMARK_GLYCOLYSIS	Details ...	199	0.272778	0.959965	0.563433	1	1	6285	tags=26%, list=28%, signal=35%
HALLMARK_MTORC1_SIGNALING	HALLMARK_MTORC1_SIGNALING	Details ...	200	0.261756	0.924534	0.669221	1	1	8890	tags=49%, list=40%, signal=80%
HALLMARK_TNFA_SIGNALING_VIA_NFKB	HALLMARK_TNFA_SIGNALING_VIA_NFKB	Details ...	200	0.250464	0.889748	0.754161	1	1	5134	tags=23%, list=23%, signal=29%
HALLMARK_COMPLEMENT	HALLMARK_COMPLEMENT	Details ...	199	0.24992	0.88678	0.773077	1	1	5374	tags=28%, list=24%, signal=36%
HALLMARK_TGF_BETA_SIGNALING	HALLMARK_TGF_BETA_SIGNALING	Details ...	54	0.291287	0.873726	0.671851	1	1	8679	tags=46%, list=39%, signal=75%
HALLMARK_IL2_STAT5_SIGNALING	HALLMARK_IL2_STAT5_SIGNALING	Details ...	198	0.244699	0.87033	0.809338	1	1	6319	tags=32%, list=28%, signal=44%
HALLMARK_HEDGEHOG_SIGNALING	HALLMARK_HEDGEHOG_SIGNALING	Details ...	36	0.304412	0.845919	0.709337	1	1	5132	tags=22%, list=23%, signal=29%
HALLMARK_WNT_BETA_CATENIN_SIGNALING	HALLMARK_WNT_BETA_CATENIN_SIGNALING	Details ...	42	0.294837	0.839776	0.735964	1	1	4209	tags=24%, list=19%, signal=29%
HALLMARK_PI3K_AKT_MTOR_SIGNALING	HALLMARK_PI3K_AKT_MTOR_SIGNALING	Details ...	104	0.248896	0.823076	0.855756	1	1	7008	tags=26%, list=31%, signal=38%
HALLMARK_CHOLESTEROL_HOMEOSTASIS	HALLMARK_CHOLESTEROL_HOMEOSTASIS		74	0.259075	0.816931	0.817485	1	1	7547	tags=38%, list=34%, signal=57%
HALLMARK_REACTIVE_OXYGEN_SPECIES_PATHWAY	HALLMARK_REACTIVE_OXYGEN_SPECIES_PATHWAY		49	0.268881	0.795086	0.837174	1	1	6384	tags=31%, list=28%, signal=43%
HALLMARK_XENOBIOTIC_METABOLISM	HALLMARK_XENOBIOTIC_METABOLISM		194	0.220616	0.770811	0.968296	1	1	3994	tags=18%, list=18%, signal=21%
HALLMARK_ADIPOGENESIS	HALLMARK_ADIPOGENESIS		199	0.212012	0.749577	0.977749	1	1	6316	tags=22%, list=28%, signal=30%
HALLMARK_HYPOXIA	HALLMARK_HYPOXIA		195	0.208983	0.733974	0.983544	1	1	6343	tags=25%, list=28%, signal=35%
HALLMARK_APICAL_SURFACE	HALLMARK_APICAL_SURFACE		43	0.251696	0.717561	0.93617	1	1	4363	tags=23%, list=19%, signal=29%
HALLMARK_MYOGENESIS	HALLMARK_MYOGENESIS		195	0.202804	0.706064	0.993506	1	1	5825	tags=27%, list=26%, signal=36%
HALLMARK_ANGIOGENESIS	HALLMARK_ANGIOGENESIS		34	0.224712	0.626308	0.976115	1	1	8293	tags=44%, list=37%, signal=70%
HALLMARK_PROTEIN_SECRETION	HALLMARK_PROTEIN_SECRETION		96	0.189871	0.623519	0.997106	1	1	10079	tags=48%, list=45%, signal=87%
HALLMARK_MYC_TARGETS_V2	HALLMARK_MYC_TARGETS_V2		58	0.185408	0.564574	0.998521	1	1	6559	tags=21%, list=29%, signal=29%
HALLMARK_UNFOLDED_PROTEIN_RESPONSE	HALLMARK_UNFOLDED_PROTEIN_RESPONSE		112	0.0833221	0.279166	1	1	1	9233	tags=32%, list=41%, signal=54%

## Sheet: prerankGSEA_Island_Negative
Supplemental Table 6 : GSEA negatively enriched gene sets in Island intermediate tumours
NAME	GS<br> follow link to MSigDB	GS DETAILS	SIZE	ES	NES	NOM p-val	FDR q-val	FWER p-val	RANK AT MAX	LEADING EDGE
HALLMARK_ESTROGEN_RESPONSE_LATE	HALLMARK_ESTROGEN_RESPONSE_LATE	Details ...	199	-0.504488	-2.0022	0	0	0	4164	tags=41%, list=19%, signal=50%
HALLMARK_ESTROGEN_RESPONSE_EARLY	HALLMARK_ESTROGEN_RESPONSE_EARLY	Details ...	199	-0.495778	-1.96376	0	0	0	4314	tags=44%, list=19%, signal=54%
HALLMARK_COAGULATION	HALLMARK_COAGULATION	Details ...	130	-0.341294	-1.2831	0.0428571	0.329474	0.505	2372	tags=20%, list=11%, signal=22%
HALLMARK_NOTCH_SIGNALING	HALLMARK_NOTCH_SIGNALING	Details ...	32	-0.386922	-1.13573	0.236467	0.803984	0.892	6193	tags=41%, list=28%, signal=56%
HALLMARK_PEROXISOME	HALLMARK_PEROXISOME	Details ...	103	-0.275131	-0.981469	0.492908	1	1	2564	tags=13%, list=11%, signal=14%
HALLMARK_ANDROGEN_RESPONSE	HALLMARK_ANDROGEN_RESPONSE	Details ...	100	-0.254967	-0.932223	0.651246	1	1	5205	tags=27%, list=23%, signal=35%
HALLMARK_BILE_ACID_METABOLISM	HALLMARK_BILE_ACID_METABOLISM	Details ...	110	-0.254853	-0.923289	0.629139	1	1	2698	tags=15%, list=12%, signal=17%
HALLMARK_FATTY_ACID_METABOLISM	HALLMARK_FATTY_ACID_METABOLISM	Details ...	156	-0.234845	-0.89644	0.791822	1	1	3080	tags=13%, list=14%, signal=15%
HALLMARK_UV_RESPONSE_DN	HALLMARK_UV_RESPONSE_DN	Details ...	144	-0.226516	-0.868571	0.838828	1	1	3673	tags=17%, list=16%, signal=20%
HALLMARK_UV_RESPONSE_UP	HALLMARK_UV_RESPONSE_UP	Details ...	156	-0.213893	-0.817582	0.948207	1	1	3399	tags=15%, list=15%, signal=18%
HALLMARK_APICAL_JUNCTION	HALLMARK_APICAL_JUNCTION	Details ...	200	-0.195021	-0.765101	0.995633	1	1	4062	tags=19%, list=18%, signal=23%
HALLMARK_HEME_METABOLISM	HALLMARK_HEME_METABOLISM	Details ...	195	-0.190055	-0.746046	1	1	1	3134	tags=13%, list=14%, signal=15%
HALLMARK_APOPTOSIS	HALLMARK_APOPTOSIS	Details ...	161	-0.191032	-0.740402	0.996198	1	1	3996	tags=17%, list=18%, signal=20%
HALLMARK_EPITHELIAL_MESENCHYMAL_TRANSITION	HALLMARK_EPITHELIAL_MESENCHYMAL_TRANSITION	Details ...	200	-0.164322	-0.644984	1	1	1	3022	tags=12%, list=13%, signal=13%
HALLMARK_P53_PATHWAY	HALLMARK_P53_PATHWAY	Details ...	200	-0.158321	-0.62235	1	1	1	4058	tags=17%, list=18%, signal=20%
HALLMARK_DNA_REPAIR	HALLMARK_DNA_REPAIR	Details ...	150	-0.161014	-0.611421	1	1	1	18231	tags=99%, list=81%, signal=526%
HALLMARK_MYC_TARGETS_V1	HALLMARK_MYC_TARGETS_V1	Details ...	200	-0.14804	-0.592997	1	1	1	19152	tags=100%, list=85%, signal=676%
HALLMARK_MITOTIC_SPINDLE	HALLMARK_MITOTIC_SPINDLE	Details ...	199	-0.147044	-0.587237	1	1	1	18691	tags=99%, list=83%, signal=590%
HALLMARK_OXIDATIVE_PHOSPHORYLATION	HALLMARK_OXIDATIVE_PHOSPHORYLATION	Details ...	200	-0.149397	-0.586338	1	0.998857	1	17424	tags=98%, list=78%, signal=434%

## Sheet: DAVID_IslandvsScatter
Supplemental Table 7 :DAVID analysis: Island vs Scatter intermediate tumours with p=< 0.05
Category	Term	Count	%	PValue	Genes	List Total	Pop Hits	Pop Total	Fold Enrichment	Bonferroni	Benjamini	FDR
KEGG_PATHWAY	hsa04512:ECM-receptor interaction	7	2.857142857142857	6.052330656041846E-4	ENSG00000135218, ENSG00000132470, ENSG00000139219, ENSG00000150893, ENSG00000196878, ENSG00000136457, ENSG00000058085	105	89	8840	6.621722846441947	0.1167176259416447	0.12407277844885783	0.12407277844885783
KEGG_PATHWAY	hsa04814:Motor proteins	8	3.2653061224489797	0.00844419	ENSG00000075886, ENSG00000105877, ENSG00000071909, ENSG00000158486, ENSG00000124721, ENSG00000183785, ENSG00000039139, ENSG00000133454	105	197	8840	3.418902586415277	0.8242002168129936	0.86553	0.86553
KEGG_PATHWAY	hsa04540:Gap junction	5	2.0408163265306123	0.0229454	ENSG00000043591, ENSG00000152661, ENSG00000075886, ENSG00000173175, ENSG00000183785	105	92	8840	4.575569358178054	0.9914224650672325	1	1
KEGG_PATHWAY	hsa04151:PI3K-Akt signaling pathway	10	4.081632653061225	0.026404203672894633	ENSG00000112964, ENSG00000148053, ENSG00000109321, ENSG00000132470, ENSG00000070193, ENSG00000139219, ENSG00000187391, ENSG00000196878, ENSG00000136457, ENSG00000058085	105	362	8840	2.3257037621678505	0.9958539792921904	1	1
KEGG_PATHWAY	hsa04080:Neuroactive ligand-receptor interaction	10	4.081632653061225	0.028948939674698727	ENSG00000010310, ENSG00000043591, ENSG00000112964, ENSG00000187123, ENSG00000145451, ENSG00000164129, ENSG00000170893, ENSG00000144891, ENSG00000107014, ENSG00000164128	105	368	8840	2.287784679089027	0.9975754915805041	1	1
KEGG_PATHWAY	hsa00790:Folate biosynthesis	3	1.2244897959183674	0.039753	ENSG00000198074, ENSG00000171759, ENSG00000129167	105	27	8840	9.354497354497354	0.9997553729500159	1	1
KEGG_PATHWAY	hsa04927:Cortisol synthesis and secretion	4	1.6326530612244898	0.0408681	ENSG00000231852, ENSG00000173175, ENSG00000144891, ENSG00000102001	105	65	8840	5.180952380952381	0.9998072198702502	1	1
KEGG_PATHWAY	hsa04924:Renin secretion	4	1.6326530612244898	0.0474168	ENSG00000043591, ENSG00000173175, ENSG00000144891, ENSG00000102001	105	69	8840	4.880607315389924	0.9999526739949499	1	1
KEGG_PATHWAY	hsa04024:cAMP signaling pathway	7	2.857142857142857	0.050076943861042354	ENSG00000010310, ENSG00000043591, ENSG00000138193, ENSG00000001626, ENSG00000173175, ENSG00000102001, ENSG00000164128	105	226	8840	2.607669616519174	0.999973	1	1
KEGG_PATHWAY	hsa03320:PPAR signaling pathway	4	1.6326530612244898	0.060034389421233396	ENSG00000214456, ENSG00000135218, ENSG00000140284, ENSG00000135929	105	76	8840	4.431077694235589	0.9999969242375001	1	1
KEGG_PATHWAY	hsa05412:Arrhythmogenic right ventricular cardiomyopathy	4	1.6326530612244898	0.0804765	ENSG00000152661, ENSG00000077522, ENSG00000132470, ENSG00000102001	105	86	8840	3.915836101882614	0.9999999660857499	1	1
KEGG_PATHWAY	hsa04727:GABAergic synapse	4	1.6326530612244898	0.0871288	ENSG00000128683, ENSG00000173175, ENSG00000157542, ENSG00000102001	105	89	8840	3.7838416265382557	0.9999999923448527	1	1
KEGG_PATHWAY	hsa04510:Focal adhesion	6	2.4489795918367347	0.0908635	ENSG00000058335, ENSG00000132470, ENSG00000139219, ENSG00000196878, ENSG00000136457, ENSG00000058085	105	203	8840	2.488388458831808	0.9999999966965923	1	1
